# Supplementary material for: Spatio-temporal disparities of Clonorchis sinensis infection in animal hosts in China: a systematic review and meta-analysis
Source: Infect Dis Poverty. 2023 Oct 17;12:97. doi: 10.1186/s40249-023-01146-4 (PMC10580589; doi:10.1186/s40249-023-01146-4)
Supplement: Supplementary file 9 — Additional file 9: Table S1. Human Clonorchis sinensis infection in national surveys of important human parasitic diseases in China. [file 40249_2023_1146_MOESM9_ESM.xls]

## Sheet: Sheet1
Table S1. Human C. sinensis infection in three national surveys of important human parasitic diseases in China
Province 2	C. sinensis infection in the first national survey of important human parasitic diseases (1988-1992) 1				C. sinensis infection in the second national survey of important human parasitic diseases (2001-2004)				C. sinensis infection in the third national survey of important human parasitic diseases (2014-2016)
	No. of examined	No. of infected	Prevalence, %		No. of examined	No. of infected	Prevalence, %		No. of examined	No. of infected	Prevalence, %
Anhui	54392	784	1.441		14873	100	0.67		17017	1	0.01
Beijing	41633	23	0.055		7906	0	0		15183	0	0
Fujian	53416	41	0.077		15565	0	0		11473	6	0.05
Gansu	28700	28	0.098		7726	0	0		18437	0	0
Guangdong	61517	1122	1.824		17014	911	5.35		12401	608	4.9
Guangxi	51883	623	1.201		15455	573	3.71		11938	1148	9.62
Guizhou	52938	0	0		15958	0	0		8838	37	0.42
Hainan	7958	32	0.402		7924	11	0.14		4773	0	0
Hebei	65803	2	0.003		7316	0	0		29587	0	0
Henan	85554	134	0.157		15244	7	0.05		41981	5	0.01
Heilongjiang	52131	617	1.184		7505	36	0.48		30280	747	2.47
Hubei	53382	50	0.094		15524	2	0.01		12488	1	0.01
Hunan	63794	33	0.052		15223	5	0.03		37640	5	0.01
Jilin	50023	291	0.582		7589	362	4.77		24963	749	3
Jiangsu	63699	192	0.301		15331	19	0.12		21471	4	0.02
Jiangxi	52069	29	0.056		15578	7	0.05		20683	136	0.66
Liaoning	51405	58	0.113		7610	0	0		31139	0	0
Inner Mongoria	30714	0	0		7156	0	0		21705	1	0
Ningxia	20333	0	0		10829	0	0		13850	0	0
Qinghai	16083	0	0		10691	0	0		13360	0	0
Shandong	87825	108	0.123		15152	13	0.09		18971	4	0.02
Shanxi	52453	1	0.002		7500	0	0		21250	0	0
Shaanxi	53590	0	0		7726	0	0		21734	0	0
Shanghai	62134	2	0.003		11371	0	0		15852	0.02	0
Sichuan	97222	385	0.396		15653	5	0.03		25715	5	0.02
Tianjing	22142	42	0.19		7500	1	0.01		15674	0	0
Tibet	10303	0	0		4462	0	0		18514	0	0
Xinjiang	26301	9	0.034		6750	4	0.06		27886	5	0.02
Yunnan	53061	0	0		16060	0	0		6824	0	0
Zhejiang	55284	0	0		15863	5	0.03		23552	1	0
Chongqing 3					10575	4	0.04		22262	0	0
Total	1477742	4606	0.312		356629	2065	0.58		617441	3466	0.56
1The prevalences might be underestimated because only one Kato-Katz thick smear was prepared from each faecal sample in the first national survey, while three smears were prepared from each sample in the latest two national surveys
2Not include Hong Kong, Macao, and Taiwan Province.
3 Chongqing belonged to Sichuan Province before 1997, so the data of the first national survey was included in Sichuan.
