# Supplementary material for: Spatio-temporal disparities of Clonorchis sinensis infection in animal hosts in China: a systematic review and meta-analysis
Source: Infect Dis Poverty. 2023 Oct 17;12:97. doi: 10.1186/s40249-023-01146-4 (PMC10580589; doi:10.1186/s40249-023-01146-4)
Supplement: Supplementary file 10 — Additional file 10: Table S2. Publications reporting Clonorchis sinensis infection in the first intermediate hosts in China. [file 40249_2023_1146_MOESM10_ESM.xls]

## Sheet: Sheet1
Include	Title	Language	First author	Year of publication	Period of investigating	Season of investigating	Province	Population infection level	Annual Mean Temperature (℃)	Mean Temperature of Warmest Quarter (℃)	Mean Temperature of Coldest Quarter (℃)	Annual Precipitation (mm)	Precipitation of Warmest Quarter (mm)	Precipitation of Coldest Quarter (mm)	Elevation	NDVI	Taxonomic class	Sample Size	No. of postive	Prevalence, %	1. Was the study’s target population a close representation of thenational population in relation to relevant variables?	2. Was the sampling frame a true or close representation of thetarget population?	3. Was some form of random selection used to select the sample,OR was a census undertaken?	4. Was the likelihood of nonresponse bias minimal?	5. Were data collected directly from the subjects (as opposed toa proxy)?	6. Was an acceptable case definition used in the study?	7. Was the study instrument that measured the parameter of interest shown to have validity and reliability?	8. Was the same mode of data collection used for all subjects?	9. Was the length of the shortest prevalence period for the parameter of interest appropriate?	10. Were the numerator(s) and denominator(s) for the parameter ofinterest appropriate?	11. Summary item on the overall risk of study bias
Yes	A Survey of Clonorchis sinensis Infection in Wujiang District of Shaoguan City	Chinese	Zou XH	2008	2000-2009	Unspecified	Guangdong	Areas with population infection rate ≥ 1.0%	19.9323	28.0355	10.8602	1504	528	171	157	0.768	Parafossarulus striatulus	11083	32	0.29	No	No	No	Yes	Yes	Yes	Yes	Yes	Yes	Yes	Low
Yes	A Survey of Clonorchis sinensis Infection in Wujiang District of Shaoguan City	Chinese	Zou XH	2008	2000-2009	Unspecified	Guangdong	Areas with population infection rate ≥ 1.0%	19.9323	28.0355	10.8602	1504	528	171	157	0.768	Alocinma longicornis	440	4	0.91
Yes	Study on Clonorchis sinensis control in Danshui City, Guangdong Province	Chinese	Zou HN	1994	Before 1990	Unspecified	Guangdong	Areas with population infection rate ≥ 1.0%	22.1548	28.569	14.406	1748	749	149	9	0.668	Alocinma longicornis	168	1	0.6	No	No	No	Yes	Yes	Yes	Yes	Yes	Yes	Yes	Low
Yes	Study on Clonorchis sinensis control in Danshui City, Guangdong Province	Chinese	Zou HN	1994	1990-1999	Unspecified	Guangdong	Areas with population infection rate ≥ 1.0%	22.1548	28.569	14.406	1748	749	149	9	0.668	Parafossarulus striatulus	57	0	0
Yes	Study on Clonorchis sinensis control in Danshui City, Guangdong Province	Chinese	Zou HN	1994	1990-1999	Unspecified	Guangdong	Areas with population infection rate ≥ 1.0%	22.1548	28.569	14.406	1748	749	149	9	0.668	Alocinma longicornis	417	4	0.96
Yes	Survey of Clonorchis sinensis in Zhenjiang District of Shaoguan City	Chinese	Zou XH	2007	2000-2009	Unspecified	Guangdong	Areas with population infection rate ≥ 1.0%	20.548	28.5513	11.5328	1555	559	174	102	0.832	Parafossarulus striatulus	11065	31	0.28	No	No	No	Yes	Yes	Yes	Yes	Yes	Yes	Yes	Low
Yes	Survey of Clonorchis sinensis in Zhenjiang District of Shaoguan City	Chinese	Zou XH	2007	2000-2009	Unspecified	Guangdong	Areas with population infection rate ≥ 1.0%	20.548	28.5513	11.5328	1555	559	174	102	0.832	Alocinma longicornis	340	3	0.8
Yes	Epidemiological investigation of clonorchiasis in Taiping Township, Wuming County	Chinese	Zhu QY	1995	1990-1999	Summer	Guangxi	Areas with population infection rate ≥ 1.0%	21.8167	28.463	13.7595	1587	769	166	116	0.644	Bithynia fuchslana	1213	7	0.58	No	No	No	Yes	Yes	Yes	No	No	Yes	Yes	Moderate
Yes	Epidemiological investigation of clonorchiasis in Taiping Township, Wuming County	Chinese	Zhu QY	1995	1990-1999	Summer	Guangxi	Areas with population infection rate ≥ 1.0%	21.8167	28.463	13.7595	1587	769	166	116	0.644	Alocinma longicornis	507	1	0.2
Yes	Investigation and Analysis of clonorchiasis in Tongnan County, Chongqing	Chinese	Zhou ZL	2003	Before 1990	Summer	Chongqing	Areas with population infection rate < 1.0%	17.7504	26.6773	8.21017	1085	549	49	286	0.636	Parafossarulus striatulus	2189	0	0	No	No	No	Yes	Yes	Yes	Yes	Yes	Yes	Yes	Low
Yes	Seasonal fluctuation of Clonorchis sinensis cercariae in Bithynia fuchisiana	Chinese	Zhou WG	1985	Before 1990	Unspecified	Sichuan	Areas with population infection rate < 1.0%	16.7553	27.1508	5.806	1135	436	103	35	0.636	Bithynia fuchslana	8975	43	0.48	No	No	No	Yes	Yes	Yes	Yes	Yes	Yes	Yes	Low
Yes	Epidemic survey of clonorchiasis in Hengxian County	Chinese	Zhou SH	1979	Before 1990	Unspecified	Guangxi	Areas with population infection rate ≥ 1.0%	17.7504	26.6773	8.21017	1085	549	49	286	0.564	Parafossarulus striatulus	7181	29	0.4	No	No	No	Yes	Yes	Yes	Yes	Yes	Yes	Yes	Low
Yes	Epidemiological investigation of Clonorchis sinensis in Yangqian brigade of Sannuo commune in Shunde County	Chinese	Zhao XY	1983	Before 1990	Spring	Guangdong	Areas with population infection rate ≥ 1.0%	21.6262	28.2762	13.5163	1542	737	144	56	0.252	Parafossarulus striatulus	109	5	4.5	No	No	No	Yes	Yes	Yes	Yes	Yes	Yes	Yes	Low
Yes	Epidemiological investigation of Clonorchis sinensis in Yangqian brigade of Sannuo commune in Shunde County	Chinese	Zhao XY	1983	Before 1990	Spring	Guangdong	Areas with population infection rate ≥ 1.0%	22.4726	28.5807	15.0433	1796	811	135	3	0.252	Alocinma longicornis	150	4	2.6
Yes	Epidemiological investigation of Clonorchis sinensis in Yangqian brigade of Sannuo commune in Shunde County	Chinese	Zhao XY	1983	Before 1990	Spring	Guangdong	Areas with population infection rate ≥ 1.0%	22.4726	28.5807	15.0433	1796	811	135	3	0.252	Bithynia fuchslana	33	0	0
Yes	Investigation on the infection of intermediate host and reservoir host of Clonorchis sinensis in Xinyi City	Chinese	Zhang ZC	2007	2000-2009	Unspecified	Jiangsu	Areas with population infection rate < 1.0%	22.4726	28.5807	15.0433	1796	811	135	3	0.572	Parafossarulus striatulus	435	8	1.98	No	No	No	Yes	Yes	Yes	Yes	Yes	Yes	Yes	Low
Yes	Investigation on the infection of intermediate host and reservoir host of Clonorchis sinensis in Xinyi City	Chinese	Zhang ZC	2007	2000-2009	Unspecified	Jiangsu	Areas with population infection rate < 1.0%	14.2167	25.8353	1.67817	749	473	55	31	0.572	Alocinma longicornis	572	2	0.35
Yes	Relationship between propagation of Clonorchis sinensis and ecology cultivation	Chinese	Zhang QW	2009	2000-2009	Unspecified	Guangdong	Areas with population infection rate ≥ 1.0%	14.2167	25.8353	1.67817	749	473	55	31	0.388	Parafossarulus striatulus	1200	16	1.33	No	No	No	Yes	Yes	Yes	Yes	Yes	Yes	Yes	Low
Yes	Relationship between propagation of Clonorchis sinensis and ecology cultivation	Chinese	Zhang QW	2009	2000-2009	Unspecified	Guangdong	Areas with population infection rate ≥ 1.0%	22.7316	28.4122	15.832	1908	959	100	35	0.388	Parafossarulus sinensis	400	6	1.5
Yes	Relationship between propagation of Clonorchis sinensis and ecology cultivation	Chinese	Zhang QW	2009	2000-2009	Unspecified	Guangdong	Areas with population infection rate ≥ 1.0%	22.7316	28.4122	15.832	1908	959	100	35	0.388	Bithynia fuchslana	200	1	0.5
Yes	Relationship between propagation of Clonorchis sinensis and ecology cultivation	Chinese	Zhang QW	2009	2000-2009	Unspecified	Guangdong	Areas with population infection rate ≥ 1.0%	22.7316	28.4122	15.832	1908	959	100	35	0.388	Alocinma longicornis	200	0	0
Yes	Epidemiological investigation of clonorchiasis in Renhua County	Chinese	Zhang CN	1994	Before 1990	Unspecified	Guangdong	Areas with population infection rate ≥ 1.0%	22.7316	28.4122	15.832	1908	959	100	35	0.86	Parafossarulus striatulus	316	3	0.95	No	No	No	Yes	Yes	Yes	Yes	Yes	Yes	Yes	Low
Yes	Investigation on the prevalence of clonorchiasis in 11 counties and cities in Yangzhou area	Chinese	Zhang DX	1985	Before 1990	Unspecified	Jiangsu	Areas with population infection rate < 1.0%	19.0413	27.1998	9.89083	1523	524	178	268	0.376	Parafossarulus striatulus	1506	0	0	No	No	No	Yes	Yes	Yes	Yes	Yes	Yes	Yes	Low
Yes	Investigation on the prevalence of clonorchiasis in 11 counties and cities in Yangzhou area	Chinese	Zhang DX	1985	Before 1990	Unspecified	Jiangsu	Areas with population infection rate < 1.0%	15.7295	27.0672	3.86933	1031	493	106	7	0.376	Alocinma longicornis	826	0	0
Yes	Epidemiological investigation of clonorchiasis in Huadian City, Jilin Province	Chinese	Zhang CS	1988	Before 1990	Unspecified	Jilin	Areas with population infection rate ≥ 1.0%	15.7295	27.0672	3.86933	1031	493	106	7	0.864	Parafossarulus striatulus	1200	3	0.25	No	No	No	Yes	Yes	Yes	Yes	Yes	Yes	Yes	Low
Yes	Epidemiological investigation of clonorchiasis in Huadian City, Jilin Province	Chinese	Zhang CS	1988	Before 1990	Unspecified	Jilin	Areas with population infection rate ≥ 1.0%	4.73375	21.1643	-14.51	730	450	27	292	0.864	Semisulcospira cancellata Bonson	500	0	0
Yes	Investigation on clonorchiasis in Jiujiang Area	Chinese	Yuan WH	1994	Before 1990	Autumn	Jiangxi	Areas with population infection rate < 1.0%	4.73375	21.1643	-14.51	730	450	27	292	0.384	Parafossarulus striatulus	435	10	2.3	No	No	No	Yes	Yes	Yes	Yes	Yes	Yes	Yes	Low
Yes	Survey and control of clonorchiasis in Jiangxi Province	Chinese	Yuan WH	1986	Before 1990	Unspecified	Jiangxi	Areas with population infection rate < 1.0%	19.1455	25.9513	11.1372	1825	725	179	481	0.28	Parafossarulus striatulus	8298	54	0.65	No	No	No	Yes	Yes	Yes	No	No	Yes	Yes	Moderate
Yes	Prevalence and control of clonorchiasis in Shaoguan City	Chinese	Ye JZ	1992	Before 1990	Unspecified	Guangdong	Areas with population infection rate ≥ 1.0%	17.3906	28.2197	5.96817	1408	479	178	20	0.832	Parafossarulus striatulus	2644	24	0.91	No	No	No	Yes	Yes	Yes	Yes	Yes	Yes	Yes	Low
Yes	Epidemiological investigation of clonorchiasis in Linyi City	Chinese	Yang YB	1995	1990-1999	Unspecified	Shandong	Areas with population infection rate < 1.0%	19.41	28.386	9.47233	1460	429	217	123	0.392	Parafossarulus striatulus	1685	35	2.08	No	No	No	Yes	Yes	Yes	Yes	Yes	Yes	Yes	Low
Yes	Prevalence and treatment of clonorchiasis in Matou District, Xinfeng County	Chinese	Yang RH	1987	Before 1990	Autumn	Guangdong	Areas with population infection rate ≥ 1.0%	20.548	28.5513	11.5328	1555	559	174	102	0.856	Parafossarulus striatulus	1120	5	0.45	No	No	No	Yes	Yes	Yes	Yes	Yes	Yes	Yes	Low
Yes	Prevalence and treatment of clonorchiasis in Matou District, Xinfeng County	Chinese	Yang RH	1987	Before 1990	Autumn	Guangdong	Areas with population infection rate ≥ 1.0%	13.329	25.1283	0.4595	792	509	41	69	0.856	Unspecified	170	0	0
Yes	The continuos observation of fresh water snails infectef by cercaria of Clonorchis sinensis in Hubei Province	Chinese	Yang LD	1994	1990-1999	Unspecified	Hubei	Areas with population infection rate < 1.0%	20.2588	27.1063	12.1545	1819	718	177	275	0.364	Parafossarulus striatulus	4125	48	1.16	No	No	No	Yes	Yes	Yes	Yes	Yes	Yes	Yes	Low
Yes	The continuos observation of fresh water snails infectef by cercaria of Clonorchis sinensis in Hubei Province	Chinese	Yang LD	1994	1990-1999	Unspecified	Hubei	Areas with population infection rate < 1.0%	20.2588	27.1063	12.1545	1819	718	177	275	0.364	Alocinma longicornis	1232	48	3.9
Yes	Epidemiological investigation of clonorchiasis and its control strategies	Chinese	Yang BX	1994	Before 1990	Summer	Guangdong	Areas with population infection rate ≥ 1.0%	17.2577	28.108	5.813	1265	510	129	25	0.716	Alocinma longicornis	206	0	0	No	No	No	Yes	Yes	Yes	Yes	Yes	Yes	Yes	Low
Yes	Epidemiological investigation of clonorchiasis and its control strategies	Chinese	Yang BX	1994	Before 1990	Summer	Guangdong	Areas with population infection rate ≥ 1.0%	17.2577	28.108	5.813	1265	510	129	25	0.716	Unspecified	61	0	0
Yes	Investigation on Clonorchis sinensis Infection in Yicheng City, Hubei Province	Chinese	Xu ZM	2002	1990-1999	Summer	Hubei	Areas with population infection rate < 1.0%	18.965	26.7235	10.0302	1586	551	185	368	0.788	Parafossarulus striatulus	100	1	1	No	No	No	Yes	Yes	Yes	No	No	Yes	Yes	Moderate
Yes	A re-investigation Report after 22 Years of Clonorchis sinensis Outbreak in Qujiang County	Chinese	Xu YG	1985	Before 1990	Winter	Guangdong	Areas with population infection rate ≥ 1.0%	18.965	26.7235	10.0302	1586	551	185	368	0.692	Parafossarulus striatulus	238	1	0.42	No	No	No	Yes	Yes	Yes	Yes	Yes	Yes	Yes	Low
Yes	Epidemiological investigation of clonorchiasis in Xuancheng County	Chinese	Wu GL	1987	Before 1990	Unspecified	Anhui	Areas with population infection rate < 1.0%	16.1045	26.7935	4.67267	980	424	66	56	0.584	Parafossarulus striatulus	402	1	0.25	No	No	No	Yes	Yes	Yes	No	No	Yes	Yes	Moderate
Yes	Epidemiological investigation of clonorchiasis in Xuancheng County	Chinese	Wu GL	1987	Before 1990	Unspecified	Anhui	Areas with population infection rate < 1.0%	20.6316	28.5352	11.6958	1588	578	176	108	0.584	Alocinma longicornis	904	1	0.11
Yes	Epidemiological investigation of clonorchiasis in Xuancheng County	Chinese	Wu GL	1987	Before 1990	Unspecified	Anhui	Areas with population infection rate < 1.0%	16.1844	26.9573	4.85167	1236	483	141	12	0.584	Semisulcospira cancellata Bonson	42	0	0
Yes	Observation on the effect of the pilot project of controlling intestinal helminthiasis in Yuelai, Guang'an, Sichuan	Chinese	Wei JB	1998	1990-1999	Unspecified	Sichuan	Areas with population infection rate < 1.0%	16.1844	26.9573	4.85167	1236	483	141	12	0.408	Bithynia fuchslana	2071	3	0.14	No	No	No	Yes	Yes	Yes	No	No	Yes	Yes	Moderate
Yes	Epidemiological investigation of clonorchiasis in some areas of Yudu County, Jiangxi Province	Chinese	Wang YY	1984	Before 1990	Unspecified	Jiangxi	Areas with population infection rate < 1.0%	16.1844	26.9573	4.85167	1236	483	141	12	0.748	Parafossarulus striatulus	641	0	0	No	No	No	Yes	Yes	Yes	No	No	Yes	Yes	Moderate
Yes	Epidemiological investigation of clonorchiasis in some areas of Yudu County, Jiangxi Province	Chinese	Wang YY	1984	Before 1990	Unspecified	Jiangxi	Areas with population infection rate < 1.0%	17.7868	26.9063	8.1275	1154	540	52	323	0.748	Bithynia fuchslana	184	0	0
Yes	Epidemiological investigation of clonorchiasis in fish breeding station of Nanchong County and its surrounding areas	Chinese	Wang YZ	1984	Before 1990	Unspecified	Sichuan	Areas with population infection rate < 1.0%	19.2275	28.0137	9.41383	1532	474	209	163	0.66	Parafossarulus striatulus	210	43	22.85	No	No	No	Yes	Yes	Yes	Yes	Yes	Yes	Yes	Low
Yes	Epidemiological investigation of clonorchiasis in fish breeding station of Nanchong County and its surrounding areas	Chinese	Wang YZ	1984	Before 1990	Unspecified	Sichuan	Areas with population infection rate < 1.0%	19.2275	28.0137	9.41383	1532	474	209	163	0.66	Unspecified	570	1	0.18
Yes	A survey on the epidemiology of clonorchiasis in Xinminxiang, Fuyu country, Jilin province	Chinese	Wang YP	1988	Before 1990	Summer	Jilin	Areas with population infection rate ≥ 1.0%	17.4965	26.6338	7.76133	1085	550	41	307	0.9	Parafossarulus striatulus	508	0	0	No	No	No	Yes	Yes	Yes	Yes	Yes	Yes	Yes	Low
Yes	Epidemiological survey of Clonorchis sinensis in Hunan Province	Chinese	Wang JH	1994	Before 1990	Unspecified	Hunan	Areas with population infection rate < 1.0%	19.1455	25.9513	11.1372	1825	725	179	481	0.752	Parafossarulus striatulus	669	29	4.33	No	No	No	Yes	Yes	Yes	No	No	Yes	Yes	Moderate
Yes	Epidemiological survey of clonorchiasis in Pengxi County, Sichuan Province	Chinese	Wang CK	1994	1990-1999	Unspecified	Sichuan	Areas with population infection rate < 1.0%	17.4965	26.6338	7.76133	1085	550	41	307	0.72	Bithynia fuchslana	10717	39	0.4	No	No	No	Yes	Yes	Yes	Yes	Yes	Yes	Yes	Low
Yes	Epidemiological survey of clonorchiasis in Pengxi County, Sichuan Province	Chinese	Wang CK	1994	1990-1999	Unspecified	Sichuan	Areas with population infection rate < 1.0%	4.57154	21.7985	-15.262	551	371	11	191	0.72	Parafossarulus striatulus	8516	24	0.3
Yes	Epidemiological investigation of clonorchiasis in Nanchong, Sichuan	Chinese	Tao SX	1985	Before 1990	Unspecified	Sichuan	Areas with population infection rate < 1.0%	17.4848	27.6557	6.86	1374	432	181	189	0.66	Bithynia fuchslana	10077	13	0.13	No	No	No	Yes	Yes	Yes	Yes	Yes	Yes	Yes	Low
Yes	Epidemiological investigation of clonorchiasis in Nanchong, Sichuan	Chinese	Tao SX	1985	Before 1990	Unspecified	Sichuan	Areas with population infection rate < 1.0%	18.2612	27.7487	7.979	1428	446	187	146	0.66	Parafossarulus striatulus	5824	66	1.13
Yes	Epidemiological survey of clonorchiasis in the second village of Shitun Township, Lezhi County	Chinese	Tang JL	1993	Before 1990	Spring	Sichuan	Areas with population infection rate < 1.0%	18.2612	27.7487	7.979	1428	446	187	146	0.72	Bithynia fuchslana	1036	7	0.68	No	No	No	Yes	Yes	Yes	No	No	Yes	Yes	Moderate
Yes	Investigation on infection of liver fluke in soldiers from different areas	Chinese	Sun CZ	1981	Before 1990	Autumn	Jiangsu	Areas with population infection rate < 1.0%	17.4965	26.6338	7.76133	1085	550	41	307	0.572	Parafossarulus striatulus	68	2	2.94	No	No	No	Yes	Yes	Yes	No	No	Yes	Yes	Moderate
Yes	Investigation on infection of liver fluke in soldiers from different areas	Chinese	Sun CZ	1981	Before 1990	Autumn	Jiangsu	Areas with population infection rate < 1.0%	17.4965	26.6338	7.76133	1085	550	41	307	0.572	Alocinma longicornis	1022	7	0.69
Yes	Investigation on infection of liver fluke in soldiers from different areas	Chinese	Sun CZ	1981	Before 1990	Autumn	Anhui	Areas with population infection rate < 1.0%	16.6648	25.2902	7.2565	1035	574	36	453	0.588	Parafossarulus striatulus	1524	3	0.2
Yes	Investigation on infection of liver fluke in soldiers from different areas	Chinese	Sun CZ	1981	Before 1990	Autumn	Anhui	Areas with population infection rate < 1.0%	15.5566	24.89	1.67818	749	499	58	31	0.796	Alocinma longicornis	1093	0	0
Yes	Investigation on infection of liver fluke in soldiers from different areas	Chinese	Sun CZ	1981	Before 1990	Autumn	Beijing	Areas with population infection rate < 1.0%	14.2167	25.8353	1.67817	749	473	55	31	0.328	Parafossarulus striatulus	70	0	0
Yes	Survey on the prevalence of Clonorchis sinensis in Wuming, Guangxi	Chinese	Su LJ	2006	1990-1999	Unspecified	Guangxi	Areas with population infection rate ≥ 1.0%	15.1822	26.6592	2.99467	830	418	54	38	0.732	Bithynia fuchslana	5733	59	1.03	No	No	Yes	Yes	Yes	Yes	Yes	Yes	Yes	Yes	Low
Yes	Survey on the prevalence of Clonorchis sinensis in Wuming, Guangxi	Chinese	Su LJ	2006	1990-1999	Unspecified	Guangxi	Areas with population infection rate ≥ 1.0%	15.4494	26.6888	3.47367	911	429	67	34	0.732	Parafossarulus striatulus	2218	4	0.18
Yes	Survey on the prevalence of Clonorchis sinensis in Wuming, Guangxi	Chinese	Su LJ	2006	1990-1999	Unspecified	Guangxi	Areas with population infection rate ≥ 1.0%	12.3465	25.3485	-2.0775	566	440	10	34	0.732	Alocinma longicornis	6072	65	1.07
Yes	Investigation report on clonorchiasis in Suizhou City	Chinese	Shi ZF	1992	Before 1990	Unspecified	Hubei	Areas with population infection rate < 1.0%	21.1808	28.0125	13.028	1729	843	200	196	0.428	Parafossarulus striatulus	544	6	1.1	No	No	No	Yes	Yes	Yes	No	No	Yes	Yes	Moderate
Yes	Investigation report on clonorchiasis in Suizhou City	Chinese	Shi ZF	1992	Before 1990	Unspecified	Hubei	Areas with population infection rate < 1.0%	21.1808	28.0125	13.028	1729	843	200	196	0.428	Alocinma longicornis	930	8	0.86
Yes	The first intermediate host of Clonorchis sinensis newly discovered in Jilin suburb	Chinese	Shen YQ	1988	Before 1990	Unspecified	Jilin	Areas with population infection rate ≥ 1.0%	21.1808	28.0125	13.028	1729	843	200	196	0.396	Bithynia misella	1068	2	0.19	No	No	No	Yes	Yes	Yes	Yes	Yes	Yes	Yes	Low
Yes	Epidemiological investigation of clonorchiasis in Huanggang area, Hubei Province	Chinese	Shao BW	1991	Before 1990	Unspecified	Hubei	Areas with population infection rate < 1.0%	15.9533	26.8113	4.352	1048	456	83	83	0.256	Parafossarulus striatulus	1414	17	1.2	No	No	No	Yes	Yes	Yes	Yes	Yes	Yes	Yes	Low
Yes	Epidemiological investigation of clonorchiasis in Huanggang area, Hubei Province	Chinese	Shao BW	1991	Before 1990	Unspecified	Hubei	Areas with population infection rate < 1.0%	15.9533	26.8113	4.352	1048	456	83	83	0.256	Alocinma longicornis	1113	7	0.63
Yes	Epidemic analysis of clonorchiasis in Guangxi	Chinese	Shang SM	1994	Before 1990	Unspecified	Guangxi	Areas with population infection rate ≥ 1.0%	4.25258	20.9407	-15.333	685	433	21	200	0.516	Parafossarulus striatulus	8698	38	0.4	No	No	Yes	Yes	Yes	Yes	No	No	Yes	Yes	Moderate
Yes	Epidemic analysis of clonorchiasis in Guangxi	Chinese	Shang SM	1994	Before 1990	Unspecified	Guangxi	Areas with population infection rate ≥ 1.0%	17.0976	27.8638	5.73933	1330	537	139	24	0.516	Bithynia fuchslana	678	26	3.8
Yes	Epidemic analysis of clonorchiasis in Guangxi	Chinese	Shang SM	1994	Before 1990	Unspecified	Guangxi	Areas with population infection rate ≥ 1.0%	17.0976	27.8638	5.73933	1330	537	139	24	0.516	Bithynia robustu	150	3	2
Yes	Epidemiology of clonorchiasis in Sichuan, China	Chinese	Qu ZL	1997	Before 1990	Unspecified	Sichuan	Areas with population infection rate < 1.0%	22.1091	28.5507	14.222	1430	694	121	91	0.34	Parafossarulus striatulus	38189	507	1.33	No	No	Yes	Yes	Yes	Yes	No	No	Yes	Yes	Moderate
Yes	Epidemiology of clonorchiasis in Sichuan, China	Chinese	Qu ZL	1997	Before 1990	Unspecified	Sichuan	Areas with population infection rate < 1.0%	22.1091	28.5507	14.222	1430	694	121	91	0.34	Bithynia fuchslana	73345	235	0.32
Yes	Epidemiology of clonorchiasis in Sichuan, China	Chinese	Qu ZL	1997	Before 1990	Unspecified	Sichuan	Areas with population infection rate < 1.0%	22.1091	28.5507	14.222	1430	694	121	91	0.34	Alocinma longicornis	1547	1	0.06
Yes	Investigation on Clonorchis sinensis infection in Xinzhuangying brigade of Cixian County	Chinese	Qiao S	1979	Before 1990	Summer	Hebei	Areas with population infection rate < 1.0%	16.8701	25.3123	7.63467	978	577	33	494	0.216	Parafossarulus striatulus	200	9	4.5	No	No	No	Yes	Yes	Yes	Yes	Yes	Yes	Yes	Low
Yes	Evaluation of effectiveness of integrative intervention on Clonochis sinensis infection in a village of Shenzhen City	Chinese	Peng ZQ	2010	2000-2009	Unspecified	Guangdong	Areas with population infection rate ≥ 1.0%	19.1455	25.9513	11.1372	1825	725	179	481	0.56	Parafossarulus striatulus	514	7	1.36	No	No	No	Yes	Yes	Yes	Yes	Yes	Yes	Yes	Low
Yes	Evaluation of effectiveness of integrative intervention on Clonochis sinensis infection in a village of Shenzhen City	Chinese	Peng ZQ	2010	2000-2009	Unspecified	Guangdong	Areas with population infection rate ≥ 1.0%	19.1455	25.9513	11.1372	1825	725	179	481	0.56	Parafossarulus sinensis	430	6	1.4
Yes	Evaluation of effectiveness of integrative intervention on Clonochis sinensis infection in a village of Shenzhen City	Chinese	Peng ZQ	2010	2000-2009	Unspecified	Guangdong	Areas with population infection rate ≥ 1.0%	16.8701	25.3123	7.63467	978	577	33	494	0.56	Bithynia fuchslana	54	0	0
Yes	Evaluation of effectiveness of integrative intervention on Clonochis sinensis infection in a village of Shenzhen City	Chinese	Peng ZQ	2010	2000-2009	Unspecified	Guangdong	Areas with population infection rate ≥ 1.0%	19.1455	25.9513	11.1372	1825	725	179	481	0.56	Alocinma longicornis	50	0	0
Yes	Investigation on the prevalence of clonorchiasis in Xiaojia Village, Ruichan County	Chinese	Ning A	1989	Before 1990	Spring	Jiangxi	Areas with population infection rate < 1.0%	16.8701	25.3123	7.63467	978	577	33	494	0.784	Parafossarulus striatulus	1105	0	0	No	No	No	Yes	Yes	Yes	No	No	Yes	Yes	Moderate
Yes	Investigation on the prevalence of clonorchiasis in Xiaojia Village, Ruichan County	Chinese	Ning A	1989	Before 1990	Spring	Jiangxi	Areas with population infection rate < 1.0%	13.6807	26.078	0.218667	549	352	11	73	0.784	Bithynia fuchslana	1430	0	0
Yes	Study on influence of Clonorchis sinensis or clonorchiasis epidemic caused by ecological environment changes in Weishan lake aera	Chinese	Miu F	2005	2000-2009	Spring	Shandong	Areas with population infection rate < 1.0%	19.1455	25.9513	11.1372	1825	725	179	481	0.608	Parafossarulus striatulus	90	0	0	No	No	No	Yes	Yes	Yes	Yes	Yes	Yes	Yes	Low
Yes	Study on influence of Clonorchis sinensis or clonorchiasis epidemic caused by ecological environment changes in Weishan lake aera	Chinese	Miu F	2005	2000-2009	Spring	Shandong	Areas with population infection rate < 1.0%	19.1455	25.9513	11.1372	1825	725	179	481	0.608	Alocinma longicornis	90	0	0
Yes	Long term effect of clonorchiasis control in Dalang Village, Yangshan County, Guangdong Province	Chinese	Luo XC	2005	Before 1990	Autumn	Guangdong	Areas with population infection rate ≥ 1.0%	22.2346	28.1458	15.0178	1894	947	122	57	0.8	Alocinma longicornis	246	0	0	No	No	No	Yes	Yes	Yes	Yes	Yes	Yes	Yes	Low
Yes	Long term effect of clonorchiasis control in Dalang Village, Yangshan County, Guangdong Province	Chinese	Luo XC	2005	2000-2009	Summer	Guangdong	Areas with population infection rate ≥ 1.0%	22.2346	28.1458	15.0178	1894	947	122	57	0.8	Alocinma longicornis	158	0	0
Yes	Long term effect of clonorchiasis control in Dalang Village, Yangshan County, Guangdong Province	Chinese	Luo XC	2005	2000-2009	Summer	Guangdong	Areas with population infection rate ≥ 1.0%	22.2346	28.1458	15.0178	1894	947	122	57	0.8	Cipangopaludina chinensis	78	0	0
Yes	Long term effect of clonorchiasis control in Dalang Village, Yangshan County, Guangdong Province	Chinese	Luo XC	2005	2000-2009	Summer	Guangdong	Areas with population infection rate ≥ 1.0%	22.2346	28.1458	15.0178	1894	947	122	57	0.8	Unspecified	109	0	0
Yes	Epidemic survey of Clonorchis sinensis in Xianjiahu area of Changsha	Chinese	Liu NM	2000	1990-1999	Unspecified	Hunan	Areas with population infection rate < 1.0%	17.144	27.9187	5.76033	1437	507	175	71	0.352	Parafossarulus striatulus	162	0	0	No	No	No	Yes	Yes	Yes	Yes	Yes	Yes	Yes	Low
No	Epidemic survey of Clonorchis sinensis in Xianjiahu area of Changsha	Chinese	Liu NM	2000	1990-1999	Unspecified	Hunan	Areas with population infection rate < 1.0%	17.144	27.9187	5.76033	1437	507	175	71	0.352	Unspecified	15	0	0
Yes	Investigation and control of clonorchiasis in Shenyang	Chinese	Liu K	1993	Before 1990	Unspecified	Liaoning	Areas with population infection rate < 1.0%	16.7553	27.1508	5.806	1135	436	103	35	0.352	Parafossarulus striatulus	9088	583	6.42	No	No	No	Yes	Yes	Yes	No	No	Yes	Yes	Moderate
Yes	Investigation and control of clonorchiasis in Shenyang	Chinese	Liu K	1993	Before 1990	Unspecified	Liaoning	Areas with population infection rate < 1.0%	17.144	27.9187	5.76033	1437	507	175	71	0.628	Parafossarulus anomalospiralis	48	18	37.5
Yes	Epidemiological survey of prevalence of clonorchiasis in Binyang County	Chinese	Liang H	2009	2000-2009	Unspecified	Guangxi	Areas with population infection rate ≥ 1.0%	14.1875	26.0355	1.38483	688	424	42	34	0.688	Bithynia fuchslana	628	8	1.28	No	No	No	Yes	Yes	Yes	Yes	Yes	Yes	Yes	Low
Yes	Epidemiological survey of prevalence of clonorchiasis in Binyang County	Chinese	Liang H	2009	2000-2009	Unspecified	Guangxi	Areas with population infection rate ≥ 1.0%	14.1875	26.0355	1.38483	688	424	42	34	0.688	Parafossarulus striatulus	678	3	0.44
Yes	Epidemiological survey of prevalence of clonorchiasis in Binyang County	Chinese	Liang H	2009	2000-2009	Unspecified	Guangxi	Areas with population infection rate ≥ 1.0%	19.4571	27.2468	10.4605	1601	560	186	293	0.688	Alocinma longicornis	754	19	2.52
Yes	Prevalence of clonorchiasis in endemic areas of Liaoning Province	Chinese	Li Y	2013	2000-2009	Unspecified	Liaoning	Areas with population infection rate < 1.0%	19.4571	27.2468	10.4605	1601	560	186	293	0.48	Parafossarulus striatulus	413	22	5.13	No	No	No	Yes	Yes	Yes	Yes	Yes	Yes	Yes	Low
Yes	Prevalence of clonorchiasis in endemic areas of Liaoning Province	Chinese	Li Y	2013	2000-2009	Unspecified	Liaoning	Areas with population infection rate < 1.0%	19.4571	27.2468	10.4605	1601	560	186	293	0.48	Cipangopaludina chinensis	48	0	0
Yes	Epidemiological survey of clonorchiasis in Ruyuan County	Chinese	Li WF	1989	Before 1990	Autumn	Guangdong	Areas with population infection rate ≥ 1.0%	19.4571	27.2468	10.4605	1601	560	186	293	0.604	Parafossarulus striatulus	262	5	1.91	No	No	No	Yes	Yes	Yes	Yes	Yes	Yes	Yes	Low
Yes	Epidemiological survey of clonorchiasis in Ruyuan County	Chinese	Li WF	1989	Before 1990	Autumn	Guangdong	Areas with population infection rate ≥ 1.0%	17.783	28.1805	6.88967	1403	420	211	54	0.604	Lymnaea sp.	167	0	0
Yes	A brief report on the investigation of clonorchiasis in Chaozhou City	Chinese	Li SH	1987	Before 1990	Unspecified	Guangdong	Areas with population infection rate ≥ 1.0%	17.783	28.1805	6.88967	1403	420	211	54	0.636	Parafossarulus striatulus	418	2	0.48	No	No	No	Yes	Yes	Yes	No	No	Yes	Yes	Moderate
Yes	Epidemiological investigation on clonorchiasis in Guangxi	Chinese	Li SL	2002	1990-1999	Unspecified	Guangxi	Areas with population infection rate ≥ 1.0%	8.09275	22.9703	-8.9145	671	419	19	47	0.632	Bithynia fuchslana	14261	197	1.38	No	No	Yes	Yes	Yes	Yes	Yes	Yes	Yes	Yes	Low
Yes	Epidemiological investigation on clonorchiasis in Guangxi	Chinese	Li SL	2002	1990-1999	Unspecified	Guangxi	Areas with population infection rate ≥ 1.0%	21.1483	28.0452	12.8948	1622	753	189	151	0.632	Parafossarulus striatulus	13695	62	0.45
Yes	Epidemiological investigation on clonorchiasis in Guangxi	Chinese	Li SL	2002	1990-1999	Unspecified	Guangxi	Areas with population infection rate ≥ 1.0%	21.1483	28.0452	12.8948	1622	753	189	151	0.632	Alocinma longicornis	7916	204	2.58
Yes	Epidemiological investigation on clonorchiasis in Guangxi	Chinese	Li SL	2002	1990-1999	Unspecified	Guangxi	Areas with population infection rate ≥ 1.0%	21.1483	28.0452	12.8948	1622	753	189	151	0.632	Bithynia robustu	2364	47	1.99
Yes	Epidemic survey of Clonorchis sinensis in Shaoguan City	Chinese	Li SF	1998	1990-1999	Unspecified	Guangdong	Areas with population infection rate ≥ 1.0%	8.13983	23.1517	-8.92917	663	414	19	60	0.672	Parafossarulus striatulus	2213	62	2.8	No	No	No	Yes	Yes	Yes	Yes	Yes	Yes	Yes	Low
Yes	Investigation on important intestinal parasitic diseases in Jiangmen City	Chinese	Li FL	2005	2000-2009	Unspecified	Guangdong	Areas with population infection rate ≥ 1.0%	8.13983	23.1517	-8.92917	663	414	19	60	0.236	Parafossarulus striatulus	1896	5	0.26	No	No	No	Yes	Yes	Yes	Yes	Yes	Yes	Yes	Low
Yes	Investigation on important intestinal parasitic diseases in Jiangmen City	Chinese	Li FL	2005	2000-2009	Unspecified	Guangdong	Areas with population infection rate ≥ 1.0%	19.5205	27.5017	10.5053	1538	551	173	255	0.236	Alocinma longicornis	1025	2	0.2
Yes	Epidemic dynamic observation of clonorchiasis	Chinese	Li DJ	1996	1990-1999	Unspecified	Shandong	Areas with population infection rate < 1.0%	17.2908	26.4875	7.56933	1228	519	60	431	0.736	Parafossarulus striatulus	145	1	0.69	No	No	No	Yes	Yes	Yes	Yes	Yes	Yes	Yes	Low
Yes	Observation on seasonal dynamics of the infection of the snails with the cercariae of the Clonorchis sinensis	Chinese	Li BZ	1986	Before 1990	Unspecified	Liaoning	Areas with population infection rate < 1.0%	19.5205	27.5017	10.5053	1538	551	173	255	0.836	Parafossarulus striatulus	4719	145	3.07	No	No	No	Yes	Yes	Yes	Yes	Yes	Yes	Yes	Low
Yes	Infection and distribution of host animals of Clonorchis sinensis in Chengdu	Chinese	Lan XH	2002	Before 1990	Unspecified	Sichuan	Areas with population infection rate < 1.0%	21.8842	28.1305	14.699	1548	569	138	11	0.516	Parafossarulus striatulus	2140	7	0.33	No	No	No	Yes	Yes	Yes	No	No	Yes	Yes	Moderate
Yes	Infection and distribution of host animals of Clonorchis sinensis in Chengdu	Chinese	Lan XH	2002	1990-1999	Unspecified	Sichuan	Areas with population infection rate < 1.0%	21.8835	28.3943	13.9122	1408	675	121	101	0.516	Alocinma longicornis	238	0	0
Yes	Epidemiological investigation and analysis of clonorchiasis in Chongqing	Chinese	Jiang SG	2003	1990-1999	Unspecified	Chongqing	Areas with population infection rate < 1.0%	21.8835	28.3943	13.9122	1408	675	121	101	0.396	Parafossarulus striatulus	1834	62	3.38	No	No	No	Yes	Yes	Yes	Yes	Yes	Yes	Yes	Low
Yes	Epidemiological investigation and analysis of clonorchiasis in Chongqing	Chinese	Jiang SG	2003	1990-1999	Unspecified	Chongqing	Areas with population infection rate < 1.0%	21.8835	28.3943	13.9122	1408	675	121	101	0.396	Bithynia fuchslana	1196	10	0.84
Yes	Epidemiological investigation of clonorchiasis in Yangshan County	Chinese	Huang XH	1994	Before 1990	Unspecified	Guangdong	Areas with population infection rate ≥ 1.0%	21.8835	28.3943	13.9122	1408	675	121	101	0.9	Alocinma longicornis	2592	99	3.82	No	No	No	Yes	Yes	Yes	Yes	Yes	Yes	Yes	Low
Yes	Epidemiological investigation of clonorchiasis in Yangshan County	Chinese	Huang XH	1994	Before 1990	Unspecified	Guangdong	Areas with population infection rate ≥ 1.0%	20.548	28.5513	11.5328	1555	559	174	102	0.9	Unspecified	392	0	0
Yes	Across-sectional survey of the population infection rate of liver fluke disease in Foshan	Chinese	Huang WX	2008	2000-2009	Unspecified	Guangdong	Areas with population infection rate ≥ 1.0%	22.5945	28.6645	15.2115	1899	859	136	6	0.304	Alocinma longicornis	423	0	0	No	No	No	Yes	Yes	Yes	Yes	Yes	Yes	Yes	Low
Yes	The epidemiological study on clonorchiasis in southern Fujian and the shrimp infection with the cercariae of Clonorchis sinensis	Chinese	Huang SM	1990	Before 1990	Unspecified	Fujian	Areas with population infection rate < 1.0%	22.5945	28.6645	15.2115	1899	859	136	6	0.668	Parafossarulus striatulus	3790	23	0.6	No	No	No	Yes	Yes	Yes	Yes	Yes	Yes	Yes	Low
Yes	Investigation of clonorchiasis in Zhaoqing District	Chinese	Huang QC	1990	Before 1990	Unspecified	Guangdong	Areas with population infection rate ≥ 1.0%	12.9276	24.5532	0.155833	864	549	37	120	0.4	Parafossarulus striatulus	1152	0	0	No	No	No	Yes	Yes	Yes	No	No	Yes	Yes	Moderate
Yes	Investigation of clonorchiasis in Zhaoqing District	Chinese	Huang QC	1990	Before 1990	Unspecified	Guangdong	Areas with population infection rate ≥ 1.0%	7.63992	22.7525	-9.60517	641	403	18	61	0.4	Alocinma longicornis	113	0	0
Yes	Investigation of clonorchiasis in Zhaoqing District	Chinese	Huang QC	1990	Before 1990	Unspecified	Guangdong	Areas with population infection rate ≥ 1.0%	16.2826	24.7795	6.914	945	550	27	527	0.4	Bithynia fuchslana	30	0	0
Yes	Investigation of clonorchiasis in Zhaoqing District	Chinese	Huang QC	1990	Before 1990	Unspecified	Guangdong	Areas with population infection rate ≥ 1.0%	16.2826	24.7795	6.914	945	550	27	527	0.4	Unspecified	332	0	0
Yes	Investigation into infection route and factors asscoiated with Clonorchis sinensis infection in freshwater fish in Shenzhen City	Chinese	Huang FY	2009	2000-2009	Unspecified	Guangdong	Areas with population infection rate ≥ 1.0%	18.6493	27.6542	9.14733	1142	524	60	245	0.388	Parafossarulus striatulus	204	41	2	No	No	No	Yes	Yes	Yes	No	No	Yes	Yes	Moderate
Yes	Investigation into infection route and factors asscoiated with Clonorchis sinensis infection in freshwater fish in Shenzhen City	Chinese	Huang FY	2009	2000-2009	Unspecified	Guangdong	Areas with population infection rate ≥ 1.0%	18.6493	27.6542	9.14733	1142	524	60	245	0.388	Parafossarulus sinensis	110	13	1.18
Yes	Investigation into infection route and factors asscoiated with Clonorchis sinensis infection in freshwater fish in Shenzhen City	Chinese	Huang FY	2009	2000-2009	Unspecified	Guangdong	Areas with population infection rate ≥ 1.0%	19.6522	27.2595	10.8227	1605	574	182	252	0.388	Bithynia fuchslana	97	12	1.23
Yes	Investigation into infection route and factors asscoiated with Clonorchis sinensis infection in freshwater fish in Shenzhen City	Chinese	Huang FY	2009	2000-2009	Unspecified	Guangdong	Areas with population infection rate ≥ 1.0%	19.6522	27.2595	10.8227	1605	574	182	252	0.388	Alocinma longicornis	85	7	0.82
Yes	An epidemiological survey on clonorchiasis	Chinese	Huang FZ	1985	Before 1990	Autumn	Heilongjiang	Areas with population infection rate ≥ 1.0%	22.4835	28.777	14.8222	1708	736	142	4	0.82	Parafossarulus striatulus	120	0	0	No	No	No	Yes	Yes	Yes	Yes	Yes	Yes	Yes	Low
Yes	Epidemiological investigation of clonorchiasis in Qichun County, Hubei Province	Chinese	Hu Ming	1989	Before 1990	Unspecified	Hubei	Areas with population infection rate < 1.0%	21.1842	27.9807	13.828	1168	392	124	25	0.752	Parafossarulus striatulus	253	0	0	No	No	No	Yes	Yes	Yes	Yes	Yes	Yes	Yes	Low
Yes	Epidemiological investigation of clonorchiasis in Qichun County, Hubei Province	Chinese	Hu Ming	1989	Before 1990	Unspecified	Hubei	Areas with population infection rate < 1.0%	22.3737	28.5998	14.8163	1815	779	149	30	0.752	Alocinma longicornis	229	0	0
Yes	Epidemiological investigation of clonorchiasis in Huangshi City	Chinese	Hu CX	1991	Before 1990	Unspecified	Hubei	Areas with population infection rate < 1.0%	22.3737	28.5998	14.8163	1815	779	149	30	0.74	Parafossarulus striatulus	593	34	5.73	No	No	No	Yes	Yes	Yes	Yes	Yes	Yes	Yes	Low
Yes	Epidemiological investigation of clonorchiasis in Huangshi City	Chinese	Hu CX	1991	Before 1990	Unspecified	Hubei	Areas with population infection rate < 1.0%	22.3737	28.5998	14.8163	1815	779	149	30	0.74	Alocinma longicornis	82	2	2.44
Yes	Epidemiological investigation of clonorchiasis in Huangshi City	Chinese	Hu CX	1991	Before 1990	Unspecified	Hubei	Areas with population infection rate < 1.0%	21.3463	27.994	13.4042	1721	717	162	83	0.74	Cipangopaludina chinensis	255	0	0
Yes	Epidemiological investigation of clonorchiasis in Baise, Guangxi	Chinese	He G	1994	1990-1999	Unspecified	Guangxi	Areas with population infection rate ≥ 1.0%	13.729	25.6528	0.553167	714	445	36	121	0.828	Parafossarulus striatulus	1121	5	0.45	No	No	No	Yes	Yes	Yes	Yes	Yes	Yes	Yes	Low
Yes	Epidemiological investigation of clonorchiasis in Baise, Guangxi	Chinese	He G	1994	1990-1999	Unspecified	Guangxi	Areas with population infection rate ≥ 1.0%	13.729	25.6528	0.553167	714	445	36	121	0.828	Bithynia fuchslana	474	8	1.69
Yes	Long term effect of the control of clonorchiasis in Shenqiu County	Chinese	Han GT	1993	1990-1999	Autumn	Henan	Areas with population infection rate < 1.0%	22.3737	28.5998	14.8163	1815	779	149	30	0.82	Parafossarulus striatulus	1259	12	0.59	No	No	No	Yes	Yes	Yes	Yes	Yes	Yes	Yes	Low
Yes	Long term effect of the control of clonorchiasis in Shenqiu County	Chinese	Han GT	1993	1990-1999	Autumn	Henan	Areas with population infection rate < 1.0%	22.7316	28.4122	15.832	1908	959	100	35	0.82	Cipangopaludina chinensis	47	0	0
Yes	A survey on the natural foci of clonorchiasis in Mianyang District, Sichuan province	Chinese	Gu XH	1988	Before 1990	Unspecified	Sichuan	Areas with population infection rate < 1.0%	22.7316	28.4122	15.832	1908	959	100	35	0.304	Bithynia fuchslana	10200	15	0.15	No	No	No	Yes	Yes	Yes	Yes	Yes	Yes	Yes	Low
Yes	A survey on the natural foci of clonorchiasis in Mianyang District, Sichuan province	Chinese	Gu XH	1988	Before 1990	Unspecified	Sichuan	Areas with population infection rate < 1.0%	22.7316	28.4122	15.832	1908	959	100	35	0.304	Parafossarulus striatulus	510	5	0.98
Yes	The achievements of 3-year efforts of clonorchiasis control in the demonstration area of Xinfeng County in Jiangxi Province	Chinese	Ge J	2020	After 2010	Autumn	Jiangxi	Areas with population infection rate < 1.0%	22.7316	28.4122	15.832	1908	959	100	35	0.772	Parafossarulus striatulus	1000	0	0	No	No	Yes	Yes	Yes	Yes	Yes	Yes	Yes	Yes	Low
Yes	Epidemiological investigation of clonorchiasis in Dianjiang County, Sichuan Province	Chinese	Feng HP	1984	Before 1990	Unspecified	Sichuan	Areas with population infection rate < 1.0%	4.25525	20.3848	-13.9562	551	319	19	191	0.66	Parafossarulus striatulus	2400	10	0.42	No	No	No	Yes	Yes	Yes	No	No	Yes	Yes	Moderate
Yes	Epidemic characteristics and control measures of clonorchiasis in Guizhou, Shunde	Chinese	Fang YY	1996	1990-1999	Unspecified	Guangdong	Areas with population infection rate ≥ 1.0%	17.2105	28.0727	5.76083	1407	558	152	52	0.252	Parafossarulus striatulus	1003	3	0.3	No	No	No	Yes	Yes	Yes	Yes	Yes	Yes	Yes	Low
Yes	Epidemic characteristics and control measures of clonorchiasis in Guizhou, Shunde	Chinese	Fang YY	1996	1990-1999	Unspecified	Guangdong	Areas with population infection rate ≥ 1.0%	17.2105	28.0727	5.76083	1407	558	152	52	0.252	Alocinma longicornis	500	1	0.2
Yes	Epidemiological survey of clonorchiasis in a highly endemic area in Yongzhou City, Hunan Province	Chinese	Duan JH	2009	2000-2009	Winter	Hunan	Areas with population infection rate < 1.0%	16.9264	27.7053	5.531	1402	539	154	88	0.636	Parafossarulus striatulus	167	29	17.4	No	No	No	Yes	Yes	Yes	Yes	Yes	Yes	Yes	Low
Yes	Epidemiological survey of clonorchiasis in a highly endemic area in Yongzhou City, Hunan Province	Chinese	Duan JH	2009	2000-2009	Winter	Hunan	Areas with population infection rate < 1.0%	16.9264	27.7053	5.531	1402	539	154	88	0.636	Alocinma longicornis	27	2	7.4
No	Epidemiological survey of clonorchiasis in a highly endemic area in Yongzhou City, Hunan Province	Chinese	Duan JH	2009	2000-2009	Unspecified	Hunan	Areas with population infection rate < 1.0%	16.9264	27.7053	5.531	1402	539	154	88	0.636	Unspecified	9	0	0
Yes	Epidemiological investigation of liver fluke disease in Xinchengzi District of Shenyang City	Chinese	Cheng ZY	1985	Before 1990	Summer	Liaoning	Areas with population infection rate < 1.0%	16.9264	27.7053	5.531	1402	539	154	88	0.804	Parafossarulus striatulus	1046	2	0.2	No	No	No	Yes	Yes	Yes	No	No	Yes	Yes	Moderate
Yes	A preliminary investigation on the prevalence of clonorchiasis in Guangdong province	Chinese	Chen ZZ	1983	Before 1990	Unspecified	Guangdong	Areas with population infection rate ≥ 1.0%	22.6893	28.6137	15.4482	2024	907	127	8	0.9	Parafossarulus striatulus	1073	29	2.7	No	No	No	Yes	Yes	Yes	Yes	Yes	Yes	Yes	Low
Yes	A preliminary investigation on the prevalence of clonorchiasis in Guangdong province	Chinese	Chen ZZ	1983	Before 1990	Unspecified	Guangdong	Areas with population infection rate ≥ 1.0%	14.3152	26.3048	1.2825	681	408	36	37	0.9	Alocinma longicornis	2032	41	2.02
Yes	Epidemiological survey on clonorchiasis and awareness of prevention andcontrol knowledge in Xinfeng County of Jiangxi Province	Chinese	Chen Z	2018	After 2010	Unspecified	Jiangxi	Areas with population infection rate < 1.0%	22.2528	28.8167	14.3622	1561	806	141	131	0.772	Parafossarulus striatulus	400	0	0	No	No	No	Yes	Yes	Yes	Yes	Yes	Yes	Yes	Low
No	Observation on the control effect of hepatolithiasis in a village of Sanshui County	Chinese	Chen XQ	1990	Before 1990	Unspecified	Guangdong	Areas with population infection rate ≥ 1.0%	22.1548	28.569	14.406	1748	749	149	9	0.668	Parafossarulus striatulus	12	0	0	No	No	No	Yes	Yes	Yes	Yes	Yes	Yes	Yes	Low
Yes	Epidemiological survey of clonorchiasis in Panqiao Township, Yangxin County, Hubei Province	Chinese	Chen SL	1996	1990-1999	Unspecified	Hubei	Areas with population infection rate < 1.0%	22.2528	28.8167	14.3622	1561	806	141	131	0.412	Parafossarulus striatulus	204	25	12.25	No	No	No	Yes	Yes	Yes	Yes	Yes	Yes	Yes	Low
Yes	Epidemiological survey of clonorchiasis in Panqiao Township, Yangxin County, Hubei Province	Chinese	Chen SL	1996	1990-1999	Unspecified	Hubei	Areas with population infection rate < 1.0%	15.035	26.5567	2.844	820	414	52	41	0.412	Alocinma longicornis	365	14	3.84
Yes	Investigation on the epidemic of Clonorchis sinensis in Xianning City of Hubei Province	Chinese	Chen SL	2006	2000-2009	Unspecified	Hubei	Areas with population infection rate < 1.0%	15.035	26.5567	2.844	820	414	52	41	0.448	Parafossarulus striatulus	1769	1	0.58	No	No	No	Yes	Yes	Yes	Yes	Yes	Yes	Yes	Low
Yes	Investigation on the epidemic of Clonorchis sinensis in Xianning City of Hubei Province	Chinese	Chen SL	2006	2000-2009	Unspecified	Hubei	Areas with population infection rate < 1.0%	16.8701	25.3123	7.63467	978	577	33	494	0.448	Alocinma longicornis	1323	2	0.85
Yes	Investigation on the epidemic of Clonorchis sinensis in Xianning City of Hubei Province	Chinese	Chen SL	2006	2000-2009	Unspecified	Hubei	Areas with population infection rate < 1.0%	16.8701	25.3123	7.63467	978	577	33	494	0.448	Bithynia fuchslana	1200	0	0
Yes	Investigation on the epidemic of Clonorchis sinensis in Xianning City of Hubei Province	Chinese	Chen SL	2006	2000-2009	Unspecified	Hubei	Areas with population infection rate < 1.0%	19.7392	28.1035	10.3128	1543	497	204	166	0.448	Parafossarulus sinensis	500	0	0
Yes	Investigation on the epidemic of Clonorchis sinensis in Xianning City of Hubei Province	Chinese	Chen SL	2006	2000-2009	Unspecified	Hubei	Areas with population infection rate < 1.0%	17.2908	26.4875	7.56933	1228	519	60	431	0.448	Semisulcospira cancellata Bonson	59	0	0
Yes	Epidemiological investigation of clonorchiasis in Sanshui City	Chinese	Cai WA	1994	Before 1990	Unspecified	Guangdong	Areas with population infection rate ≥ 1.0%	22.4726	28.5807	15.0433	1796	811	135	3	0.668	Alocinma longicornis	585	5	0.85	No	No	No	Yes	Yes	Yes	Yes	Yes	Yes	Yes	Low
Yes	Epidemiological investigation of clonorchiasis in Sanshui City	Chinese	Cai WA	1994	Before 1990	Unspecified	Guangdong	Areas with population infection rate ≥ 1.0%	22.4726	28.5807	15.0433	1796	811	135	3	0.668	Parafossarulus striatulus	1106	8	0.72
Yes	Epidemic investigation of clonorchiasis in the eastern area of Heilongjiang Province	Chinese	Cai LS	2002	2000-2009	Unspecified	Heilongjiang	Areas with population infection rate ≥ 1.0%	18.2697	28.1075	7.80967	1359	392	197	118	0.892	Parafossarulus striatulus	1579	2	0.13	No	No	No	Yes	Yes	Yes	Yes	Yes	Yes	Yes	Low
Yes	Epidemic investigation of clonorchiasis in the eastern area of Heilongjiang Province	Chinese	Cai LS	2002	2000-2009	Unspecified	Heilongjiang	Areas with population infection rate ≥ 1.0%	13.6616	26.225	-0.354	613	408	22	7	0.892	Cipangopaludina chinensis	1374	0	0
Yes	Epidemic investigation of clonorchiasis in the eastern area of Heilongjiang Province	Chinese	Cai LS	2002	2000-2009	Unspecified	Heilongjiang	Areas with population infection rate ≥ 1.0%	18.2697	28.1075	7.80967	1359	392	197	118	0.892	Semisulcospira cancellata Bonson	29	0	0
Yes	Investigation on the epidemic situation of Clonorchis sinensis in Yinmahe Commune, Jiuzhao County, Jilin Province	Chinese	Bai GM	1981	Before 1990	Summer	Jilin	Areas with population infection rate ≥ 1.0%	7.72483	22.7037	-9.46317	644	403	16	64	0.9	Parafossarulus striatulus	335	13	3.88	No	No	No	Yes	Yes	Yes	Yes	Yes	Yes	Yes	Low
Yes	Investigation on the epidemic situation of Clonorchis sinensis in Yinmahe Commune, Jiuzhao County, Jilin Province	Chinese	Bai GM	1981	Before 1990	Summer	Jilin	Areas with population infection rate ≥ 1.0%	19.6522	27.2595	10.8227	1605	574	182	252	0.9	Lymnaea sp.	189	0	0
Yes	Investigation on the epidemic situation of Clonorchis sinensis in Yinmahe Commune, Jiuzhao County, Jilin Province	Chinese	Bai GM	1981	Before 1990	Summer	Jilin	Areas with population infection rate ≥ 1.0%	19.6522	27.2595	10.8227	1605	574	182	252	0.9	Semisulcospira cancellata Bonson	100	0	0
Yes	Investigation on clonorchiasis in Chaozhou City, Guangdong Province	Chinese	Lin SS	1990	Before 1990	Unspecified	Guangdong	Areas with population infection rate ≥ 1.0%	19.7392	28.1035	10.3128	1543	497	204	166	0.636	Parafossarulus striatulus	869	86	9.9	No	No	No	Yes	Yes	Yes	No	No	Yes	Yes	Moderate
Yes	Investigation on clonorchiasis in Yanting County, Sichuan Province	Chinese	Ma DD	1990	Before 1990	Unspecified	Sichuan	Areas with population infection rate < 1.0%	17.3365	28.1485	5.93133	1406	524	161	44	0.688	Parafossarulus striatulus	1672	2	0.1
Yes	Investigation on clonorchiasis in Yanting County, Sichuan Province	Chinese	Ma DD	1990	Before 1990	Unspecified	Sichuan	Areas with population infection rate < 1.0%	17.3365	28.1485	5.93133	1406	524	161	44	0.688	Bithynia fuchslana	2488	0	0
Yes	Epidemiological investigation of clonorchiasis in Sanjiatun, Yongli Village, Zhaoyuan County, Heilongjiang Province	Chinese	Wu LP	1990	Before 1990	Unspecified	Heilongjiang	Areas with population infection rate ≥ 1.0%	13.5595	25.966	-0.0533332	648	421	22	67	0.9	Semisulcospira cancellata Bonson	651	21	3.23	No	No	No	Yes	Yes	Yes	No	No	Yes	Yes	Moderate
Yes	Epidemiological investigation of clonorchiasis in Nanzhang County, Hubei Province	Chinese	Hu ZY	1990	Before 1990	Summer	Hubei	Areas with population infection rate < 1.0%	17.3884	28.154	6.06833	1359	506	150	40	0.692	Bithynia fuchslana	350	0	0
No	Epidemiological investigation of clonorchiasis in Sanjiatun, Yongli Village, Zhaoyuan County, Heilongjiang Province	Chinese	Wu LP	1990	Before 1990	Unspecified	Heilongjiang	Areas with population infection rate ≥ 1.0%	13.5595	25.966	-0.0533332	648	421	22	67	0.9	Parafossarulus striatulus	10	2	20
No	Epidemiological investigation of clonorchiasis in Sanjiatun, Yongli Village, Zhaoyuan County, Heilongjiang Province	Chinese	Wu LP	1990	Before 1990	Unspecified	Heilongjiang	Areas with population infection rate ≥ 1.0%	13.5595	25.966	-0.0533332	648	421	22	67	0.9	Unspecified	5	0	0
Yes	Epidemic survey of Clonorchis sinensis in Yangshan County	Chinese	Unspecified	1976	Before 1990	Autumn	Guangdong	Areas with population infection rate ≥ 1.0%	17.3884	28.154	6.06833	1359	506	150	40	0.9	Alocinma longicornis	109	30	27.52	No	No	No	Yes	Yes	Yes	Yes	Yes	Yes	Yes	Low
Yes	Epidemic survey of Clonorchis sinensis in Yangshan County	Chinese	Unspecified	1976	Before 1990	Autumn	Guangdong	Areas with population infection rate ≥ 1.0%	17.3884	28.154	6.06833	1359	506	150	40	0.9	Unspecified	65	0	0
Yes	Epidemiological investigation of clonorchiasis in Meixian County	Chinese	Unspecified	1976	Before 1990	Unspecified	Guangdong	Areas with population infection rate ≥ 1.0%	17.0031	27.274	6.17	1209	464	116	42	0.672	Parafossarulus striatulus	2077	105	5.06	No	No	No	Yes	Yes	Yes	No	No	Yes	Yes	Moderate
Yes	Epidemiological investigation of clonorchiasis in Meixian County	Chinese	Unspecified	1976	Before 1990	Unspecified	Guangdong	Areas with population infection rate ≥ 1.0%	17.8609	26.8463	8.34767	1136	523	59	338	0.656	Alocinma longicornis	521	7	1.34
Yes	Study on the distribution and examination method of Clonorchis sinensis in Hubei Province	Chinese	Yang F	2002	2000-2009	Unspecified	Hubei	Areas with population infection rate < 1.0%	5.08663	22.224	-14.1438	435	310	5	133	0.692	Parafossarulus striatulus	12215	115	0.94	No	No	No	Yes	Yes	Yes	Yes	Yes	Yes	Yes	Low
Yes	Study on the distribution and examination method of Clonorchis sinensis in Hubei Province	Chinese	Yang F	2002	2000-2009	Unspecified	Hubei	Areas with population infection rate < 1.0%	13.3105	24.9663	0.547333	824	526	41	72	0.692	Bithynia fuchslana	2359	3	0.13
Yes	Study on the distribution and examination method of Clonorchis sinensis in Hubei Province	Chinese	Yang F	2002	2000-2009	Unspecified	Hubei	Areas with population infection rate < 1.0%	22.3578	28.5407	14.8382	1765	797	139	-1	0.692	Alocinma longicornis	7586	74	0.98
Yes	Study on the distribution and examination method of Clonorchis sinensis in Hubei Province	Chinese	Yang F	2002	2000-2009	Unspecified	Hubei	Areas with population infection rate < 1.0%	14.181	25.9822	1.472	682	431	47	26	0.692	Parafossarulus sinensis	275	12	4.36
Yes	Study on the distribution and examination method of Clonorchis sinensis in Hubei Province	Chinese	Yang F	2002	2000-2009	Unspecified	Hubei	Areas with population infection rate < 1.0%	17.3884	28.154	6.06833	1359	506	150	40	0.692	Parafossarulus anomalospiralis	221	1	0.45
Yes	Investigation on the Outbreak of clonorchiasis in Suibin Farm	Chinese	Wen GZ	1987	Before 1990	Spring	Heilongjiang	Areas with population infection rate ≥ 1.0%	17.3884	28.154	6.06833	1359	506	150	40	0.492	Cipangopaludina chinensis	2000	0	0	No	No	No	Yes	Yes	Yes	No	No	Yes	Yes	Moderate
Yes	Investigation on the epidemic situation of clonorchiasis in Fuyang County, Anhui Province	Chinese	Li XX	1964	Before 1990	Unspecified	Anhui	Areas with population infection rate < 1.0%	22.1548	28.569	14.406	1748	749	149	9	0.728	Alocinma longicornis	1733	17	0.98	No	No	No	Yes	Yes	Yes	No	No	Yes	Yes	Moderate
Yes	Investigation on the epidemic situation of clonorchiasis in Fuyang County, Anhui Province	Chinese	Li XX	1964	Before 1990	Unspecified	Anhui	Areas with population infection rate < 1.0%	22.1548	28.569	14.406	1748	749	149	9	0.728	Parafossarulus striatulus	293	1	0.47
Yes	Preliminary investigation on the epidemic factors of Clonorchis sinensis in Congjiang County, Guizhou Province	Chinese	Li MA	1965	Before 1990	Unspecified	Guizhou	Areas with population infection rate < 1.0%	3.67871	20.8613	-15.9943	532	313	17	62	0.864	Lymnaea sp.	387	0	0	No	No	No	Yes	Yes	Yes	Yes	Yes	Yes	Yes	Low
Yes	Preliminary investigation on the epidemic factors of Clonorchis sinensis in Congjiang County, Guizhou Province	Chinese	Li MA	1965	Before 1990	Unspecified	Guizhou	Areas with population infection rate < 1.0%	3.67871	20.8613	-15.9943	532	313	17	62	0.864	Tricula sp.	7743	0	0
Yes	Investigation on the first clonorchiasis in Shanggao County	Chinese	Yi MH	1983	Before 1990	Unspecified	Jiangxi	Areas with population infection rate < 1.0%	3.67871	20.8613	-15.9943	532	313	17	62	0.876	Parafossarulus striatulus	950	0	0	No	No	No	Yes	Yes	Yes	No	No	Yes	Yes	Moderate
Yes	Epidemic status of Clonorchis sinensis in an epidemic spot	Chinese	Zeng MA	1989	Before 1990	Unspecified	Sichuan	Areas with population infection rate < 1.0%	17.5569	27.5233	6.9345	1509	461	202	118	0.832	Bithynia fuchslana	2819	21	0.74	No	No	No	Yes	Yes	Yes	Yes	Yes	Yes	Yes	Low
Yes	Epidemiological investigation and clinical observation of clonorchiasis	Chinese	Li YQ	1980	Before 1990	Unspecified	Beijing	Areas with population infection rate < 1.0%	4.61862	21.0445	-14.7038	590	396	13	206	0.592	Bithynia fuchslana	90	0	0	No	No	No	Yes	Yes	Yes	Yes	Yes	Yes	Yes	Low
Yes	Epidemiological survey of clonorchiasis in Gong'an County, Hubei Province	Chinese	Zou SC	2006	2000-2009	Unspecified	Hubei	Areas with population infection rate < 1.0%	4.61862	21.0445	-14.7038	590	396	13	206	0.796	Parafossarulus striatulus	155	0	0	No	No	No	Yes	Yes	Yes	Yes	Yes	Yes	Yes	Low
Yes	Epidemiological survey of clonorchiasis in Gong'an County, Hubei Province	Chinese	Zou SC	2006	2000-2009	Unspecified	Hubei	Areas with population infection rate < 1.0%	4.61862	21.0445	-14.7038	590	396	13	206	0.796	Alocinma longicornis	132	0	0
Yes	Epidemiological survey of clonorchiasis in Gong'an County, Hubei Province	Chinese	Zou SC	2006	2000-2009	Unspecified	Hubei	Areas with population infection rate < 1.0%	21.8842	28.1305	14.699	1548	569	138	11	0.796	Bithynia fuchslana	128	0	0
Yes	Epidemiological survey of clonorchiasis in Gong'an County, Hubei Province	Chinese	Zou SC	2006	2000-2009	Unspecified	Hubei	Areas with population infection rate < 1.0%	16.605	25.559	6.91667	996	558	27	434	0.796	Semisulcospira cancellata Bonson	100	0	0
Yes	Epidemiological survey of clonorchiasis in Gong'an County, Hubei Province	Chinese	Zou SC	2006	2000-2009	Unspecified	Hubei	Areas with population infection rate < 1.0%	16.605	25.559	6.91667	996	558	27	434	0.796	Cipangopaludina chinensis	180	0	0
Yes	Study on the control measures of clonorchiasis	Chinese	Cheng YL	1991	Before 1990	Unspecified	Sichuan	Areas with population infection rate < 1.0%	20.548	28.5513	11.5328	1555	559	174	102	0.66	Parafossarulus striatulus	14532	6	0.04	No	No	No	Yes	Yes	Yes	Yes	Yes	Yes	Yes	Low
Yes	Investigation of clonorchiasis in Xixiang Village, Conghua County	Chinese	Xie XT	1992	Before 1990	Autumn	Guangdong	Areas with population infection rate ≥ 1.0%	4.66454	22.0675	-14.9773	460	322	8	125	0.752	Unspecified	1918	0	0	No	No	No	Yes	Yes	Yes	Yes	Yes	Yes	Yes	Low
Yes	Epidemic characteristics and control effect of clonorchiasis in Zou County, Shandong Province	Chinese	Song JM	1994	1990-1999	Unspecified	Shandong	Areas with population infection rate < 1.0%	15.9276	26.4792	4.61883	987	432	59	124	0.788	Parafossarulus striatulus	46	1	2.17	No	No	No	Yes	Yes	Yes	Yes	Yes	Yes	Yes	Low
Yes	Epidemic characteristics and control effect of clonorchiasis in Zou County, Shandong Province	Chinese	Song JM	1994	1990-1999	Unspecified	Shandong	Areas with population infection rate < 1.0%	19.6522	27.2595	10.8227	1605	574	182	252	0.788	Alocinma longicornis	236	4	1.69
Yes	Investigation and Control of Clonorchis sinensis in Kaiping City	Chinese	Situ RR	2004	2000-2009	Winter	Guangdong	Areas with population infection rate ≥ 1.0%	19.6522	27.2595	10.8227	1605	574	182	252	0.512	Unspecified	420	0	0	No	No	No	Yes	Yes	Yes	Yes	Yes	Yes	Yes	Low
Yes	Analysis of surveillance results of clonorchiasis in Jinxiang County in the past 7 years	Chinese	Luo GW	1996	1990-1999	Unspecified	Shandong	Areas with population infection rate < 1.0%	21.3695	27.9017	13.6432	1591	613	169	122	0.644	Unspecified	254	0	0	No	No	No	Yes	Yes	Yes	Yes	Yes	Yes	Yes	Low
Yes	Investigation on host infection of clonorchiasis in Boxing County	Chinese	Li GQ	1998	1990-1999	Spring	Shandong	Areas with population infection rate < 1.0%	21.2951	27.9647	13.4355	1605	601	177	139	0.824	Unspecified	312	32	10.26	No	No	No	Yes	Yes	Yes	Yes	Yes	Yes	Yes	Low
Yes	Report on the investigation and treatment of clonorchiasis in Pingyin County	Chinese	Hao YY	1992	Before 1990	Spring	Shandong	Areas with population infection rate < 1.0%	16.6883	27.0828	5.63633	1072	413	94	29	0.332	Unspecified	120	1	0.83	No	No	No	Yes	Yes	Yes	No	No	Yes	Yes	Moderate
Yes	Epidemiological investigation of Clonorchis sinensis in Linan Commune, Lixian County, Hunan Province	Chinese	Chen CE	1983	Before 1990	Spring	Hunan	Areas with population infection rate < 1.0%	16.6883	27.0828	5.63633	1072	413	94	29	0.608	Unspecified	1180	0	0	No	No	No	Yes	Yes	Yes	No	No	Yes	Yes	Moderate
Yes	Preliminary report on the investigation of Clonorchis sinensis in Jiangbei area of Chongqing	Chinese	Hu SQ	1977	Before 1990	Summer	Chongqing	Areas with population infection rate < 1.0%	16.6883	27.0828	5.63633	1072	413	94	29	0.384	Parafossarulus striatulus	842	0	0	No	No	No	Yes	Yes	Yes	No	No	Yes	Yes	Moderate
Yes	Investigation on Clonorchis sinensis in Yueyue Lake Town, Da'an City	Chinese	Xi P	2010	2000-2009	Autumn	Jilin	Areas with population infection rate ≥ 1.0%	16.6883	27.0828	5.63633	1072	413	94	29	0.9	Unspecified	95	8	8.42	No	No	No	Yes	Yes	Yes	Yes	Yes	Yes	Yes	Low
Yes	Epidemiological investigation of clonorchiasis in Daxing Town, Linshu County	Chinese	Qiu BD	1998	1990-1999	Unspecified	Shandong	Areas with population infection rate < 1.0%	16.6883	27.0828	5.63633	1072	413	94	29	0.688	Unspecified	500	336	67.2	No	No	No	Yes	Yes	Yes	Yes	Yes	Yes	Yes	Low
Yes	Epidemiological study on clonorchiasis in endemic areas	Chinese	Liu XN	2003	2000-2009	Unspecified	Guangdong	Areas with population infection rate ≥ 1.0%	3.10837	20.6938	-16.8782	548	324	18	58	0.332	Unspecified	850	0	0	No	No	No	Yes	Yes	Yes	Yes	Yes	Yes	Yes	Low
Yes	Investigation on the epidemic situation of clonorchiasis in Taierzhuang District, Zaozhuang City	Chinese	Xue YH	2004	2000-2009	Unspecified	Shandong	Areas with population infection rate < 1.0%	15.4833	26.7502	3.45467	888	417	70	28	0.788	Unspecified	105	0	0	No	No	Yes	Yes	Yes	Yes	Yes	Yes	Yes	Yes	Low
Yes	Epidemiological investigation of clonorchiasis in Yichun area	Chinese	Liu JY	1995	Before 1990	Unspecified	Jiangxi	Areas with population infection rate < 1.0%	15.4833	26.7502	3.45467	888	417	70	28	0.748	Unspecified	3480	9	0.26	No	No	No	Yes	Yes	Yes	Yes	Yes	Yes	Yes	Low
Yes	Epidemic status of clonorchiasis in Zhenjiang District, Shaoguan City	Chinese	Zou XH	2007	2000-2009	Unspecified	Guangdong	Areas with population infection rate ≥ 1.0%	17.7743	26.3923	8.21233	1304	532	121	386	0.672	Unspecified	2000	5	0.25	No	No	No	Yes	Yes	Yes	Yes	Yes	Yes	Yes	Low
Yes	Epidemiological study on Clonorchis sinensis infection in Shenzhen area of Zhujiang delta in China	English	Renli Zhang	2007	2000-2009	Unspecified	Guangdong	Areas with population infection rate ≥ 1.0%	17.7743	26.3923	8.21233	1304	532	121	386	0.9	Parafossarulus sinensis	110	13	1.18	No	No	No	Yes	Yes	Yes	Yes	Yes	Yes	Yes	Low
Yes	Epidemiological study on Clonorchis sinensis infection in Shenzhen area of Zhujiang delta in China	English	Renli Zhang	2007	2000-2009	Unspecified	Guangdong	Areas with population infection rate ≥ 1.0%	17.5525	27.7765	6.67533	1542	501	200	84	0.9	Semisulcospira cancellata Bonson	63	0	0
Yes	Epidemiological study on Clonorchis sinensis infection in Shenzhen area of Zhujiang delta in China	English	Renli Zhang	2007	2000-2009	Unspecified	Guangdong	Areas with population infection rate ≥ 1.0%	16.756	25.3552	7.39633	1044	570	41	442	0.9	Melanoides tuberculata	71	0	0
Yes	An integrated control strategy takes Clonorchis sinensis under control in an endemic area in South China	English	Huang, Y. L	2017	2000-2009	Unspecified	Guangdong	Areas with population infection rate ≥ 1.0%	12.132	25.1272	-2.31667	562	438	10	28	0.9	Parafossarulus striatulus	800	9	1.12	No	No	No	Yes	Yes	Yes	Yes	Yes	Yes	Yes	Low
Yes	An integrated control strategy takes Clonorchis sinensis under control in an endemic area in South China	English	Huang, Y. L	2017	2000-2009	Unspecified	Guangdong	Areas with population infection rate ≥ 1.0%	16.7553	27.1508	5.806	1135	436	103	35	0.9	Bithynia fuchslana	430	6	1.39
Yes	An integrated control strategy takes Clonorchis sinensis under control in an endemic area in South China	English	Huang, Y. L	2017	After 2010	Unspecified	Guangdong	Areas with population infection rate ≥ 1.0%	16.7553	27.1508	5.806	1135	436	103	35	0.9	Parafossarulus striatulus	670	5	0.74
Yes	An integrated control strategy takes Clonorchis sinensis under control in an endemic area in South China	English	Huang, Y. L	2017	After 2010	Unspecified	Guangdong	Areas with population infection rate ≥ 1.0%	16.7553	27.1508	5.806	1135	436	103	35	0.9	Bithynia fuchslana	520	3	0.57
Yes	Prevalence of fish-borne zoonotic trematode infection in Jilin Province, China	English	Wang, Y. R	2022	After 2010	Autumn	Jilin	Areas with population infection rate ≥ 1.0%	4.78671	21.1588	-14.1063	651	420	19	250	0.78	Parafossarulus striatulus	46	0	0	No	No	No	Yes	Yes	Yes	Yes	Yes	Yes	Yes	Low
Yes	Prevalence of fish-borne zoonotic trematode infection in Jilin Province, China	English	Wang, Y. R	2022	After 2010	Autumn	Jilin	Areas with population infection rate ≥ 1.0%	4.78671	21.1588	-14.1063	651	420	19	250	0.78	Cipangopaludina chinensis	68	0	0
No	Prevalence of fish-borne zoonotic trematode infection in Jilin Province, China	English	Wang, Y. R	2022	After 2010	Autumn	Jilin	Areas with population infection rate ≥ 1.0%	4.78671	21.1588	-14.1063	651	420	19	250	0.78	Bithynia fuchslana	11	0	0
No	Prevalence of fish-borne zoonotic trematode infection in Jilin Province, China	English	Wang, Y. R	2022	After 2010	Autumn	Jilin	Areas with population infection rate ≥ 1.0%	4.78671	21.1588	-14.1063	651	420	19	250	0.78	Lymnaea sp.	7	0	0
