# Supplementary material for: Spatio-temporal disparities of Clonorchis sinensis infection in animal hosts in China: a systematic review and meta-analysis
Source: Infect Dis Poverty. 2023 Oct 17;12:97. doi: 10.1186/s40249-023-01146-4 (PMC10580589; doi:10.1186/s40249-023-01146-4)
Supplement: Supplementary file 11 — Additional file 11: Table S3. Publications reporting Clonorchis sinensis infection in the second intermediate hosts in China. [file 40249_2023_1146_MOESM11_ESM.xls]

## Sheet: Sheet1
Include	Title	Language	First author	Year of publication	Period of investigating	Season of investigating	Province	Population infection level	Annual Mean Temperature (℃)	Mean Temperature of Warmest Quarter (℃)	Mean Temperature of Coldest Quarter (℃)	Annual Precipitation (mm)	Precipitation of Warmest Quarter (mm)	Precipitation of Coldest Quarter (mm)	Elevation	NDVI	Taxonomic class	Detecting method	Sample Size	No. of postive	Prevalence, %	1. Was the study’s target population a close representation of thenational population in relation to relevant variables?	2. Was the sampling frame a true or close representation of thetarget population?	3. Was some form of random selection used to select the sample,OR was a census undertaken?	4. Was the likelihood of nonresponse bias minimal?	5. Were data collected directly from the subjects (as opposed toa proxy)?	6. Was an acceptable case definition used in the study?	7. Was the study instrument that measured the parameter of interest shown to have validity and reliability?	8. Was the same mode of data collection used for all subjects?	9. Was the length of the shortest prevalence period for the parameter of interest appropriate?	10. Were the numerator(s) and denominator(s) for the parameter ofinterest appropriate?	11. Summary item on the overall risk of study bias
Yes	Epidemiological survey of clonorchiasis in Jinhu County of Jiangsu Province	Chinese	Zuo YH	2012	After 2010	Summer	Jiangsu	Areas with population infection rate < 1.0%	15.0159	26.1722	3.18233	886	460	82	7	0.432	Pseudorasbora	Direct compression	66	0	0	No	No	No	Yes	Yes	Yes	Yes	Yes	Yes	Yes	Low
Yes	Study on Clonorchis sinensis control in Danshui City, Guangdong Province	Chinese	Zou HN	1994	Before 1990	Unspecified	Guangdong	Areas with population infection rate ≥ 1.0%	22.1548	28.569	14.406	1748	749	149	9	0.668	Ctenopharyngodon	Direct compression	20	16	80	No	No	No	Yes	Yes	Yes	Yes	Yes	Yes	Yes	Low
Yes	Study on Clonorchis sinensis control in Danshui City, Guangdong Province	Chinese	Zou HN	1994	Before 1990	Unspecified	Guangdong	Areas with population infection rate ≥ 1.0%	22.1548	28.569	14.406	1748	749	149	9	0.668	Unspecified	Direct compression	38	0	0
No	Study on Clonorchis sinensis control in Danshui City, Guangdong Province	Chinese	Zou HN	1994	Before 1990	Unspecified	Guangdong	Areas with population infection rate ≥ 1.0%	22.1548	28.569	14.406	1748	749	149	9	0.668	Parabramis	Direct compression	11	9	81.8
Yes	Study on the risk factor for the transmission of clonorchiasis among the residents of the Huainan City	Chinese	Zhu YX	2001	1990-1999	Unspecified	Anhui	Areas with population infection rate < 1.0%	15.639	26.9235	3.575	897	431	85	49	0.64	Pseudorasbora	Unspecified	120	40	33.3	No	No	No	Yes	Yes	Yes	No	No	Yes	Yes	Moderate
Yes	Study on the risk factor for the transmission of clonorchiasis among the residents of the Huainan City	Chinese	Zhu YX	2001	1990-1999	Unspecified	Anhui	Areas with population infection rate < 1.0%	15.639	26.9235	3.575	897	431	85	49	0.64	Carassius	Unspecified	120	19	15.8
Yes	Study on the risk factor for the transmission of clonorchiasis among the residents of the Huainan City	Chinese	Zhu YX	2001	1990-1999	Unspecified	Anhui	Areas with population infection rate < 1.0%	15.639	26.9235	3.575	897	431	85	49	0.64	Cyprinus	Unspecified	120	36	30
Yes	Study on the risk factor for the transmission of clonorchiasis among the residents of the Huainan City	Chinese	Zhu YX	2001	1990-1999	Unspecified	Anhui	Areas with population infection rate < 1.0%	15.639	26.9235	3.575	897	431	85	49	0.64	Parabramis	Unspecified	120	10	8.3
Yes	Study on the risk factor for the transmission of clonorchiasis among the residents of the Huainan City	Chinese	Zhu YX	2001	1990-1999	Unspecified	Anhui	Areas with population infection rate < 1.0%	15.639	26.9235	3.575	897	431	85	49	0.64	Ctenopharyngodon	Unspecified	240	17	7.08
Yes	Study on the risk factor for the transmission of clonorchiasis among the residents of the Huainan City	Chinese	Zhu YX	2001	1990-1999	Unspecified	Anhui	Areas with population infection rate < 1.0%	15.639	26.9235	3.575	897	431	85	49	0.64	Shrimp-Unspecified	Unspecified	120	3	2.5
Yes	Epidemiological investigation of clonorchiasis in Taiping Township, Wuming County	Chinese	Zhu QY	1995	1990-1999	Summer	Guangxi	Areas with population infection rate ≥ 1.0%	21.8167	28.463	13.7595	1587	769	166	116	0.644	Pseudorasbora	Unspecified	113	25	22.12	No	No	No	Yes	Yes	Yes	No	No	Yes	Yes	Moderate
Yes	Epidemiological investigation of clonorchiasis in Taiping Township, Wuming County	Chinese	Zhu QY	1995	1990-1999	Summer	Guangxi	Areas with population infection rate ≥ 1.0%	21.8167	28.463	13.7595	1587	769	166	116	0.644	Rhodeus	Unspecified	73	6	8.21
Yes	Epidemiological investigation of clonorchiasis in Taiping Township, Wuming County	Chinese	Zhu QY	1995	1990-1999	Summer	Guangxi	Areas with population infection rate ≥ 1.0%	21.8167	28.463	13.7595	1587	769	166	116	0.644	Carassius	Unspecified	63	2	3.17
Yes	Epidemiological investigation of clonorchiasis in Taiping Township, Wuming County	Chinese	Zhu QY	1995	1990-1999	Summer	Guangxi	Areas with population infection rate ≥ 1.0%	21.8167	28.463	13.7595	1587	769	166	116	0.644	Cirrhinus	Unspecified	26	0	0
No	Epidemiological investigation of clonorchiasis in Taiping Township, Wuming County	Chinese	Zhu QY	1995	1990-1999	Summer	Guangxi	Areas with population infection rate ≥ 1.0%	21.8167	28.463	13.7595	1587	769	166	116	0.644	Ctenopharyngodon	Unspecified	5	1	20
No	Epidemiological investigation of clonorchiasis in Taiping Township, Wuming County	Chinese	Zhu QY	1995	1990-1999	Summer	Guangxi	Areas with population infection rate ≥ 1.0%	21.8167	28.463	13.7595	1587	769	166	116	0.644	Mylopharyngodon	Unspecified	8	1	12.5
No	Epidemiological investigation of clonorchiasis in Taiping Township, Wuming County	Chinese	Zhu QY	1995	1990-1999	Summer	Guangxi	Areas with population infection rate ≥ 1.0%	21.8167	28.463	13.7595	1587	769	166	116	0.644	Cyprinus	Unspecified	10	1	10
No	Epidemiological investigation of clonorchiasis in Taiping Township, Wuming County	Chinese	Zhu QY	1995	1990-1999	Summer	Guangxi	Areas with population infection rate ≥ 1.0%	21.8167	28.463	13.7595	1587	769	166	116	0.644	Parabramis	Unspecified	4	0	0
No	Epidemiological investigation of clonorchiasis in Taiping Township, Wuming County	Chinese	Zhu QY	1995	1990-1999	Summer	Guangxi	Areas with population infection rate ≥ 1.0%	21.8167	28.463	13.7595	1587	769	166	116	0.644	Aristichthys	Unspecified	1	0	0
No	Epidemiological investigation of clonorchiasis in Taiping Township, Wuming County	Chinese	Zhu QY	1995	1990-1999	Summer	Guangxi	Areas with population infection rate ≥ 1.0%	21.8167	28.463	13.7595	1587	769	166	116	0.644	Hypophthalmichthys	Unspecified	4	0	0
Yes	Investigation and analysis of the second intermediate host of Clonorchis sinensis in Wuming County	Chinese	Zhu QY	2001	1990-1999	Unspecified	Guangxi	Areas with population infection rate ≥ 1.0%	21.8167	28.463	13.7595	1587	769	166	116	0.644	Pseudorasbora	Direct compression	107	86	80.37	No	No	No	Yes	Yes	Yes	Yes	Yes	Yes	Yes	Low
Yes	Investigation and analysis of the second intermediate host of Clonorchis sinensis in Wuming County	Chinese	Zhu QY	2001	1990-1999	Unspecified	Guangxi	Areas with population infection rate ≥ 1.0%	21.8167	28.463	13.7595	1587	769	166	116	0.644	Macropodus	Direct compression	75	27	36
Yes	Investigation and analysis of the second intermediate host of Clonorchis sinensis in Wuming County	Chinese	Zhu QY	2001	1990-1999	Unspecified	Guangxi	Areas with population infection rate ≥ 1.0%	21.8167	28.463	13.7595	1587	769	166	116	0.644	Rhodeus	Direct compression	114	10	8.77
Yes	Investigation and analysis of the second intermediate host of Clonorchis sinensis in Wuming County	Chinese	Zhu QY	2001	1990-1999	Unspecified	Guangxi	Areas with population infection rate ≥ 1.0%	21.8167	28.463	13.7595	1587	769	166	116	0.644	Parabramis	Direct compression	68	4	5.88
Yes	Investigation and analysis of the second intermediate host of Clonorchis sinensis in Wuming County	Chinese	Zhu QY	2001	1990-1999	Unspecified	Guangxi	Areas with population infection rate ≥ 1.0%	21.8167	28.463	13.7595	1587	769	166	116	0.644	Carassius	Direct compression	61	6	9.84
Yes	Investigation and analysis of the second intermediate host of Clonorchis sinensis in Wuming County	Chinese	Zhu QY	2001	1990-1999	Unspecified	Guangxi	Areas with population infection rate ≥ 1.0%	21.8167	28.463	13.7595	1587	769	166	116	0.644	Ctenopharyngodon	Direct compression	25	3	12
Yes	Investigation and analysis of the second intermediate host of Clonorchis sinensis in Wuming County	Chinese	Zhu QY	2001	1990-1999	Unspecified	Guangxi	Areas with population infection rate ≥ 1.0%	21.8167	28.463	13.7595	1587	769	166	116	0.644	Cirrhinus	Direct compression	34	2	5.88
Yes	Investigation and analysis of the second intermediate host of Clonorchis sinensis in Wuming County	Chinese	Zhu QY	2001	1990-1999	Unspecified	Guangxi	Areas with population infection rate ≥ 1.0%	21.8167	28.463	13.7595	1587	769	166	116	0.644	Aristichthys	Direct compression	24	0	0
Yes	Investigation and analysis of the second intermediate host of Clonorchis sinensis in Wuming County	Chinese	Zhu QY	2001	1990-1999	Unspecified	Guangxi	Areas with population infection rate ≥ 1.0%	21.8167	28.463	13.7595	1587	769	166	116	0.644	Hypophthalmichthys	Direct compression	22	0	0
No	Investigation and analysis of the second intermediate host of Clonorchis sinensis in Wuming County	Chinese	Zhu QY	2001	1990-1999	Unspecified	Guangxi	Areas with population infection rate ≥ 1.0%	21.8167	28.463	13.7595	1587	769	166	116	0.644	Mylopharyngodon	Direct compression	12	1	8.33
No	Investigation and analysis of the second intermediate host of Clonorchis sinensis in Wuming County	Chinese	Zhu QY	2001	1990-1999	Unspecified	Guangxi	Areas with population infection rate ≥ 1.0%	21.8167	28.463	13.7595	1587	769	166	116	0.644	Oreochromis	Direct compression	10	0	0
Yes	Investigation and analysis of clonorchiasis in Tongnan County, Chongqing	Chinese	Zhou ZL	2003	Before 1990	Summer	Chongqing	Areas with population infection rate < 1.0%	17.7504	26.6773	8.21017	1085	549	49	286	0.636	Pseudorasbora	Direct compression	939	239	25.45	No	No	No	Yes	Yes	Yes	Yes	Yes	Yes	Yes	Low
Yes	Investigation and analysis of clonorchiasis in Tongnan County, Chongqing	Chinese	Zhou ZL	2003	Before 1990	Spring	Chongqing	Areas with population infection rate < 1.0%	17.7504	26.6773	8.21017	1085	549	49	286	0.636	Hemiculter	Direct compression	496	32	6.45
Yes	Investigation on the prevalence of clonorchiasis in Heng County	Chinese	Zhou SH	1979	Before 1990	Unspecified	Guangxi	Areas with population infection rate ≥ 1.0%	21.6262	28.2762	13.5163	1542	737	144	56	0.564	Pseudorasbora	Unspecified	47	45	95.84	No	No	No	Yes	Yes	Yes	No	No	Yes	Yes	Moderate
Yes	Investigation on the prevalence of clonorchiasis in Heng County	Chinese	Zhou SH	1979	Before 1990	Unspecified	Guangxi	Areas with population infection rate ≥ 1.0%	21.6262	28.2762	13.5163	1542	737	144	56	0.564	Ctenopharyngodon	Unspecified	20	6	30
Yes	Investigation on the prevalence of clonorchiasis in Heng County	Chinese	Zhou SH	1979	Before 1990	Unspecified	Guangxi	Areas with population infection rate ≥ 1.0%	21.6262	28.2762	13.5163	1542	737	144	56	0.564	Hemiculter	Unspecified	80	2	2.5
No	Investigation on the prevalence of clonorchiasis in Heng County	Chinese	Zhou SH	1979	Before 1990	Unspecified	Guangxi	Areas with population infection rate ≥ 1.0%	21.6262	28.2762	13.5163	1542	737	144	56	0.564	Hypophthalmichthys	Unspecified	9	3	33.33
Yes	Investigation on the metacercaria of Clonorchis sinensis in freshwater fish and shrimp in Jinxiang County market	Chinese	Zhou RQ	2004	2000-2009	Autumn	Shandong	Areas with population infection rate < 1.0%	14.3152	26.3048	1.2825	681	408	36	37	0.644	Pseudorasbora	Unspecified	126	42	33.33	No	No	No	Yes	Yes	Yes	No	No	Yes	Yes	Moderate
Yes	Investigation on the metacercaria of Clonorchis sinensis in freshwater fish and shrimp in Jinxiang County market	Chinese	Zhou RQ	2004	2000-2009	Autumn	Shandong	Areas with population infection rate < 1.0%	14.3152	26.3048	1.2825	681	408	36	37	0.644	Carassius	Unspecified	128	20	15.63
Yes	Investigation on the metacercaria of Clonorchis sinensis in freshwater fish and shrimp in Jinxiang County market	Chinese	Zhou RQ	2004	2000-2009	Autumn	Shandong	Areas with population infection rate < 1.0%	14.3152	26.3048	1.2825	681	408	36	37	0.644	Cyprinus	Unspecified	46	6	13.04
Yes	Investigation on the metacercaria of Clonorchis sinensis in freshwater fish and shrimp in Jinxiang County market	Chinese	Zhou RQ	2004	2000-2009	Autumn	Shandong	Areas with population infection rate < 1.0%	14.3152	26.3048	1.2825	681	408	36	37	0.644	Hypophthalmichthys	Unspecified	80	9	11.25
Yes	Investigation on the metacercaria of Clonorchis sinensis in freshwater fish and shrimp in Jinxiang County market	Chinese	Zhou RQ	2004	2000-2009	Autumn	Shandong	Areas with population infection rate < 1.0%	14.3152	26.3048	1.2825	681	408	36	37	0.644	Pampus	Unspecified	36	4	11.11
Yes	Investigation on the metacercaria of Clonorchis sinensis in freshwater fish and shrimp in Jinxiang County market	Chinese	Zhou RQ	2004	2000-2009	Autumn	Shandong	Areas with population infection rate < 1.0%	14.3152	26.3048	1.2825	681	408	36	37	0.644	Hemiculter	Unspecified	42	4	9.52
Yes	Investigation on the metacercaria of Clonorchis sinensis in freshwater fish and shrimp in Jinxiang County market	Chinese	Zhou RQ	2004	2000-2009	Autumn	Shandong	Areas with population infection rate < 1.0%	14.3152	26.3048	1.2825	681	408	36	37	0.644	Channa	Unspecified	32	3	9.38
Yes	Investigation on the metacercaria of Clonorchis sinensis in freshwater fish and shrimp in Jinxiang County market	Chinese	Zhou RQ	2004	2000-2009	Autumn	Shandong	Areas with population infection rate < 1.0%	14.3152	26.3048	1.2825	681	408	36	37	0.644	Macrobrachium	Unspecified	26	0	0
Yes	Investigation on intermediate host and shelter host of Clonorchis sinensis in Songzi County	Chinese	Zhou CF	1992	1990-1999	Summer	Hubei	Areas with population infection rate < 1.0%	16.8059	27.0682	5.87083	1110	453	91	42	0.536	Macrobrachium	Unspecified	50	0	0	No	No	No	Yes	Yes	Yes	No	No	Yes	Yes	Moderate
Yes	Investigation on intermediate host and shelter host of Clonorchis sinensis in Songzi County	Chinese	Zhou CF	1992	1990-1999	Summer	Hubei	Areas with population infection rate < 1.0%	16.8059	27.0682	5.87083	1110	453	91	42	0.536	Cambaroides	Unspecified	28	0	0
Yes	Investigation on intermediate host and shelter host of Clonorchis sinensis in Songzi County	Chinese	Zhou CF	1992	1990-1999	Summer	Hubei	Areas with population infection rate < 1.0%	16.8059	27.0682	5.87083	1110	453	91	42	0.536	Unspecified	Unspecified	552	135	24.4565
Yes	Investigation on Clonorchis sinensis infection rate of freshwater fish and raw and cooked fish in Longjiang, Shunde in 2018	Chinese	Zhong ZW	2019	After 2010	Unspecified	Guangdong	Areas with population infection rate ≥ 1.0%	22.4726	28.5807	15.0433	1796	811	135	3	0.252	Cyprinus	Artificial digestion	30	7	23.3	No	No	No	Yes	Yes	Yes	Yes	Yes	Yes	Yes	Low
Yes	Investigation on Clonorchis sinensis infection rate of freshwater fish and raw and cooked fish in Longjiang, Shunde in 2018	Chinese	Zhong ZW	2019	After 2010	Unspecified	Guangdong	Areas with population infection rate ≥ 1.0%	22.4726	28.5807	15.0433	1796	811	135	3	0.252	Hypophthalmichthys	Artificial digestion	26	6	23
Yes	Investigation on Clonorchis sinensis infection rate of freshwater fish and raw and cooked fish in Longjiang, Shunde in 2018	Chinese	Zhong ZW	2019	After 2010	Unspecified	Guangdong	Areas with population infection rate ≥ 1.0%	22.4726	28.5807	15.0433	1796	811	135	3	0.252	Ctenopharyngodon	Artificial digestion	42	12	28.6
Yes	Investigation on Clonorchis sinensis infection rate of freshwater fish and raw and cooked fish in Longjiang, Shunde in 2018	Chinese	Zhong ZW	2019	After 2010	Unspecified	Guangdong	Areas with population infection rate ≥ 1.0%	22.4726	28.5807	15.0433	1796	811	135	3	0.252	Cirrhinus	Artificial digestion	28	7	25
Yes	Investigation on Clonorchis sinensis infection rate of freshwater fish and raw and cooked fish in Longjiang, Shunde in 2018	Chinese	Zhong ZW	2019	After 2010	Unspecified	Guangdong	Areas with population infection rate ≥ 1.0%	22.4726	28.5807	15.0433	1796	811	135	3	0.252	Oreochromis	Artificial digestion	30	5	16.7
Yes	Investigation on Clonorchis sinensis infection rate of freshwater fish and raw and cooked fish in Longjiang, Shunde in 2018	Chinese	Zhong ZW	2019	After 2010	Unspecified	Guangdong	Areas with population infection rate ≥ 1.0%	22.4726	28.5807	15.0433	1796	811	135	3	0.252	Salmo	Artificial digestion	40	5	12.5
Yes	Epidemiological investigation of clonorchiasis in Wafangdian area	Chinese	Zheng LL	2010	2000-2009	Unspecified	Liaoning	Areas with population infection rate < 1.0%	11.4464	23.5367	-2.08164	637	387	31	22	NA	Abbottina	Direct compression	315	278	88.3	No	No	No	Yes	Yes	Yes	Yes	Yes	Yes	Yes	Low
Yes	Epidemiological investigation of clonorchiasis in Wafangdian area	Chinese	Zheng LL	2010	2000-2009	Unspecified	Liaoning	Areas with population infection rate < 1.0%	11.4464	23.5367	-2.08164	637	387	31	22	NA	Pseudorasbora	Direct compression	452	352	77.9
Yes	Epidemiological investigation of clonorchiasis in Wafangdian area	Chinese	Zheng LL	2010	2000-2009	Unspecified	Liaoning	Areas with population infection rate < 1.0%	11.4464	23.5367	-2.08164	637	387	31	22	NA	Rhinogobius	Direct compression	100	14	14
Yes	Epidemiological investigation of clonorchiasis in Wafangdian area	Chinese	Zheng LL	2010	2000-2009	Unspecified	Liaoning	Areas with population infection rate < 1.0%	11.4464	23.5367	-2.08164	637	387	31	22	NA	Cyprinus	Direct compression	80	1	1.25
Yes	Epidemiological investigation of clonorchiasis in Wafangdian area	Chinese	Zheng LL	2010	2000-2009	Unspecified	Liaoning	Areas with population infection rate < 1.0%	11.4464	23.5367	-2.08164	637	387	31	22	NA	Hypophthalmichthys	Direct compression	30	1	3.33
Yes	Epidemiological investigation of clonorchiasis in Wafangdian area	Chinese	Zheng LL	2010	2000-2009	Unspecified	Liaoning	Areas with population infection rate < 1.0%	11.4464	23.5367	-2.08164	637	387	31	22	NA	Misgurnus	Direct compression	30	0	0
Yes	Epidemiological investigation of clonorchiasis in Wafangdian area	Chinese	Zheng LL	2010	2000-2009	Unspecified	Liaoning	Areas with population infection rate < 1.0%	11.4464	23.5367	-2.08164	637	387	31	22	NA	Pelteobagrus	Direct compression	30	0	0
Yes	Epidemiological investigation of clonorchiasis in Wafangdian area	Chinese	Zheng LL	2010	2000-2009	Unspecified	Liaoning	Areas with population infection rate < 1.0%	11.4464	23.5367	-2.08164	637	387	31	22	NA	Carassius	Direct compression	30	0	0
Yes	Epidemiological investigation of clonorchiasis in Wafangdian area	Chinese	Zheng LL	2010	2000-2009	Unspecified	Liaoning	Areas with population infection rate < 1.0%	11.4464	23.5367	-2.08164	637	387	31	22	NA	Silurus	Direct compression	30	0	0
Yes	Epidemiological investigation of Clonorchis sinensis in Yangqian brigade of Sannuo Commune in Shunde County	Chinese	Zhao XY	1983	Before 1990	Spring	Guangdong	Areas with population infection rate ≥ 1.0%	22.4726	28.5807	15.0433	1796	811	135	3	0.252	Ctenopharyngodon	Direct compression	22	7	31.82
Yes	Epidemiological investigation of Clonorchis sinensis in Yangqian brigade of Sannuo Commune in Shunde County	Chinese	Zhao XY	1983	Before 1990	Spring	Guangdong	Areas with population infection rate ≥ 1.0%	22.4726	28.5807	15.0433	1796	811	135	3	0.252	Shrimp-Unspecified	Direct compression	25	0	0	No	No	No	Yes	Yes	Yes	Yes	Yes	Yes	Yes	Low
No	Epidemiological investigation of Clonorchis sinensis in Yangqian brigade of Sannuo Commune in Shunde County	Chinese	Zhao XY	1983	Before 1990	Spring	Guangdong	Areas with population infection rate ≥ 1.0%	22.4726	28.5807	15.0433	1796	811	135	3	0.252	Aristichthys	Direct compression	19	5	26.3
No	Epidemiological investigation of Clonorchis sinensis in Yangqian brigade of Sannuo Commune in Shunde County	Chinese	Zhao XY	1983	Before 1990	Spring	Guangdong	Areas with population infection rate ≥ 1.0%	22.4726	28.5807	15.0433	1796	811	135	3	0.252	Hypophthalmichthys	Direct compression	15	2	13.3
No	Epidemiological investigation of Clonorchis sinensis in Yangqian brigade of Sannuo Commune in Shunde County	Chinese	Zhao XY	1983	Before 1990	Spring	Guangdong	Areas with population infection rate ≥ 1.0%	22.4726	28.5807	15.0433	1796	811	135	3	0.252	Cyprinus	Direct compression	9	1	11.1
No	Epidemiological investigation of Clonorchis sinensis in Yangqian brigade of Sannuo Commune in Shunde County	Chinese	Zhao XY	1983	Before 1990	Spring	Guangdong	Areas with population infection rate ≥ 1.0%	22.4726	28.5807	15.0433	1796	811	135	3	0.252	Cirrhinus	Direct compression	16	3	18.8
No	Epidemiological investigation of Clonorchis sinensis in Yangqian brigade of Sannuo Commune in Shunde County	Chinese	Zhao XY	1983	Before 1990	Spring	Guangdong	Areas with population infection rate ≥ 1.0%	22.4726	28.5807	15.0433	1796	811	135	3	0.252	Carassius	Direct compression	12	1	8.3
No	Epidemiological investigation of Clonorchis sinensis in Yangqian brigade of Sannuo Commune in Shunde County	Chinese	Zhao XY	1983	Before 1990	Spring	Guangdong	Areas with population infection rate ≥ 1.0%	22.4726	28.5807	15.0433	1796	811	135	3	0.252	Pseudorasbora	Direct compression	4	1	25
No	Epidemiological investigation of Clonorchis sinensis in Yangqian brigade of Sannuo Commune in Shunde County	Chinese	Zhao XY	1983	Before 1990	Spring	Guangdong	Areas with population infection rate ≥ 1.0%	22.4726	28.5807	15.0433	1796	811	135	3	0.252	Hemiculter	Direct compression	8	1	12.5
Yes	Investigation on the infection of intermediate host and reservoir host of Clonorchis sinensis in Xinyi City	Chinese	Zhang ZC	2007	2000-2009	Unspecified	Jiangsu	Areas with population infection rate < 1.0%	14.2167	25.8353	1.67817	749	473	55	31	0.572	Pseudorasbora	Direct compression	310	177	57.1	No	No	No	Yes	Yes	Yes	Yes	Yes	Yes	Yes	Low
Yes	Investigation on the infection of intermediate host and reservoir host of Clonorchis sinensis in Xinyi City	Chinese	Zhang ZC	2007	2000-2009	Unspecified	Jiangsu	Areas with population infection rate < 1.0%	14.2167	25.8353	1.67817	749	473	55	31	0.572	Abbottina	Direct compression	125	8	6.4
Yes	Investigation on the infection of intermediate host and reservoir host of Clonorchis sinensis in Xinyi City	Chinese	Zhang ZC	2007	2000-2009	Unspecified	Jiangsu	Areas with population infection rate < 1.0%	14.2167	25.8353	1.67817	749	473	55	31	0.572	Ctenopharyngodon	Direct compression	62	0	0
No	Investigation on the infection of intermediate host and reservoir host of Clonorchis sinensis in Xinyi City	Chinese	Zhang ZC	2007	2000-2009	Unspecified	Jiangsu	Areas with population infection rate < 1.0%	14.2167	25.8353	1.67817	749	473	55	31	0.572	Hypophthalmichthys	Direct compression	18	0	0
No	Investigation on the infection of intermediate host and reservoir host of Clonorchis sinensis in Xinyi City	Chinese	Zhang ZC	2007	2000-2009	Unspecified	Jiangsu	Areas with population infection rate < 1.0%	14.2167	25.8353	1.67817	749	473	55	31	0.572	Cyprinus	Direct compression	15	0	0
Yes	Seasonal analysis of the infection of metacercaria of zoonotic trematode from fish	Chinese	Zhang Y	2019	After 2010	Unspecified	Heilongjiang	Areas with population infection rate ≥ 1.0%	4.10575	21.8148	-15.582	429	296	8	148	0.3	Pseudorasbora	Direct compression	807	361	44.73	No	No	No	Yes	Yes	Yes	Yes	Yes	Yes	Yes	Low
Yes	Investigation on food contamination with parasites in Shanghai market	Chinese	Zhang XP	2012	2000-2009	Unspecified	Shanghai	Areas with population infection rate < 1.0%	16.4591	26.649	5.8485	1061	409	153	10	0.324	Pseudorasbora	Unspecified	613	48	7.83	No	No	Yes	Yes	Yes	Yes	No	No	Yes	Yes	Moderate
Yes	Investigation on food contamination with parasites in Shanghai market	Chinese	Zhang XP	2012	2000-2009	Unspecified	Shanghai	Areas with population infection rate < 1.0%	16.4591	26.649	5.8485	1061	409	153	10	0.324	Hemiculter	Unspecified	608	14	2.3
Yes	Investigation on food contamination with parasites in Shanghai market	Chinese	Zhang XP	2012	2000-2009	Unspecified	Shanghai	Areas with population infection rate < 1.0%	16.4591	26.649	5.8485	1061	409	153	10	0.324	Carassius	Unspecified	203	0	0
Yes	Investigation on food contamination with parasites in Shanghai market	Chinese	Zhang XP	2012	2000-2009	Unspecified	Shanghai	Areas with population infection rate < 1.0%	16.4591	26.649	5.8485	1061	409	153	10	0.324	Cyprinus	Unspecified	69	0	0
Yes	Investigation on food contamination with parasites in Shanghai market	Chinese	Zhang XP	2012	2000-2009	Unspecified	Shanghai	Areas with population infection rate < 1.0%	16.4591	26.649	5.8485	1061	409	153	10	0.324	Abbottina	Unspecified	155	0	0
Yes	Investigation on food contamination with parasites in Shanghai market	Chinese	Zhang XP	2012	2000-2009	Unspecified	Shanghai	Areas with population infection rate < 1.0%	16.4591	26.649	5.8485	1061	409	153	10	0.324	Rhodeus	Unspecified	667	0	0
Yes	Investigation on food contamination with parasites in Shanghai market	Chinese	Zhang XP	2012	2000-2009	Unspecified	Shanghai	Areas with population infection rate < 1.0%	16.4591	26.649	5.8485	1061	409	153	10	0.324	Channa	Unspecified	27	0	0
Yes	Investigation on food contamination with parasites in Shanghai market	Chinese	Zhang XP	2012	2000-2009	Unspecified	Shanghai	Areas with population infection rate < 1.0%	16.4591	26.649	5.8485	1061	409	153	10	0.324	Pelteobagrus	Unspecified	65	0	0
Yes	Investigation on food contamination with parasites in Shanghai market	Chinese	Zhang XP	2012	2000-2009	Unspecified	Shanghai	Areas with population infection rate < 1.0%	16.4591	26.649	5.8485	1061	409	153	10	0.324	Monopterus	Unspecified	304	0	0
Yes	Investigation on food contamination with parasites in Shanghai market	Chinese	Zhang XP	2012	2000-2009	Unspecified	Shanghai	Areas with population infection rate < 1.0%	16.4591	26.649	5.8485	1061	409	153	10	0.324	Unspecified	Unspecified	1110	0	0
Yes	Investigation on food contamination with parasites in Shanghai market	Chinese	Zhang XP	2012	2000-2009	Unspecified	Shanghai	Areas with population infection rate < 1.0%	16.4591	26.649	5.8485	1061	409	153	10	0.324	Shrimp-Unspecified	Unspecified	212	0	0
Yes	Investigation on food contamination with parasites in Shanghai market	Chinese	Zhang XP	2012	2000-2009	Unspecified	Shanghai	Areas with population infection rate < 1.0%	16.4591	26.649	5.8485	1061	409	153	10	0.324	Cambaroides	Unspecified	740	0	0
Yes	Investigation on food contamination with parasites in Shanghai market	Chinese	Zhang XP	2012	2000-2009	Unspecified	Shanghai	Areas with population infection rate < 1.0%	16.4591	26.649	5.8485	1061	409	153	10	0.324	Shrimp or crab-Unspecified	Unspecified	412	0	0
Yes	Current status of environmental sanitation and Clonorchis sinensis intermediate host infection offreshwater aquaculture in partial areas of Guangdong Province	Chinese	Zhang XC	2010	2000-2009	Unspecified	Guangdong	Areas with population infection rate ≥ 1.0%	22.4726	28.5807	15.0433	1796	811	135	3	0.252	Ctenopharyngodon	Artificial digestion	134	58	56.86	No	No	Yes	Yes	Yes	Yes	Yes	Yes	Yes	Yes	Low
Yes	Current status of environmental sanitation and Clonorchis sinensis intermediate host infection offreshwater aquaculture in partial areas of Guangdong Province	Chinese	Zhang XC	2010	2000-2009	Unspecified	Guangdong	Areas with population infection rate ≥ 1.0%	22.3676	28.6858	14.6977	1725	742	143	5	0.176	Aristichthys	Artificial digestion	73	17	23.29
Yes	Current status of environmental sanitation and Clonorchis sinensis intermediate host infection offreshwater aquaculture in partial areas of Guangdong Province	Chinese	Zhang XC	2010	2000-2009	Unspecified	Guangdong	Areas with population infection rate ≥ 1.0%	22.3676	28.6858	14.6977	1725	742	143	5	0.176	Hypophthalmichthys	Artificial digestion	27	20	74.07
Yes	Current status of environmental sanitation and Clonorchis sinensis intermediate host infection offreshwater aquaculture in partial areas of Guangdong Province	Chinese	Zhang XC	2010	2000-2009	Unspecified	Guangdong	Areas with population infection rate ≥ 1.0%	22.3676	28.6858	14.6977	1725	742	143	5	0.176	Cirrhinus	Artificial digestion	148	10	6.76
No	Current status of environmental sanitation and Clonorchis sinensis intermediate host infection offreshwater aquaculture in partial areas of Guangdong Province	Chinese	Zhang XC	2010	2000-2009	Unspecified	Guangdong	Areas with population infection rate ≥ 1.0%	22.3676	28.6858	14.6977	1725	742	143	5	0.176	Carassius	Artificial digestion	2	0	0
No	Current status of environmental sanitation and Clonorchis sinensis intermediate host infection offreshwater aquaculture in partial areas of Guangdong Province	Chinese	Zhang XC	2010	2000-2009	Unspecified	Guangdong	Areas with population infection rate ≥ 1.0%	22.3676	28.6858	14.6977	1725	742	143	5	0.176	Carassius	Artificial digestion	19	6	31.58
Yes	Investigation on the natural infection of domestic cats with Clonorchis sinensis and its application in experimental teaching	Chinese	Zhang RL	2007	1990-1999	Unspecified	Guangdong	Areas with population infection rate ≥ 1.0%	22.346	28.5272	14.858	1763	806	137	-2	0.524	Ctenopharyngodon	Direct compression	1336	916	68.56	No	No	No	Yes	Yes	Yes	Yes	Yes	Yes	Yes	Low
Yes	Investigation on the natural infection of domestic cats with Clonorchis sinensis and its application in experimental teaching	Chinese	Zhang RL	2007	2000-2009	Unspecified	Guangdong	Areas with population infection rate ≥ 1.0%	22.346	28.5272	14.858	1763	806	137	-2	0.524	Unspecified	Direct compression	109	0	0
Yes	Investigation on the natural infection of domestic cats with Clonorchis sinensis and its application in experimental teaching	English	Zhang RL	2007	1990-1999	Unspecified	Guangdong	Areas with population infection rate ≥ 1.0%	22.346	28.5272	14.858	1763	806	137	-2	0.524	Unspecified	Direct compression	468	114	24.36
Yes	Relationship between propagation of Clonorchis sinensis and ecology cultivation	Chinese	Zhang QW	2009	2000-2009	Unspecified	Guangdong	Areas with population infection rate ≥ 1.0%	22.7316	28.4122	15.832	1908	959	100	35	0.388	Ctenopharyngodon	Artificial digestion	60	9	15	No	No	No	Yes	Yes	Yes	Yes	Yes	Yes	Yes	Low
Yes	Relationship between propagation of Clonorchis sinensis and ecology cultivation	Chinese	Zhang QW	2009	2000-2009	Unspecified	Guangdong	Areas with population infection rate ≥ 1.0%	22.7316	28.4122	15.832	1908	959	100	35	0.388	Pseudorasbora	Artificial digestion	60	8	13.33
Yes	Relationship between propagation of Clonorchis sinensis and ecology cultivation	Chinese	Zhang QW	2009	2000-2009	Unspecified	Guangdong	Areas with population infection rate ≥ 1.0%	22.7316	28.4122	15.832	1908	959	100	35	0.388	Cyprinus	Artificial digestion	60	4	6.67
Yes	Relationship between propagation of Clonorchis sinensis and ecology cultivation	Chinese	Zhang QW	2009	2000-2009	Unspecified	Guangdong	Areas with population infection rate ≥ 1.0%	22.7316	28.4122	15.832	1908	959	100	35	0.388	Cirrhinus	Artificial digestion	60	4	6.67
Yes	Detection of common freshwater fish infected with metacercaria of Clonorchis sinensis	Chinese	Zhang GH	2002	2000-2009	Autumn	Hubei	Areas with population infection rate < 1.0%	17.2577	28.108	5.813	1265	510	129	25	0.364	Pseudorasbora	Unspecified	127	39	30.71	No	No	No	Yes	Yes	Yes	No	No	Yes	Yes	Moderate
Yes	Detection of common freshwater fish infected with metacercaria of Clonorchis sinensis	Chinese	Zhang GH	2002	2000-2009	Autumn	Hubei	Areas with population infection rate < 1.0%	17.2577	28.108	5.813	1265	510	129	25	0.364	Carassius	Unspecified	103	21	20.39
Yes	Detection of common freshwater fish infected with metacercaria of Clonorchis sinensis	Chinese	Zhang GH	2002	2000-2009	Autumn	Hubei	Areas with population infection rate < 1.0%	17.2577	28.108	5.813	1265	510	129	25	0.364	Cyprinus	Unspecified	32	4	12.5
Yes	Detection of common freshwater fish infected with metacercaria of Clonorchis sinensis	Chinese	Zhang GH	2002	2000-2009	Autumn	Hubei	Areas with population infection rate < 1.0%	17.2577	28.108	5.813	1265	510	129	25	0.364	Hypophthalmichthys	Unspecified	35	3	8.57
Yes	Detection of common freshwater fish infected with metacercaria of Clonorchis sinensis	Chinese	Zhang GH	2002	2000-2009	Autumn	Hubei	Areas with population infection rate < 1.0%	17.2577	28.108	5.813	1265	510	129	25	0.364	Cirrhinus	Unspecified	72	7	9.72
Yes	Detection of common freshwater fish infected with metacercaria of Clonorchis sinensis	Chinese	Zhang GH	2002	2000-2009	Autumn	Hubei	Areas with population infection rate < 1.0%	17.2577	28.108	5.813	1265	510	129	25	0.364	Parabramis	Unspecified	33	0	0
Yes	Detection of common freshwater fish infected with metacercaria of Clonorchis sinensis	Chinese	Zhang GH	2002	2000-2009	Autumn	Hubei	Areas with population infection rate < 1.0%	17.2577	28.108	5.813	1265	510	129	25	0.364	Aristichthys	Unspecified	31	2	6.54
Yes	Detection of common freshwater fish infected with metacercaria of Clonorchis sinensis	Chinese	Zhang GH	2002	2000-2009	Autumn	Hubei	Areas with population infection rate < 1.0%	17.2577	28.108	5.813	1265	510	129	25	0.364	Macrobrachium	Unspecified	23	0	0
Yes	Investigation on the second intermediate host of Clonorchis sinensis in Liba Village, Jiuyuan Township, Ruichang County	Chinese	Yuan WH	1989	Before 1990	Winter	Jiangxi	Areas with population infection rate < 1.0%	17.144	27.9187	5.76033	1437	507	175	71	0.784	Pseudorasbora	Direct compression	230	152	66.09	No	No	No	Yes	Yes	Yes	Yes	Yes	Yes	Yes	Low
Yes	Investigation on the second intermediate host of Clonorchis sinensis in Liba Village, Jiuyuan Township, Ruichang County	Chinese	Yuan WH	1989	Before 1990	Winter	Jiangxi	Areas with population infection rate < 1.0%	17.144	27.9187	5.76033	1437	507	175	71	0.784	Hypophthalmichthys	Direct compression	42	0	0
Yes	Investigation on the second intermediate host of Clonorchis sinensis in Liba Village, Jiuyuan Township, Ruichang County	Chinese	Yuan WH	1989	Before 1990	Winter	Jiangxi	Areas with population infection rate < 1.0%	17.144	27.9187	5.76033	1437	507	175	71	0.784	Carassius	Direct compression	40	0	0
Yes	Investigation on the second intermediate host of Clonorchis sinensis in Liba Village, Jiuyuan Township, Ruichang County	Chinese	Yuan WH	1989	Before 1990	Winter	Jiangxi	Areas with population infection rate < 1.0%	17.144	27.9187	5.76033	1437	507	175	71	0.784	Cyprinus	Direct compression	36	0	0
Yes	Investigation on the second intermediate host of Clonorchis sinensis in Liba Village, Jiuyuan Township, Ruichang County	Chinese	Yuan WH	1989	Before 1990	Winter	Jiangxi	Areas with population infection rate < 1.0%	17.144	27.9187	5.76033	1437	507	175	71	0.784	Oryzias	Direct compression	33	1	3.03
Yes	Investigation on the second intermediate host of Clonorchis sinensis in Liba Village, Jiuyuan Township, Ruichang County	Chinese	Yuan WH	1989	Before 1990	Winter	Jiangxi	Areas with population infection rate < 1.0%	17.144	27.9187	5.76033	1437	507	175	71	0.784	Micropercops	Direct compression	23	1	4.35
Yes	Investigation on the second intermediate host of Clonorchis sinensis in Liba Village, Jiuyuan Township, Ruichang County	Chinese	Yuan WH	1989	Before 1990	Winter	Jiangxi	Areas with population infection rate < 1.0%	17.144	27.9187	5.76033	1437	507	175	71	0.784	Shrimp-Unspecified	Direct compression	244	0	0
Yes	Investigation on the second intermediate host of Clonorchis sinensis in Liba Village, Jiuyuan Township, Ruichang County	Chinese	Yuan WH	1989	Before 1990	Winter	Jiangxi	Areas with population infection rate < 1.0%	17.144	27.9187	5.76033	1437	507	175	71	0.784	Macrobrachium	Direct compression	152	0	0
No	Investigation on the second intermediate host of Clonorchis sinensis in Liba Village, Jiuyuan Township, Ruichang County	Chinese	Yuan WH	1989	Before 1990	Winter	Jiangxi	Areas with population infection rate < 1.0%	17.144	27.9187	5.76033	1437	507	175	71	0.784	Channa	Direct compression	5	0	0
No	Investigation on the second intermediate host of Clonorchis sinensis in Liba Village, Jiuyuan Township, Ruichang County	Chinese	Yuan WH	1989	Before 1990	Winter	Jiangxi	Areas with population infection rate < 1.0%	17.144	27.9187	5.76033	1437	507	175	71	0.784	Misgurnus	Direct compression	2	1	50
Yes	Investigation on clonorchiasis in Jiujiang area	Chinese	Yuan WH	1994	Before 1990	Autumn	Jiangxi	Areas with population infection rate < 1.0%	17.144	27.9187	5.76033	1437	507	175	71	0.784	Carassius	Unspecified	87	0	0	No	No	No	Yes	Yes	Yes	No	No	Yes	Yes	Moderate
Yes	Investigation on clonorchiasis in Jiujiang area	Chinese	Yuan WH	1994	Before 1990	Autumn	Jiangxi	Areas with population infection rate < 1.0%	17.144	27.9187	5.76033	1437	507	175	71	0.784	Hypophthalmichthys	Unspecified	86	0	0
Yes	Investigation on clonorchiasis in Jiujiang area	Chinese	Yuan WH	1994	Before 1990	Autumn	Jiangxi	Areas with population infection rate < 1.0%	17.144	27.9187	5.76033	1437	507	175	71	0.784	Aristichthys	Unspecified	44	3	6.82
Yes	Investigation on clonorchiasis in Jiujiang area	Chinese	Yuan WH	1994	Before 1990	Autumn	Jiangxi	Areas with population infection rate < 1.0%	17.144	27.9187	5.76033	1437	507	175	71	0.784	Channa	Unspecified	41	1	2.44
Yes	Investigation on clonorchiasis in Jiujiang area	Chinese	Yuan WH	1994	Before 1990	Autumn	Jiangxi	Areas with population infection rate < 1.0%	17.144	27.9187	5.76033	1437	507	175	71	0.784	Pelteobagrus	Unspecified	26	1	3.85
Yes	Investigation on clonorchiasis in Jiujiang area	Chinese	Yuan WH	1994	Before 1990	Autumn	Jiangxi	Areas with population infection rate < 1.0%	17.144	27.9187	5.76033	1437	507	175	71	0.784	Monopterus	Unspecified	24	0	0
Yes	Investigation on clonorchiasis in Jiujiang area	Chinese	Yuan WH	1994	Before 1990	Autumn	Jiangxi	Areas with population infection rate < 1.0%	17.144	27.9187	5.76033	1437	507	175	71	0.784	Cyprinus	Unspecified	54	0	0
Yes	Investigation on clonorchiasis in Jiujiang area	Chinese	Yuan WH	1994	Before 1990	Autumn	Jiangxi	Areas with population infection rate < 1.0%	17.144	27.9187	5.76033	1437	507	175	71	0.784	Pseudorasbora	Unspecified	335	233	69.55
Yes	Investigation on clonorchiasis in Jiujiang area	Chinese	Yuan WH	1994	Before 1990	Autumn	Jiangxi	Areas with population infection rate < 1.0%	17.144	27.9187	5.76033	1437	507	175	71	0.784	Abbottina	Unspecified	21	0	0
Yes	Investigation on clonorchiasis in Jiujiang area	Chinese	Yuan WH	1994	Before 1990	Autumn	Jiangxi	Areas with population infection rate < 1.0%	17.144	27.9187	5.76033	1437	507	175	71	0.784	Hemiculter	Unspecified	114	17	14.9123
Yes	Investigation on clonorchiasis in Jiujiang area	Chinese	Yuan WH	1994	Before 1990	Autumn	Jiangxi	Areas with population infection rate < 1.0%	17.144	27.9187	5.76033	1437	507	175	71	0.784	Micropercops	Unspecified	23	1	4.34783
No	Investigation on clonorchiasis in Jiujiang area	Chinese	Yuan WH	1994	Before 1990	Autumn	Jiangxi	Areas with population infection rate < 1.0%	17.144	27.9187	5.76033	1437	507	175	71	0.784	Ctenopharyngodon	Unspecified	15	1	6.67
No	Investigation on clonorchiasis in Jiujiang area	Chinese	Yuan WH	1994	Before 1990	Autumn	Jiangxi	Areas with population infection rate < 1.0%	17.144	27.9187	5.76033	1437	507	175	71	0.784	Rhodeus	Unspecified	11	3	27.27
No	Investigation on clonorchiasis in Jiujiang area	Chinese	Yuan WH	1994	Before 1990	Autumn	Jiangxi	Areas with population infection rate < 1.0%	17.144	27.9187	5.76033	1437	507	175	71	0.784	Parabramis	Unspecified	18	0	0
No	Investigation on clonorchiasis in Jiujiang area	Chinese	Yuan WH	1994	Before 1990	Autumn	Jiangxi	Areas with population infection rate < 1.0%	17.144	27.9187	5.76033	1437	507	175	71	0.784	Siniperca	Unspecified	15	0	0
No	Investigation on clonorchiasis in Jiujiang area	Chinese	Yuan WH	1994	Before 1990	Autumn	Jiangxi	Areas with population infection rate < 1.0%	17.144	27.9187	5.76033	1437	507	175	71	0.784	Mylopharyngodon	Unspecified	11	0	0
No	Investigation on clonorchiasis in Jiujiang area	Chinese	Yuan WH	1994	Before 1990	Autumn	Jiangxi	Areas with population infection rate < 1.0%	17.144	27.9187	5.76033	1437	507	175	71	0.784	Erythroculter	Unspecified	11	0	0
No	Investigation on clonorchiasis in Jiujiang area	Chinese	Yuan WH	1994	Before 1990	Autumn	Jiangxi	Areas with population infection rate < 1.0%	17.144	27.9187	5.76033	1437	507	175	71	0.784	Rhinogobius	Unspecified	5	1	20
No	Investigation on clonorchiasis in Jiujiang area	Chinese	Yuan WH	1994	Before 1990	Autumn	Jiangxi	Areas with population infection rate < 1.0%	17.144	27.9187	5.76033	1437	507	175	71	0.784	Silurus	Unspecified	3	0	0
No	Investigation on clonorchiasis in Jiujiang area	Chinese	Yuan WH	1994	Before 1990	Autumn	Jiangxi	Areas with population infection rate < 1.0%	17.144	27.9187	5.76033	1437	507	175	71	0.784	Sarcocheilichthys	Unspecified	14	1	7.14
No	Investigation on clonorchiasis in Jiujiang area	Chinese	Yuan WH	1994	Before 1990	Autumn	Jiangxi	Areas with population infection rate < 1.0%	17.144	27.9187	5.76033	1437	507	175	71	0.784	Misgurnus	Unspecified	3	1	33.33
No	Investigation on clonorchiasis in Jiujiang area	Chinese	Yuan WH	1994	Before 1990	Autumn	Jiangxi	Areas with population infection rate < 1.0%	17.144	27.9187	5.76033	1437	507	175	71	0.784	Zacco	Unspecified	6	0	0
No	Investigation on clonorchiasis in Jiujiang area	Chinese	Yuan WH	1994	Before 1990	Autumn	Jiangxi	Areas with population infection rate < 1.0%	17.144	27.9187	5.76033	1437	507	175	71	0.784	Pseudogobio	Unspecified	2	0	0
Yes	Survey and control of clonorchiasis in Jiangxi Province	Chinese	Yuan WH	1986	Before 1990	Unspecified	Jiangxi	Areas with population infection rate < 1.0%	17.3906	28.2197	5.96817	1408	479	178	20	0.384	Pseudorasbora	Unspecified	924	679	73.48	No	No	No	Yes	Yes	Yes	No	No	Yes	Yes	Moderate
Yes	Investigation on the infection of Clonorchis sinensis metacercaria in freshwater fish and shrimp market in Suzhou	Chinese	Yuan HX	2005	2000-2009	Autumn	Jiangsu	Areas with population infection rate < 1.0%	16.3413	27.0532	5.08833	967	415	145	7	0.24	Carassius	Direct compression	36	4	11.1	No	No	No	Yes	Yes	Yes	Yes	Yes	Yes	Yes	Low
Yes	Investigation on the infection of Clonorchis sinensis metacercaria in freshwater fish and shrimp market in Suzhou	Chinese	Yuan HX	2005	2000-2009	Autumn	Jiangsu	Areas with population infection rate < 1.0%	16.3413	27.0532	5.08833	967	415	145	7	0.24	Rhodeus	Direct compression	58	11	19
Yes	Investigation on the infection of Clonorchis sinensis metacercaria in freshwater fish and shrimp market in Suzhou	Chinese	Yuan HX	2005	2000-2009	Autumn	Jiangsu	Areas with population infection rate < 1.0%	16.3413	27.0532	5.08833	967	415	145	7	0.24	Caranx	Direct compression	31	1	3.2
Yes	Investigation on the infection of Clonorchis sinensis metacercaria in freshwater fish and shrimp market in Suzhou	Chinese	Yuan HX	2005	2000-2009	Autumn	Jiangsu	Areas with population infection rate < 1.0%	16.3413	27.0532	5.08833	967	415	145	7	0.24	Parabramis	Direct compression	30	2	6.7
Yes	Investigation on the infection of Clonorchis sinensis metacercaria in freshwater fish and shrimp market in Suzhou	Chinese	Yuan HX	2005	2000-2009	Autumn	Jiangsu	Areas with population infection rate < 1.0%	16.3413	27.0532	5.08833	967	415	145	7	0.24	Pseudorasbora	Direct compression	43	31	72.1
Yes	Investigation on the infection of Clonorchis sinensis metacercaria in freshwater fish and shrimp market in Suzhou	Chinese	Yuan HX	2005	2000-2009	Autumn	Jiangsu	Areas with population infection rate < 1.0%	16.3413	27.0532	5.08833	967	415	145	7	0.24	Misgurnus	Direct compression	50	2	4
Yes	Investigation on the infection of Clonorchis sinensis metacercaria in freshwater fish and shrimp market in Suzhou	Chinese	Yuan HX	2005	2000-2009	Autumn	Jiangsu	Areas with population infection rate < 1.0%	16.3413	27.0532	5.08833	967	415	145	7	0.24	Enoplometopus	Direct compression	50	1	2
Yes	Analysis on risk as well as prevention and cure of Clonorchis sinensis infection in Ninghai County	Chinese	Yu YJ	2020	After 2010	Unspecified	Zhejiang	Areas with population infection rate < 1.0%	16.4192	26.0503	6.30433	1302	427	159	105	0.884	Pseudorasbora	Direct compression	501	156	31.13	No	No	No	Yes	Yes	Yes	Yes	Yes	Yes	Yes	Low
Yes	Investigation and analysis on risk factors of clonorchiasis in rural areas of Jinhua City	Chinese	Yu XT	2015	After 2010	Unspecified	Zhejiang	Areas with population infection rate < 1.0%	17.5963	27.5677	7.02233	1468	510	194	58	0.416	Epinephelus	Direct compression	34	1	2.94	No	No	Yes	Yes	Yes	Yes	Yes	Yes	Yes	Yes	Low
Yes	Investigation and analysis on risk factors of clonorchiasis in rural areas of Jinhua City	Chinese	Yu XT	2015	After 2010	Unspecified	Zhejiang	Areas with population infection rate < 1.0%	17.5963	27.5677	7.02233	1468	510	194	58	0.416	Rhodeus	Direct compression	34	6	17.65
Yes	Investigation and analysis on risk factors of clonorchiasis in rural areas of Jinhua City	Chinese	Yu XT	2015	After 2010	Unspecified	Zhejiang	Areas with population infection rate < 1.0%	17.5963	27.5677	7.02233	1468	510	194	58	0.416	Misgurnus	Direct compression	30	4	13.33
Yes	Investigation and analysis on risk factors of clonorchiasis in rural areas of Jinhua City	Chinese	Yu XT	2015	After 2010	Unspecified	Zhejiang	Areas with population infection rate < 1.0%	17.5963	27.5677	7.02233	1468	510	194	58	0.416	Pelteobagrus	Direct compression	46	0	0
Yes	Investigation and analysis on risk factors of clonorchiasis in rural areas of Jinhua City	Chinese	Yu XT	2015	After 2010	Unspecified	Zhejiang	Areas with population infection rate < 1.0%	17.5963	27.5677	7.02233	1468	510	194	58	0.416	Distoechodon	Direct compression	21	1	4.76
Yes	Investigation and analysis on risk factors of clonorchiasis in rural areas of Jinhua City	Chinese	Yu XT	2015	After 2010	Unspecified	Zhejiang	Areas with population infection rate < 1.0%	17.5963	27.5677	7.02233	1468	510	194	58	0.416	Erythroculter	Direct compression	37	4	10.81
Yes	Investigation and analysis on risk factors of clonorchiasis in rural areas of Jinhua City	Chinese	Yu XT	2015	After 2010	Unspecified	Zhejiang	Areas with population infection rate < 1.0%	17.5963	27.5677	7.02233	1468	510	194	58	0.416	Aristichthys	Direct compression	21	2	9.52
Yes	Investigation and analysis on risk factors of clonorchiasis in rural areas of Jinhua City	Chinese	Yu XT	2015	After 2010	Unspecified	Zhejiang	Areas with population infection rate < 1.0%	17.5963	27.5677	7.02233	1468	510	194	58	0.416	Cichla	Direct compression	25	3	12
Yes	Investigation and analysis on risk factors of clonorchiasis in rural areas of Jinhua City	Chinese	Yu XT	2015	After 2010	Unspecified	Zhejiang	Areas with population infection rate < 1.0%	17.5963	27.5677	7.02233	1468	510	194	58	0.416	Macrobrachium	Direct compression	1149	34	2.96
No	Investigation and analysis on risk factors of clonorchiasis in rural areas of Jinhua City	Chinese	Yu XT	2015	After 2010	Unspecified	Zhejiang	Areas with population infection rate < 1.0%	17.5963	27.5677	7.02233	1468	510	194	58	0.416	Cyprinus	Direct compression	13	0	0
No	Investigation and analysis on risk factors of clonorchiasis in rural areas of Jinhua City	Chinese	Yu XT	2015	After 2010	Unspecified	Zhejiang	Areas with population infection rate < 1.0%	17.5963	27.5677	7.02233	1468	510	194	58	0.416	Silurus	Direct compression	19	0	0
No	Investigation and analysis on risk factors of clonorchiasis in rural areas of Jinhua City	Chinese	Yu XT	2015	After 2010	Unspecified	Zhejiang	Areas with population infection rate < 1.0%	17.5963	27.5677	7.02233	1468	510	194	58	0.416	Odontobutis	Direct compression	5	0	0
No	Investigation and analysis on risk factors of clonorchiasis in rural areas of Jinhua City	Chinese	Yu XT	2015	After 2010	Unspecified	Zhejiang	Areas with population infection rate < 1.0%	17.5963	27.5677	7.02233	1468	510	194	58	0.416	Gambusia	Direct compression	11	0	0
No	Investigation and analysis on risk factors of clonorchiasis in rural areas of Jinhua City	Chinese	Yu XT	2015	After 2010	Unspecified	Zhejiang	Areas with population infection rate < 1.0%	17.5963	27.5677	7.02233	1468	510	194	58	0.416	Parabramis	Direct compression	1	0	0
Yes	Investigation on the infection of Clonorchis sinensis metacercaria in freshwater fish at beitaipingzhuang agricultural market in Haidian District	Chinese	Yi YY	1982	Before 1990	Autumn	Beijing	Areas with population infection rate < 1.0%	12.3484	25.2813	-1.90633	559	422	11	56	0.488	Pseudorasbora	Direct compression	131	98	74.8	No	No	No	Yes	Yes	Yes	Yes	Yes	Yes	Yes	Low
No	Investigation on the infection of Clonorchis sinensis metacercaria in freshwater fish at beitaipingzhuang agricultural market in Haidian District	Chinese	Yi YY	1982	Before 1990	Autumn	Beijing	Areas with population infection rate < 1.0%	12.3484	25.2813	-1.90633	559	422	11	56	0.488	Rhinogobius	Direct compression	7	3	42.7
No	Investigation on the infection of Clonorchis sinensis metacercaria in freshwater fish at beitaipingzhuang agricultural market in Haidian District	Chinese	Yi YY	1982	Before 1990	Autumn	Beijing	Areas with population infection rate < 1.0%	12.3484	25.2813	-1.90633	559	422	11	56	0.488	Hemiculter	Direct compression	11	3	27.2
No	Investigation on the infection of Clonorchis sinensis metacercaria in freshwater fish at beitaipingzhuang agricultural market in Haidian District	Chinese	Yi YY	1982	Before 1990	Autumn	Beijing	Areas with population infection rate < 1.0%	12.3484	25.2813	-1.90633	559	422	11	56	0.488	Carassius	Direct compression	6	3	50
Yes	Prevalence and control of clonorchiasis in Shaoguan City	Chinese	Ye JZ	1992	Before 1990	Unspecified	Guangdong	Areas with population infection rate ≥ 1.0%	20.548	28.5513	11.5328	1555	559	174	102	0.672	Pseudorasbora	Direct compression	377	267	70.28	No	No	No	Yes	Yes	Yes	Yes	Yes	Yes	Yes	Low
No	Investigation on the commercial freshwater fish infection with encsted metacercaria of Clonorchis sinensis in Baicheng area	Chinese	Ye CY	2009	2000-2009	Unspecified	Jilin	Areas with population infection rate ≥ 1.0%	5.78737	22.2432	-12.2375	407	298	5	149	0.568	Pseudorasbora	Direct compression	9	3	33.33	No	No	No	Yes	Yes	Yes	Yes	Yes	Yes	Yes	Low
No	Investigation on the commercial freshwater fish infection with encsted metacercaria of Clonorchis sinensis in Baicheng area	Chinese	Ye CY	2009	2000-2009	Unspecified	Jilin	Areas with population infection rate ≥ 1.0%	5.78737	22.2432	-12.2375	407	298	5	149	0.568	Saurogobio	Direct compression	9	3	33.33
No	Investigation on the commercial freshwater fish infection with encsted metacercaria of Clonorchis sinensis in Baicheng area	Chinese	Ye CY	2009	2000-2009	Unspecified	Jilin	Areas with population infection rate ≥ 1.0%	5.78737	22.2432	-12.2375	407	298	5	149	0.568	Carassius	Direct compression	9	2	22.22
No	Investigation on the commercial freshwater fish infection with encsted metacercaria of Clonorchis sinensis in Baicheng area	Chinese	Ye CY	2009	2000-2009	Unspecified	Jilin	Areas with population infection rate ≥ 1.0%	5.78737	22.2432	-12.2375	407	298	5	149	0.568	Ctenopharyngodon	Direct compression	9	1	11.11
No	Investigation on the commercial freshwater fish infection with encsted metacercaria of Clonorchis sinensis in Baicheng area	Chinese	Ye CY	2009	2000-2009	Unspecified	Jilin	Areas with population infection rate ≥ 1.0%	5.78737	22.2432	-12.2375	407	298	5	149	0.568	Cyprinus	Direct compression	9	0	0
No	Investigation on the commercial freshwater fish infection with encsted metacercaria of Clonorchis sinensis in Baicheng area	Chinese	Ye CY	2009	2000-2009	Unspecified	Jilin	Areas with population infection rate ≥ 1.0%	5.78737	22.2432	-12.2375	407	298	5	149	0.568	Silurus	Direct compression	9	0	0
No	Investigation on the commercial freshwater fish infection with encsted metacercaria of Clonorchis sinensis in Baicheng area	Chinese	Ye CY	2009	2000-2009	Unspecified	Jilin	Areas with population infection rate ≥ 1.0%	5.78737	22.2432	-12.2375	407	298	5	149	0.568	Aristichthys	Direct compression	9	0	0
No	Investigation on the commercial freshwater fish infection with encsted metacercaria of Clonorchis sinensis in Baicheng area	Chinese	Ye CY	2009	2000-2009	Unspecified	Jilin	Areas with population infection rate ≥ 1.0%	5.78737	22.2432	-12.2375	407	298	5	149	0.568	Channa	Direct compression	9	0	0
No	Investigation on the commercial freshwater fish infection with encsted metacercaria of Clonorchis sinensis in Baicheng area	Chinese	Ye CY	2009	2000-2009	Unspecified	Jilin	Areas with population infection rate ≥ 1.0%	5.78737	22.2432	-12.2375	407	298	5	149	0.568	Shrimp-unknow	Direct compression	9	0	0
Yes	Investigation on the infection of Clonorchis sinensis metacercaria in freshwater fishes in Changxing County	Chinese	Yao SR	2008	2000-2009	Unspecified	Zhejiang	Areas with population infection rate < 1.0%	15.8298	26.5687	4.63467	1137	497	139	27	0.552	Abbottina	Direct compression	69	15	21.74	No	No	No	Yes	Yes	Yes	Yes	Yes	Yes	Yes	Low
Yes	Investigation on the infection of Clonorchis sinensis metacercaria in freshwater fishes in Changxing County	Chinese	Yao SR	2008	2000-2009	Unspecified	Zhejiang	Areas with population infection rate < 1.0%	15.8298	26.5687	4.63467	1137	497	139	27	0.552	Pseudorasbora	Direct compression	28	14	50
Yes	Investigation on the infection of liver fluke in freshwater fishes, shrimps, cats and dogs in Shanghai	Chinese	Yao LL	1997	1990-1999	Autumn	Shanghai	Areas with population infection rate < 1.0%	16.4591	26.649	5.8485	1061	409	153	10	0.324	Ctenopharyngodon	Direct compression	50	0	0	No	No	No	Yes	Yes	Yes	Yes	Yes	Yes	Yes	Low
Yes	Investigation on the infection of liver fluke in freshwater fishes, shrimps, cats and dogs in Shanghai	Chinese	Yao LL	1997	1990-1999	Autumn	Shanghai	Areas with population infection rate < 1.0%	16.4591	26.649	5.8485	1061	409	153	10	0.324	Carassius	Direct compression	50	0	0
Yes	Investigation on the infection of liver fluke in freshwater fishes, shrimps, cats and dogs in Shanghai	Chinese	Yao LL	1997	1990-1999	Autumn	Shanghai	Areas with population infection rate < 1.0%	16.4591	26.649	5.8485	1061	409	153	10	0.324	Unspecified	Direct compression	144	14	9.72
Yes	Investigation on the infection of liver fluke in freshwater fishes, shrimps, cats and dogs in Shanghai	Chinese	Yao LL	1997	1990-1999	Autumn	Shanghai	Areas with population infection rate < 1.0%	16.4591	26.649	5.8485	1061	409	153	10	0.324	Shrimp-Unspecified	Direct compression	30	0	0
Yes	Investigation on the infection of liver fluke in freshwater fishes, shrimps, cats and dogs in Shanghai	Chinese	Yao LL	1997	1990-1999	Autumn	Shanghai	Areas with population infection rate < 1.0%	16.4591	26.649	5.8485	1061	409	153	10	0.324	Shrimp-Unspecified	Direct compression	123	0	0
Yes	Assessment of Clonorchis sinensis epidemic trends and its natural epidemic focus in northern area of Zhejiang Province	Chinese	Yang TT	2011	After 2010	Unspecified	Zhejiang	Areas with population infection rate < 1.0%	16.1267	26.7797	4.98833	1202	507	165	5	0.476	Abbottina	Direct compression	242	86	35.53	No	No	No	Yes	Yes	Yes	Yes	Yes	Yes	Yes	Low
Yes	Assessment of Clonorchis sinensis epidemic trends and its natural epidemic focus in northern area of Zhejiang Province	Chinese	Yang TT	2011	After 2010	Unspecified	Zhejiang	Areas with population infection rate < 1.0%	16.1267	26.7797	4.98833	1202	507	165	5	0.476	Pseudorasbora	Direct compression	254	49	19.29
Yes	Investigation on the metacercaria of Clonorchis sinensis in freshwater fish and shrimp in Guangzhou and the role of flies and hands in the transmission of Clonorchis sinensis	Chinese	Yang HR	1987	Before 1990	Unspecified	Guangdong	Areas with population infection rate ≥ 1.0%	22.2874	28.5095	14.693	1692	728	153	17	0.388	Ctenopharyngodon	Artificial digestion	135	8	5.9	No	No	No	Yes	Yes	Yes	Yes	Yes	Yes	Yes	Low
Yes	Investigation on the metacercaria of Clonorchis sinensis in freshwater fish and shrimp in Guangzhou and the role of flies and hands in the transmission of Clonorchis sinensis	Chinese	Yang HR	1987	Before 1990	Unspecified	Guangdong	Areas with population infection rate ≥ 1.0%	22.2874	28.5095	14.693	1692	728	153	17	0.388	Parabramis	Artificial digestion	79	5	6.3
Yes	Investigation on the metacercaria of Clonorchis sinensis in freshwater fish and shrimp in Guangzhou and the role of flies and hands in the transmission of Clonorchis sinensis	Chinese	Yang HR	1987	Before 1990	Unspecified	Guangdong	Areas with population infection rate ≥ 1.0%	22.2874	28.5095	14.693	1692	728	153	17	0.388	Cirrhinus	Artificial digestion	25	1	4
Yes	Investigation on the metacercaria of Clonorchis sinensis in freshwater fish and shrimp in Guangzhou and the role of flies and hands in the transmission of Clonorchis sinensis	Chinese	Yang HR	1987	Before 1990	Unspecified	Guangdong	Areas with population infection rate ≥ 1.0%	22.2874	28.5095	14.693	1692	728	153	17	0.388	Aristichthys	Artificial digestion	76	3	3.9
Yes	Investigation on the metacercaria of Clonorchis sinensis in freshwater fish and shrimp in Guangzhou and the role of flies and hands in the transmission of Clonorchis sinensis	Chinese	Yang HR	1987	Before 1990	Unspecified	Guangdong	Areas with population infection rate ≥ 1.0%	22.2874	28.5095	14.693	1692	728	153	17	0.388	Cyprinus	Artificial digestion	39	1	2.6
Yes	Investigation on the metacercaria of Clonorchis sinensis in freshwater fish and shrimp in Guangzhou and the role of flies and hands in the transmission of Clonorchis sinensis	Chinese	Yang HR	1987	Before 1990	Unspecified	Guangdong	Areas with population infection rate ≥ 1.0%	22.2874	28.5095	14.693	1692	728	153	17	0.388	Macrobrachium	Artificial digestion	251	1	0.4
No	Investigation on the metacercaria of Clonorchis sinensis in freshwater fish and shrimp in Guangzhou and the role of flies and hands in the transmission of Clonorchis sinensis	Chinese	Yang HR	1987	Before 1990	Unspecified	Guangdong	Areas with population infection rate ≥ 1.0%	22.2874	28.5095	14.693	1692	728	153	17	0.388	Carassius	Artificial digestion	19	1	5.3
Yes	Prevalence and treatment of clonorchiasis in Matou District, Xinfeng County	Chinese	Yang RH	1987	Before 1990	Autumn	Guangdong	Areas with population infection rate ≥ 1.0%	20.2588	27.1063	12.1545	1819	718	177	275	0.856	Unspecified	Unspecified	30	0	0	No	No	No	Yes	Yes	Yes	No	No	Yes	Yes	Moderate
No	Prevalence and treatment of clonorchiasis in Matou District, Xinfeng County	Chinese	Yang RH	1987	Before 1990	Autumn	Guangdong	Areas with population infection rate ≥ 1.0%	20.2588	27.1063	12.1545	1819	718	177	275	0.856	Pseudorasbora	Unspecified	2	2	100
No	Prevalence and treatment of clonorchiasis in Matou District, Xinfeng County	Chinese	Yang RH	1987	Before 1990	Autumn	Guangdong	Areas with population infection rate ≥ 1.0%	20.2588	27.1063	12.1545	1819	718	177	275	0.856	Ctenopharyngodon	Unspecified	7	1	14.29
No	Prevalence and treatment of clonorchiasis in Matou District, Xinfeng County	Chinese	Yang RH	1987	Before 1990	Autumn	Guangdong	Areas with population infection rate ≥ 1.0%	20.2588	27.1063	12.1545	1819	718	177	275	0.856	Acanthopagrus	Unspecified	18	2	11.11
No	Prevalence and treatment of clonorchiasis in Matou District, Xinfeng County	Chinese	Yang RH	1987	Before 1990	Autumn	Guangdong	Areas with population infection rate ≥ 1.0%	20.2588	27.1063	12.1545	1819	718	177	275	0.856	Parabramis	Unspecified	3	0	0
No	Prevalence and treatment of clonorchiasis in Matou District, Xinfeng County	Chinese	Yang RH	1987	Before 1990	Autumn	Guangdong	Areas with population infection rate ≥ 1.0%	20.2588	27.1063	12.1545	1819	718	177	275	0.856	Carassius	Unspecified	2	0	0
No	Prevalence and treatment of clonorchiasis in Matou District, Xinfeng County	Chinese	Yang RH	1987	Before 1990	Autumn	Guangdong	Areas with population infection rate ≥ 1.0%	20.2588	27.1063	12.1545	1819	718	177	275	0.856	Cyprinus	Unspecified	1	0	0
No	Prevalence and treatment of clonorchiasis in Matou District, Xinfeng County	Chinese	Yang RH	1987	Before 1990	Autumn	Guangdong	Areas with population infection rate ≥ 1.0%	20.2588	27.1063	12.1545	1819	718	177	275	0.856	Macrobrachium	Unspecified	12	0	0
Yes	Epidemiological investigation of clonorchiasis in Renshou County	Chinese	Yang K	2013	After 2010	Spring	Sichuan	Areas with population infection rate < 1.0%	16.7552	25.0742	7.59667	1231	720	42	486	0.84	Pseudorasbora	Direct compression	630	0	0	No	No	No	Yes	Yes	Yes	Yes	Yes	Yes	Yes	Low
Yes	Epidemiological investigation of clonorchiasis in Renshou County	Chinese	Yang K	2013	After 2010	Spring	Sichuan	Areas with population infection rate < 1.0%	16.7552	25.0742	7.59667	1231	720	42	486	0.84	Carassius	Direct compression	70	0	0
Yes	Epidemiological investigation of clonorchiasis and its control strategies	Chinese	Yang BX	1994	Before 1990	Spring	Guangdong	Areas with population infection rate ≥ 1.0%	18.965	26.7235	10.0302	1586	551	185	368	0.716	Pseudorasbora	Artificial digestion	20	1	5	No	No	No	Yes	Yes	Yes	Yes	Yes	Yes	Yes	Low
Yes	Epidemiological investigation of clonorchiasis and its control strategies	Chinese	Yang BX	1994	Before 1990	Unspecified	Guangdong	Areas with population infection rate ≥ 1.0%	18.965	26.7235	10.0302	1586	551	185	368	0.716	Pseudorasbora	Artificial digestion	106	26	24.53
Yes	Epidemiological investigation of clonorchiasis and its control strategies	Chinese	Yang BX	1994	Before 1990	Unspecified	Guangdong	Areas with population infection rate ≥ 1.0%	18.965	26.7235	10.0302	1586	551	185	368	0.716	Cyprinus	Artificial digestion	33	0	0
No	Epidemiological investigation of clonorchiasis and its control strategies	Chinese	Yang BX	1994	Before 1990	Unspecified	Guangdong	Areas with population infection rate ≥ 1.0%	18.965	26.7235	10.0302	1586	551	185	368	0.716	Ctenopharyngodon	Artificial digestion	6	0	0
No	Epidemiological investigation of clonorchiasis and its control strategies	Chinese	Yang BX	1994	Before 1990	Unspecified	Guangdong	Areas with population infection rate ≥ 1.0%	18.965	26.7235	10.0302	1586	551	185	368	0.716	Parabramis	Artificial digestion	3	0	0
No	Epidemiological investigation of clonorchiasis and its control strategies	Chinese	Yang BX	1994	Before 1990	Summer	Guangdong	Areas with population infection rate ≥ 1.0%	18.965	26.7235	10.0302	1586	551	185	368	0.716	Cirrhinus	Artificial digestion	2	0	0
No	Epidemiological investigation of clonorchiasis and its control strategies	Chinese	Yang BX	1994	Before 1990	Summer	Guangdong	Areas with population infection rate ≥ 1.0%	18.965	26.7235	10.0302	1586	551	185	368	0.716	Unknow	Artificial digestion	1	0	0
Yes	Investigation on the epidemic situation of clonorchiasis in Taierzhuang District, Zaozhuang City	Chinese	Xue YH	2004	2000-2009	Unspecified	Shandong	Areas with population infection rate < 1.0%	14.2481	26.1183	1.47333	689	435	48	30	0.66	Pseudorasbora	Direct compression	150	28	18.67	No	No	Yes	Yes	Yes	Yes	Yes	Yes	Yes	Yes	Low
Yes	Investigation on the epidemic situation of clonorchiasis in Taierzhuang District, Zaozhuang City	Chinese	Xue YH	2004	2000-2009	Unspecified	Shandong	Areas with population infection rate < 1.0%	14.2481	26.1183	1.47333	689	435	48	30	0.66	Hemiculter	Direct compression	75	5	6.67
Yes	Investigation on the epidemic situation of clonorchiasis in Taierzhuang District, Zaozhuang City	Chinese	Xue YH	2004	2000-2009	Unspecified	Shandong	Areas with population infection rate < 1.0%	14.2481	26.1183	1.47333	689	435	48	30	0.66	Abbottina	Direct compression	95	10	10.53
Yes	Analysis on monitoring of liver-rot, Longmen county, 2019	Chinese	Xuan HJ	2018	After 2010	Winter	Guangdong	Areas with population infection rate ≥ 1.0%	21.3151	27.8763	13.4822	1825	748	167	127	0.464	Sardinella	Direct compression	44	0	0	No	No	No	Yes	Yes	Yes	Yes	Yes	Yes	Yes	Low
Yes	Analysis on monitoring of liver-rot, Longmen county, 2019	Chinese	Xuan HJ	2018	After 2010	Winter	Guangdong	Areas with population infection rate ≥ 1.0%	21.3151	27.8763	13.4822	1825	748	167	127	0.464	Oreochromis	Direct compression	20	0	0
No	Analysis on monitoring of liver-rot, Longmen county, 2019	Chinese	Xuan HJ	2018	After 2010	Winter	Guangdong	Areas with population infection rate ≥ 1.0%	21.3151	27.8763	13.4822	1825	748	167	127	0.464	Pseudorasbora	Direct compression	13	0	0
No	Analysis on monitoring of liver-rot, Longmen county, 2019	Chinese	Xuan HJ	2018	After 2010	Winter	Guangdong	Areas with population infection rate ≥ 1.0%	21.3151	27.8763	13.4822	1825	748	167	127	0.464	Aristichthys	Direct compression	18	0	0
No	Analysis on monitoring of liver-rot, Longmen county, 2019	Chinese	Xuan HJ	2018	After 2010	Winter	Guangdong	Areas with population infection rate ≥ 1.0%	21.3151	27.8763	13.4822	1825	748	167	127	0.464	Parabramis	Direct compression	3	1	33.33
No	Analysis on monitoring of liver-rot, Longmen county, 2019	Chinese	Xuan HJ	2018	After 2010	Winter	Guangdong	Areas with population infection rate ≥ 1.0%	21.3151	27.8763	13.4822	1825	748	167	127	0.464	Hemiculter	Direct compression	7	0	0
Yes	Investigation on Clonorchis sinensis infection in Yicheng City, Hubei Province	Chinese	Xu ZM	2002	1990-1999	Summer	Hubei	Areas with population infection rate < 1.0%	16.1045	26.7935	4.67267	980	424	66	56	0.788	Pseudorasbora	Unspecified	42	11	26.19	No	No	No	Yes	Yes	Yes	No	No	Yes	Yes	Moderate
No	A re-investigation report after 22 years of Clonorchis sinensis outbreak in Qujiang County	Chinese	Xu YG	1985	Before 1990	Winter	Guangdong	Areas with population infection rate ≥ 1.0%	20.6316	28.5352	11.6958	1588	578	176	108	0.692	Cyprinus	Direct compression	3	0	0	No	No	No	Yes	Yes	Yes	Yes	Yes	Yes	Yes	Low
No	A re-investigation report after 23 years of Clonorchis sinensis outbreak in Qujiang County	Chinese	Xu YG	1985	Before 1990	Winter	Guangdong	Areas with population infection rate ≥ 1.0%	20.6316	28.5352	11.6958	1588	578	176	108	0.692	Ctenopharyngodon	Direct compression	4	0	0
No	A re-investigation report after 24 years of Clonorchis sinensis outbreak in Qujiang County	Chinese	Xu YG	1985	Before 1990	Winter	Guangdong	Areas with population infection rate ≥ 1.0%	20.6316	28.5352	11.6958	1588	578	176	108	0.692	Aristichthys	Direct compression	4	0	0
Yes	Survey results of major parasitic diseases in Rui'an Village, Pucheng County in 2018	Chinese	Xu JJ	2019	After 2010	Autumn	Fujian	Areas with population infection rate < 1.0%	17.392	26.2148	7.72067	1694	579	208	352	0.9	Pseudorasbora	Direct compression	100	63	63	No	No	No	Yes	Yes	Yes	Yes	Yes	Yes	Yes	Low
Yes	Survey results of major parasitic diseases in Rui'an Village, Pucheng County in 2018	Chinese	Xu JJ	2019	After 2010	Autumn	Fujian	Areas with population infection rate < 1.0%	17.392	26.2148	7.72067	1694	579	208	352	0.9	Carassius	Direct compression	24	0	0
No	Survey results of major parasitic diseases in Rui'an Village, Pucheng County in 2018	Chinese	Xu JJ	2019	After 2010	Autumn	Fujian	Areas with population infection rate < 1.0%	17.392	26.2148	7.72067	1694	579	208	352	0.9	Misgurnus	Direct compression	2	0	0
Yes	Investigation on Clonorchis sinensis infection in Villagers of Wuxing District	Chinese	Xia DM	2008	2000-2009	Autumn	Zhejiang	Areas with population infection rate < 1.0%	16.0427	26.6815	4.92083	1135	471	155	3	0.564	Pseudorasbora	Direct compression	28	16	57.14	No	No	No	Yes	Yes	Yes	Yes	Yes	Yes	Yes	Low
Yes	Investigation on Clonorchis sinensis infection in Villagers of Wuxing District	Chinese	Xia DM	2008	2000-2009	Autumn	Zhejiang	Areas with population infection rate < 1.0%	16.0427	26.6815	4.92083	1135	471	155	3	0.564	Rhodeus	Direct compression	61	9	14.75
No	Investigation on Clonorchis sinensis infection in Villagers of Wuxing District	Chinese	Xia DM	2008	2000-2009	Autumn	Zhejiang	Areas with population infection rate < 1.0%	16.0427	26.6815	4.92083	1135	471	155	3	0.564	Macrobrachium	Direct compression	4	0	0
No	Investigation on Clonorchis sinensis infection in Villagers of Wuxing District	Chinese	Xia DM	2008	2000-2009	Autumn	Zhejiang	Areas with population infection rate < 1.0%	16.0427	26.6815	4.92083	1135	471	155	3	0.564	Saurogobio	Direct compression	3	0	0
No	Investigation on Clonorchis sinensis infection in Villagers of Wuxing District	Chinese	Xia DM	2008	2000-2009	Autumn	Zhejiang	Areas with population infection rate < 1.0%	16.0427	26.6815	4.92083	1135	471	155	3	0.564	Carassius	Direct compression	4	0	0
No	Investigation on Clonorchis sinensis infection in Villagers of Wuxing District	Chinese	Xia DM	2008	2000-2009	Autumn	Zhejiang	Areas with population infection rate < 1.0%	16.0427	26.6815	4.92083	1135	471	155	3	0.564	Channa	Direct compression	9	0	0
No	Investigation on Clonorchis sinensis infection in Villagers of Wuxing District	Chinese	Xia DM	2008	2000-2009	Autumn	Zhejiang	Areas with population infection rate < 1.0%	16.0427	26.6815	4.92083	1135	471	155	3	0.564	Hemisalanx	Direct compression	5	0	0
No	Investigation on Clonorchis sinensis infection in Villagers of Wuxing District	Chinese	Xia DM	2008	2000-2009	Autumn	Zhejiang	Areas with population infection rate < 1.0%	16.0427	26.6815	4.92083	1135	471	155	3	0.564	Hemiculter	Direct compression	13	0	0
No	Investigation on Clonorchis sinensis infection in Villagers of Wuxing District	Chinese	Xia DM	2008	2000-2009	Autumn	Zhejiang	Areas with population infection rate < 1.0%	16.0427	26.6815	4.92083	1135	471	155	3	0.564	Coilia	Direct compression	4	0	0
Yes	Investigation report on the infection of Clonorchis sinensis in Luowu Lake in northern Jiangsu and Wugan County in southern Jiangsu	Chinese	Wu ZX	1981	Before 1990	Autumn	Jiangsu	Areas with population infection rate < 1.0%	14.637	26.0998	2.34917	714	440	62	21	0.772	Pseudorasbora	Unspecified	180	98	54.44	No	No	No	Yes	Yes	Yes	No	No	Yes	Yes	Moderate
Yes	Investigation report on the infection of Clonorchis sinensis in Luowu Lake in northern Jiangsu and Wugan County in southern Jiangsu	Chinese	Wu ZX	1981	Before 1990	Autumn	Jiangsu	Areas with population infection rate < 1.0%	14.637	26.0998	2.34917	714	440	62	21	0.772	Abbottina	Unspecified	40	9	22.5
Yes	Investigation report on the infection of Clonorchis sinensis in Luowu Lake in northern Jiangsu and Wugan County in southern Jiangsu	Chinese	Wu ZX	1981	Before 1990	Autumn	Jiangsu	Areas with population infection rate < 1.0%	14.637	26.0998	2.34917	714	440	62	21	0.772	Shrimp-Unspecified	Unspecified	100	0	0
Yes	Investigation on clonorchiasis in the south of Yangtze River, suburbs of Yangzhou City and Xuzhou City in Jiangsu Province	Chinese	Wu ZX	1980	Before 1990	Unspecified	Jiangsu	Areas with population infection rate < 1.0%	14.4705	26.3237	1.6945	677	408	52	34	0.496	Pseudorasbora	Unspecified	91	81	89	No	No	No	Yes	Yes	Yes	No	No	Yes	Yes	Moderate
Yes	Investigation on clonorchiasis in the south of Yangtze River, suburbs of Yangzhou City and Xuzhou City in Jiangsu Province	Chinese	Wu ZX	1980	Before 1990	Unspecified	Jiangsu	Areas with population infection rate < 1.0%	14.4705	26.3237	1.6945	677	408	52	34	0.496	Abbottina	Unspecified	119	89	74
Yes	Preliminary report and analysis on food borne parasites in Longyan City	Chinese	Wu LH	2016	After 2010	Unspecified	Fujian	Areas with population infection rate < 1.0%	19.2357	26.1727	11.4102	1475	539	161	447	0.372	Misgurnus	Unspecified	223	0	0	No	No	No	Yes	Yes	Yes	No	No	Yes	Yes	Moderate
Yes	Preliminary report and analysis on food borne parasites in Longyan City	Chinese	Wu LH	2016	After 2010	Unspecified	Fujian	Areas with population infection rate < 1.0%	19.2357	26.1727	11.4102	1475	539	161	447	0.372	Monopterus	Unspecified	31	0	0
Yes	Preliminary report and analysis on food borne parasites in Longyan City	Chinese	Wu LH	2016	After 2010	Unspecified	Fujian	Areas with population infection rate < 1.0%	19.2357	26.1727	11.4102	1475	539	161	447	0.372	Oreochromis	Unspecified	43	1	2.32
Yes	Epidemiological investigation of clonorchiasis in Xuancheng County	Chinese	Wu GL	1987	Before 1990	Unspecified	Anhui	Areas with population infection rate < 1.0%	16.1844	26.9573	4.85167	1236	483	141	12	0.584	Pseudorasbora	Unspecified	466	312	66.95	No	No	No	Yes	Yes	Yes	No	No	Yes	Yes	Moderate
Yes	Epidemiological investigation of clonorchiasis in Xuancheng County	Chinese	Wu GL	1987	Before 1990	Unspecified	Anhui	Areas with population infection rate < 1.0%	16.1844	26.9573	4.85167	1236	483	141	12	0.584	Abbottina	Unspecified	50	20	40
Yes	Epidemiological investigation of clonorchiasis in Xuancheng County	Chinese	Wu GL	1987	Before 1990	Unspecified	Anhui	Areas with population infection rate < 1.0%	16.1844	26.9573	4.85167	1236	483	141	12	0.584	Carassius	Unspecified	33	0	0
Yes	Epidemiological investigation of clonorchiasis in Xuancheng County	Chinese	Wu GL	1987	Before 1990	Unspecified	Anhui	Areas with population infection rate < 1.0%	16.1844	26.9573	4.85167	1236	483	141	12	0.584	Shrimp-Unspecified	Unspecified	1002	0	0
No	Epidemiological investigation of clonorchiasis in Xuancheng County	Chinese	Wu GL	1987	Before 1990	Unspecified	Anhui	Areas with population infection rate < 1.0%	16.1844	26.9573	4.85167	1236	483	141	12	0.584	Ctenopharyngodon	Unspecified	1	0	0
No	Epidemiological investigation of clonorchiasis in Xuancheng County	Chinese	Wu GL	1987	Before 1990	Unspecified	Anhui	Areas with population infection rate < 1.0%	16.1844	26.9573	4.85167	1236	483	141	12	0.584	Aristichthys	Unspecified	5	0	0
No	Epidemiological investigation of clonorchiasis in Xuancheng County	Chinese	Wu GL	1987	Before 1990	Unspecified	Anhui	Areas with population infection rate < 1.0%	16.1844	26.9573	4.85167	1236	483	141	12	0.584	Cyprinus	Unspecified	3	0	0
Yes	Investigation of Clonorchis sinensis infection in freshwater fish in Tonglu County	Chinese	Wu BY	2013	After 2010	Summer	Zhejiang	Areas with population infection rate < 1.0%	16.3194	26.5812	5.4975	1410	493	182	116	0.688	Pseudorasbora	Direct compression	109	8	7.34	No	No	No	Yes	Yes	Yes	Yes	Yes	Yes	Yes	Low
Yes	Investigation of Clonorchis sinensis infection in freshwater fish in Tonglu County	Chinese	Wu BY	2013	After 2010	Summer	Zhejiang	Areas with population infection rate < 1.0%	16.3194	26.5812	5.4975	1410	493	182	116	0.688	Epinephelus	Direct compression	72	4	5.56
Yes	Investigation of Clonorchis sinensis infection in freshwater fish in Tonglu County	Chinese	Wu BY	2013	After 2010	Summer	Zhejiang	Areas with population infection rate < 1.0%	16.3194	26.5812	5.4975	1410	493	182	116	0.688	Gambusia	Direct compression	62	2	3.23
No	Investigation of Clonorchis sinensis infection in freshwater fish in Tonglu County	Chinese	Wu BY	2013	After 2010	Summer	Zhejiang	Areas with population infection rate < 1.0%	16.3194	26.5812	5.4975	1410	493	182	116	0.688	Carassius	Direct compression	4	0	0
No	Investigation of Clonorchis sinensis infection in freshwater fish in Tonglu County	Chinese	Wu BY	2013	After 2010	Summer	Zhejiang	Areas with population infection rate < 1.0%	16.3194	26.5812	5.4975	1410	493	182	116	0.688	Rhodeus	Direct compression	1	0	0
Yes	Investigation of the second intermediate host of Clonorchis sinensis in Jiamusi region	Chinese	Wen GZ	1990	Before 1990	Unspecified	Heilongjiang	Areas with population infection rate ≥ 1.0%	3.33883	20.719	-16.2917	582	357	16	84	0.564	Carassius	Direct compression	69	14	20.3	No	No	No	Yes	Yes	Yes	Yes	Yes	Yes	Yes	Low
Yes	Investigation of the second intermediate host of Clonorchis sinensis in Jiamusi region	Chinese	Wen GZ	1990	Before 1990	Unspecified	Heilongjiang	Areas with population infection rate ≥ 1.0%	3.33883	20.719	-16.2917	582	357	16	84	0.564	Saurogobio	Direct compression	25	15	60
Yes	Investigation of the second intermediate host of Clonorchis sinensis in Jiamusi region	Chinese	Wen GZ	1990	Before 1990	Unspecified	Heilongjiang	Areas with population infection rate ≥ 1.0%	3.33883	20.719	-16.2917	582	357	16	84	0.564	Rhodeus	Direct compression	141	113	80.14
Yes	Investigation of the second intermediate host of Clonorchis sinensis in Jiamusi region	Chinese	Wen GZ	1990	Before 1990	Unspecified	Heilongjiang	Areas with population infection rate ≥ 1.0%	3.33883	20.719	-16.2917	582	357	16	84	0.564	Phoxinus	Direct compression	29	19	65.5172
Yes	Investigation of the second intermediate host of Clonorchis sinensis in Jiamusi region	Chinese	Wen GZ	1990	Before 1990	Unspecified	Heilongjiang	Areas with population infection rate ≥ 1.0%	3.33883	20.719	-16.2917	582	357	16	84	0.564	Perccottus	Direct compression	59	53	89.8305
Yes	Investigation of the second intermediate host of Clonorchis sinensis in Jiamusi region	Chinese	Wen GZ	1990	Before 1990	Unspecified	Heilongjiang	Areas with population infection rate ≥ 1.0%	3.33883	20.719	-16.2917	582	357	16	84	0.564	Hemiculter	Direct compression	32	6	18.75
No	Investigation of the second intermediate host of Clonorchis sinensis in Jiamusi region	Chinese	Wen GZ	1990	Before 1990	Unspecified	Heilongjiang	Areas with population infection rate ≥ 1.0%	3.33883	20.719	-16.2917	582	357	16	84	0.564	Pseudorasbora	Direct compression	17	17	100
No	Investigation of the second intermediate host of Clonorchis sinensis in Jiamusi region	Chinese	Wen GZ	1990	Before 1990	Unspecified	Heilongjiang	Areas with population infection rate ≥ 1.0%	3.33883	20.719	-16.2917	582	357	16	84	0.564	Oryzias	Direct compression	17	17	100
No	Investigation of the second intermediate host of Clonorchis sinensis in Jiamusi region	Chinese	Wen GZ	1990	Before 1990	Unspecified	Heilongjiang	Areas with population infection rate ≥ 1.0%	3.33883	20.719	-16.2917	582	357	16	84	0.564	Misgurnus	Direct compression	5	1	20
Yes	Observation on the effect of the pilot project of controlling intestinal helminthiasis in Yuelai, Guang'an, Sichuan	Chinese	Wei JB	1998	1990-1999	Unspecified	Sichuan	Areas with population infection rate < 1.0%	17.7868	26.9063	8.1275	1154	540	52	323	0.408	Pseudorasbora	Unspecified	122	57	46.72	No	No	No	Yes	Yes	Yes	No	No	Yes	Yes	Moderate
Yes	Investigation on the infection of Clonorchis sinensis metacercaria in freshwater fish in Wuhan suburb market	Chinese	Wei FH	1999	1990-1999	Spring	Hubei	Areas with population infection rate < 1.0%	17.2577	28.108	5.813	1265	510	129	25	0.364	Carassius	Unspecified	31	6	19.4	No	No	No	Yes	Yes	Yes	No	No	Yes	Yes	Moderate
Yes	Investigation on the infection of Clonorchis sinensis metacercaria in freshwater fish in Wuhan suburb market	Chinese	Wei FH	1999	1990-1999	Spring	Hubei	Areas with population infection rate < 1.0%	17.2577	28.108	5.813	1265	510	129	25	0.364	Pseudorasbora	Unspecified	164	162	98.8
No	Investigation on the infection of Clonorchis sinensis metacercaria in freshwater fish in Wuhan suburb market	Chinese	Wei FH	1999	1990-1999	Spring	Hubei	Areas with population infection rate < 1.0%	17.2577	28.108	5.813	1265	510	129	25	0.364	Rhodeus	Unspecified	12	2	16.7
No	Investigation on the infection of Clonorchis sinensis metacercaria in freshwater fish in Wuhan suburb market	Chinese	Wei FH	1999	1990-1999	Spring	Hubei	Areas with population infection rate < 1.0%	17.2577	28.108	5.813	1265	510	129	25	0.364	Pseudolaubuca	Unspecified	11	1	9.1
No	Investigation on the infection of Clonorchis sinensis metacercaria in freshwater fish in Wuhan suburb market	Chinese	Wei FH	1999	1990-1999	Spring	Hubei	Areas with population infection rate < 1.0%	17.2577	28.108	5.813	1265	510	129	25	0.364	Micropercops	Unspecified	17	1	5.9
Yes	Investigation on the pollution of aquatic products in Shenzhen from 2006 to 2008	Chinese	Wang Z	2010	2000-2009	Unspecified	Guangdong	Areas with population infection rate ≥ 1.0%	22.7316	28.4122	15.832	1908	959	100	35	0.388	Ctenopharyngodon	Unspecified	25	5	20	No	No	No	Yes	Yes	Yes	No	No	Yes	Yes	Moderate
Yes	Investigation on the pollution of aquatic products in Shenzhen from 2006 to 2008	Chinese	Wang Z	2010	2000-2009	Unspecified	Guangdong	Areas with population infection rate ≥ 1.0%	22.7316	28.4122	15.832	1908	959	100	35	0.388	Carassius	Unspecified	25	3	12
Yes	Investigation on the pollution of aquatic products in Shenzhen from 2006 to 2008	Chinese	Wang Z	2010	2000-2009	Unspecified	Guangdong	Areas with population infection rate ≥ 1.0%	22.7316	28.4122	15.832	1908	959	100	35	0.388	Aristichthys	Unspecified	26	3	11.5385
Yes	Investigation on the pollution of aquatic products in Shenzhen from 2006 to 2008	Chinese	Wang Z	2010	2000-2009	Unspecified	Guangdong	Areas with population infection rate ≥ 1.0%	22.7316	28.4122	15.832	1908	959	100	35	0.388	Cyprinus	Unspecified	26	2	7.69231
Yes	Investigation on the pollution of aquatic products in Shenzhen from 2006 to 2008	Chinese	Wang Z	2010	2000-2009	Unspecified	Guangdong	Areas with population infection rate ≥ 1.0%	22.7316	28.4122	15.832	1908	959	100	35	0.388	Oreochromis	Unspecified	35	6	17.14
Yes	Investigation on the pollution of aquatic products in Shenzhen from 2006 to 2008	Chinese	Wang Z	2010	2000-2009	Unspecified	Guangdong	Areas with population infection rate ≥ 1.0%	22.7316	28.4122	15.832	1908	959	100	35	0.388	Channa	Unspecified	24	2	8.33
Yes	Investigation on the pollution of aquatic products in Shenzhen from 2006 to 2008	Chinese	Wang Z	2010	2000-2009	Unspecified	Guangdong	Areas with population infection rate ≥ 1.0%	22.7316	28.4122	15.832	1908	959	100	35	0.388	Siniperca	Unspecified	22	0	0
No	Investigation on the pollution of aquatic products in Shenzhen from 2006 to 2008	Chinese	Wang Z	2010	2000-2009	Unspecified	Guangdong	Areas with population infection rate ≥ 1.0%	22.7316	28.4122	15.832	1908	959	100	35	0.388	Unknow	Unspecified	12	0	0
No	Investigation on the pollution of aquatic products in Shenzhen from 2006 to 2008	Chinese	Wang Z	2010	2000-2009	Unspecified	Guangdong	Areas with population infection rate ≥ 1.0%	22.7316	28.4122	15.832	1908	959	100	35	0.388	Hypophthalmichthys	Unspecified	14	0	0
No	Investigation on the pollution of aquatic products in Shenzhen from 2006 to 2008	Chinese	Wang Z	2010	2000-2009	Unspecified	Guangdong	Areas with population infection rate ≥ 1.0%	22.7316	28.4122	15.832	1908	959	100	35	0.388	Cirrhinus	Unspecified	1	0	0
No	Investigation on the pollution of aquatic products in Shenzhen from 2006 to 2008	Chinese	Wang Z	2010	2000-2009	Unspecified	Guangdong	Areas with population infection rate ≥ 1.0%	22.7316	28.4122	15.832	1908	959	100	35	0.388	Lateolabrax	Unspecified	1	0	0
No	Investigation on the pollution of aquatic products in Shenzhen from 2006 to 2008	Chinese	Wang Z	2010	2000-2009	Unspecified	Guangdong	Areas with population infection rate ≥ 1.0%	22.7316	28.4122	15.832	1908	959	100	35	0.388	Silurus	Unspecified	1	0	0
No	Investigation on the pollution of aquatic products in Shenzhen from 2006 to 2008	Chinese	Wang Z	2010	2000-2009	Unspecified	Guangdong	Areas with population infection rate ≥ 1.0%	22.7316	28.4122	15.832	1908	959	100	35	0.388	Silurus	Unspecified	1	0	0
Yes	Epidemiological investigation of clonorchiasis in some areas of Yudu County, Jiangxi Province	Chinese	Wang YY	1984	Before 1990	Unspecified	Jiangxi	Areas with population infection rate < 1.0%	19.2275	28.0137	9.41383	1532	474	209	163	0.748	Ctenopharyngodon	Unspecified	222	4	1.8	No	No	No	Yes	Yes	Yes	No	No	Yes	Yes	Moderate
Yes	Epidemiological investigation of clonorchiasis in some areas of Yudu County, Jiangxi Province	Chinese	Wang YY	1984	Before 1990	Unspecified	Jiangxi	Areas with population infection rate < 1.0%	19.2275	28.0137	9.41383	1532	474	209	163	0.748	Pseudorasbora	Unspecified	295	120	40.68
No	Epidemiological investigation of clonorchiasis in some areas of Yudu County, Jiangxi Province	Chinese	Wang YY	1984	Before 1990	Unspecified	Jiangxi	Areas with population infection rate < 1.0%	19.2275	28.0137	9.41383	1532	474	209	163	0.748	Aristichthys	Unspecified	11	1	9.09
Yes	Investigation on the infection of Clonorchis sinensis metacercaria in freshwater fish in Tianjin	Chinese	Wang Y	2002	2000-2009	Autumn	Tianjin	Areas with population infection rate < 1.0%	13.3695	26.2453	-0.840167	567	424	20	7	0.26	Pseudorasbora	Unspecified	835	202	24.19	No	No	No	Yes	Yes	Yes	No	No	Yes	Yes	Moderate
Yes	Investigation on the infection of Clonorchis sinensis metacercaria in freshwater fish in Tianjin	Chinese	Wang Y	2002	2000-2009	Autumn	Tianjin	Areas with population infection rate < 1.0%	13.3695	26.2453	-0.840167	567	424	20	7	0.26	Carassius	Unspecified	415	1	0.24
Yes	Epidemiological investigation of clonorchiasis in fish breeding station of Nanchong County and its surrounding areas	Chinese	Wang YZ	1984	Before 1990	Unspecified	Sichuan	Areas with population infection rate < 1.0%	17.4965	26.6338	7.76133	1085	550	41	307	0.66	Ctenopharyngodon	Direct compression	58	49	84.5	No	No	No	Yes	Yes	Yes	Yes	Yes	Yes	Yes	Low
Yes	Epidemiological investigation of clonorchiasis in fish breeding station of Nanchong County and its surrounding areas	Chinese	Wang YZ	1984	Before 1990	Unspecified	Sichuan	Areas with population infection rate < 1.0%	17.4965	26.6338	7.76133	1085	550	41	307	0.66	Hypophthalmichthys	Direct compression	22	10	45.5
Yes	Epidemiological investigation of clonorchiasis in fish breeding station of Nanchong County and its surrounding areas	Chinese	Wang YZ	1984	Before 1990	Unspecified	Sichuan	Areas with population infection rate < 1.0%	17.4965	26.6338	7.76133	1085	550	41	307	0.66	Aristichthys	Direct compression	20	10	50
Yes	Epidemiological investigation of clonorchiasis in fish breeding station of Nanchong County and its surrounding areas	Chinese	Wang YZ	1984	Before 1990	Unspecified	Sichuan	Areas with population infection rate < 1.0%	17.4965	26.6338	7.76133	1085	550	41	307	0.66	Cyprinus	Direct compression	26	0	0
Yes	Epidemiological investigation of clonorchiasis in fish breeding station of Nanchong County and its surrounding areas	Chinese	Wang YZ	1984	Before 1990	Unspecified	Sichuan	Areas with population infection rate < 1.0%	17.4965	26.6338	7.76133	1085	550	41	307	0.66	Unspecified	Direct compression	21	1	4.76
No	Epidemiological investigation of clonorchiasis in fish breeding station of Nanchong County and its surrounding areas	Chinese	Wang YZ	1984	Before 1990	Unspecified	Sichuan	Areas with population infection rate < 1.0%	17.4965	26.6338	7.76133	1085	550	41	307	0.66	Carassius	Direct compression	17	0	0
No	Epidemiological investigation of clonorchiasis in fish breeding station of Nanchong County and its surrounding areas	Chinese	Wang YZ	1984	Before 1990	Unspecified	Sichuan	Areas with population infection rate < 1.0%	17.4965	26.6338	7.76133	1085	550	41	307	0.66	Pseudorasbora	Direct compression	7	4	57.14
No	Epidemiological investigation of clonorchiasis in fish breeding station of Nanchong County and its surrounding areas	Chinese	Wang YZ	1984	Before 1990	Unspecified	Sichuan	Areas with population infection rate < 1.0%	17.4965	26.6338	7.76133	1085	550	41	307	0.66	Misgurnus	Direct compression	13	0	0
Yes	A survey on the epidemiology of clonorchiasis in Xinminxiang, Fuyu Country, Jilin Province	Chinese	Wang YP	1988	Before 1990	Summer	Jilin	Areas with population infection rate ≥ 1.0%	4.57154	21.7985	-15.262	551	371	11	191	0.86	Exopalaemon	Artificial digestion	660	0	0	No	No	No	Yes	Yes	Yes	Yes	Yes	Yes	Yes	Low
No	A survey on the epidemiology of clonorchiasis in Xinminxiang, Fuyu Country, Jilin Province	Chinese	Wang YP	1988	Before 1990	Summer	Jilin	Areas with population infection rate ≥ 1.0%	4.57154	21.7985	-15.262	551	371	11	191	0.86	Pseudorasbora	Artificial digestion	10	10	100
No	A survey on the epidemiology of clonorchiasis in Xinminxiang, Fuyu Country, Jilin Province	Chinese	Wang YP	1988	Before 1990	Summer	Jilin	Areas with population infection rate ≥ 1.0%	4.57154	21.7985	-15.262	551	371	11	191	0.86	Carassius	Artificial digestion	10	7	70
No	A survey on the epidemiology of clonorchiasis in Xinminxiang, Fuyu Country, Jilin Province	Chinese	Wang YP	1988	Before 1990	Summer	Jilin	Areas with population infection rate ≥ 1.0%	4.57154	21.7985	-15.262	551	371	11	191	0.86	Rhodeus	Artificial digestion	10	3	30
No	A survey on the epidemiology of clonorchiasis in Xinminxiang, Fuyu Country, Jilin Province	Chinese	Wang YP	1988	Before 1990	Summer	Jilin	Areas with population infection rate ≥ 1.0%	4.57154	21.7985	-15.262	551	371	11	191	0.86	Perccottus	Artificial digestion	10	0	0
No	A survey on the epidemiology of clonorchiasis in Xinminxiang, Fuyu Country, Jilin Province	Chinese	Wang YP	1988	Before 1990	Summer	Jilin	Areas with population infection rate ≥ 1.0%	4.57154	21.7985	-15.262	551	371	11	191	0.86	Phoxinus	Artificial digestion	10	10	100
No	Epidemiological investigation of Clonorchis sinensis and Echinochloa crassipes in the Whitefish Race Brigade of Yanglin Commune, Hanchuan County, Hubei Province	Chinese	Wang XD	1979	Before 1990	Unspecified	Hubei	Areas with population infection rate < 1.0%	16.7808	27.5232	5.42817	1199	474	117	26	0.64	Pseudorasbora	Direct compression	11	11	100	No	No	No	Yes	Yes	Yes	Yes	Yes	Yes	Yes	Low
Yes	Survey of infectious status of fresh water fish with Opisthorchis sinensis in Yongzhou City, Hunan Province	Chinese	Wang PH	2006	2000-2009	Unspecified	Hunan	Areas with population infection rate < 1.0%	18.2697	28.1075	7.80967	1359	392	197	118	0.636	Carassius	Direct compression	82	11	14.63	No	No	Yes	Yes	Yes	Yes	Yes	Yes	Yes	Yes	Low
Yes	Survey of infectious status of fresh water fish with Opisthorchis sinensis in Yongzhou City, Hunan Province	Chinese	Wang PH	2006	2000-2009	Unspecified	Hunan	Areas with population infection rate < 1.0%	18.2697	28.1075	7.80967	1359	392	197	118	0.636	Parabramis	Direct compression	45	5	11.11
Yes	Survey of infectious status of fresh water fish with Opisthorchis sinensis in Yongzhou City, Hunan Province	Chinese	Wang PH	2006	2000-2009	Unspecified	Hunan	Areas with population infection rate < 1.0%	18.2697	28.1075	7.80967	1359	392	197	118	0.636	Cyprinus	Direct compression	38	3	7.89
Yes	Survey of infectious status of fresh water fish with Opisthorchis sinensis in Yongzhou City, Hunan Province	Chinese	Wang PH	2006	2000-2009	Unspecified	Hunan	Areas with population infection rate < 1.0%	18.2697	28.1075	7.80967	1359	392	197	118	0.636	Hypophthalmichthys	Direct compression	42	2	4.76
Yes	Survey of infectious status of fresh water fish with Opisthorchis sinensis in Yongzhou City, Hunan Province	Chinese	Wang PH	2006	2000-2009	Unspecified	Hunan	Areas with population infection rate < 1.0%	18.2697	28.1075	7.80967	1359	392	197	118	0.636	Ctenopharyngodon	Direct compression	32	3	9.38
Yes	Survey of infectious status of fresh water fish with Opisthorchis sinensis in Yongzhou City, Hunan Province	Chinese	Wang PH	2006	2000-2009	Unspecified	Hunan	Areas with population infection rate < 1.0%	18.2697	28.1075	7.80967	1359	392	197	118	0.636	Aristichthys	Direct compression	36	3	8.33
Yes	Investigation on sanitation of freshwater aquaculture environments and Clonorchis sinensis intermediate host infection in a city of Pearl River Delta region, China	Chinese	Wang M	2017	After 2010	Unspecified	Guangdong	Areas with population infection rate ≥ 1.0%	22.7364	28.7397	15.4445	1920	899	129	4	0.388	Carassius	Artificial digestion	43	6	13.95	No	No	No	Yes	Yes	Yes	Yes	Yes	Yes	Yes	Low
Yes	Investigation on sanitation of freshwater aquaculture environments and Clonorchis sinensis intermediate host infection in a city of Pearl River Delta region, China	Chinese	Wang M	2017	After 2010	Unspecified	Guangdong	Areas with population infection rate ≥ 1.0%	22.7364	28.7397	15.4445	1920	899	129	4	0.388	Ctenopharyngodon	Artificial digestion	189	9	4.76
Yes	Investigation on sanitation of freshwater aquaculture environments and Clonorchis sinensis intermediate host infection in a city of Pearl River Delta region, China	Chinese	Wang M	2017	After 2010	Unspecified	Guangdong	Areas with population infection rate ≥ 1.0%	22.7364	28.7397	15.4445	1920	899	129	4	0.388	Cirrhinus	Artificial digestion	45	2	4.44
Yes	Investigation on sanitation of freshwater aquaculture environments and Clonorchis sinensis intermediate host infection in a city of Pearl River Delta region, China	Chinese	Wang M	2017	After 2010	Unspecified	Guangdong	Areas with population infection rate ≥ 1.0%	22.7364	28.7397	15.4445	1920	899	129	4	0.388	Aristichthys	Artificial digestion	129	2	1.55
Yes	Investigation on sanitation of freshwater aquaculture environments and Clonorchis sinensis intermediate host infection in a city of Pearl River Delta region, China	Chinese	Wang M	2017	After 2010	Unspecified	Guangdong	Areas with population infection rate ≥ 1.0%	22.7364	28.7397	15.4445	1920	899	129	4	0.388	Oreochromis	Artificial digestion	31	0	0
Yes	Investigation on sanitation of freshwater aquaculture environments and Clonorchis sinensis intermediate host infection in a city of Pearl River Delta region, China	Chinese	Wang M	2017	After 2010	Unspecified	Guangdong	Areas with population infection rate ≥ 1.0%	22.7364	28.7397	15.4445	1920	899	129	4	0.388	Unspecified	Artificial digestion	307	6	1.95
Yes	Epidemiological survey of Clonorchis sinensis in Hunan Province	Chinese	Wang JH	1994	Before 1990	Unspecified	Hunan	Areas with population infection rate < 1.0%	17.4848	27.6557	6.86	1374	432	181	189	0.752	Pseudorasbora	Unspecified	239	142	59.41	No	No	No	Yes	Yes	Yes	No	No	Yes	Yes	Moderate
Yes	Epidemiological survey of Clonorchis sinensis in Hunan Province	Chinese	Wang JH	1994	Before 1990	Unspecified	Hunan	Areas with population infection rate < 1.0%	17.4848	27.6557	6.86	1374	432	181	189	0.752	Rhodeus	Unspecified	51	4	7.8
Yes	Epidemiological survey of Clonorchis sinensis in Hunan Province	Chinese	Wang JH	1994	Before 1990	Unspecified	Hunan	Areas with population infection rate < 1.0%	17.4848	27.6557	6.86	1374	432	181	189	0.752	Carassius	Unspecified	24	2	8.3
Yes	Epidemiological survey of Clonorchis sinensis in Hunan Province	Chinese	Wang JH	1994	Before 1990	Unspecified	Hunan	Areas with population infection rate < 1.0%	18.0685	27.3637	7.97733	1435	464	173	261	0.828	Pseudorasbora	Unspecified	117	36	30.77
Yes	Epidemiological survey of Clonorchis sinensis in Hunan Province	Chinese	Wang JH	1994	Before 1990	Unspecified	Hunan	Areas with population infection rate < 1.0%	17.0031	27.274	6.17	1209	464	116	42	0.608	Rhodeus	Unspecified	22	8	36.4
Yes	Epidemiological survey of Clonorchis sinensis in Hunan Province	Chinese	Wang JH	1994	Before 1990	Unspecified	Hunan	Areas with population infection rate < 1.0%	17.0031	27.274	6.17	1209	464	116	42	0.608	Carassius	Unspecified	42	2	4.8
Yes	Epidemiological survey of Clonorchis sinensis in Hunan Province	Chinese	Wang JH	1994	Before 1990	Unspecified	Hunan	Areas with population infection rate < 1.0%	17.0031	27.274	6.17	1209	464	116	42	0.608	Unspecified	Unspecified	34	2	5.9
Yes	Epidemiological survey of Clonorchis sinensis in Hunan Province	Chinese	Wang JH	1994	1990-1999	Unspecified	Hunan	Areas with population infection rate < 1.0%	18.2612	27.7487	7.979	1428	446	187	146	0.72	Pseudorasbora	Unspecified	41	38	92.7
No	Epidemiological survey of Clonorchis sinensis in Hunan Province	Chinese	Wang JH	1994	Before 1990	Unspecified	Hunan	Areas with population infection rate < 1.0%	17.4848	27.6557	6.86	1374	432	181	189	0.752	Cyprinus	Unspecified	4	1	25
No	Epidemiological survey of Clonorchis sinensis in Hunan Province	Chinese	Wang JH	1994	Before 1990	Unspecified	Hunan	Areas with population infection rate < 1.0%	17.4848	27.6557	6.86	1374	432	181	189	0.752	Ctenopharyngodon	Unspecified	14	2	14.29
No	Epidemiological survey of Clonorchis sinensis in Hunan Province	Chinese	Wang JH	1994	Before 1990	Unspecified	Hunan	Areas with population infection rate < 1.0%	18.0685	27.3637	7.97733	1435	464	173	261	0.828	Gnathopogon	Unspecified	10	6	60
No	Epidemiological survey of Clonorchis sinensis in Hunan Province	Chinese	Wang JH	1994	Before 1990	Unspecified	Hunan	Areas with population infection rate < 1.0%	17.0031	27.274	6.17	1209	464	116	42	0.608	Silurus	Unspecified	8	2	25
Yes	Epidemiological survey of clonorchiasis in Yanhe Township, Yushu City, Jilin Province	Chinese	Wang F	1998	1990-1999	Summer	Jilin	Areas with population infection rate ≥ 1.0%	3.73217	21.1593	-16.5932	558	365	13	161	0.852	Carassius	Direct compression	154	0	0	No	No	No	Yes	Yes	Yes	Yes	Yes	Yes	Yes	Low
Yes	Epidemiological survey of clonorchiasis in Yanhe Township, Yushu City, Jilin Province	Chinese	Wang F	1998	1990-1999	Summer	Jilin	Areas with population infection rate ≥ 1.0%	3.73217	21.1593	-16.5932	558	365	13	161	0.852	Pseudorasbora	Direct compression	100	30	30
Yes	Epidemiological survey of clonorchiasis in Yanhe Township, Yushu City, Jilin Province	Chinese	Wang F	1998	1990-1999	Summer	Jilin	Areas with population infection rate ≥ 1.0%	3.73217	21.1593	-16.5932	558	365	13	161	0.852	Hemiculter	Direct compression	151	0	0
Yes	Epidemiological survey of clonorchiasis in Yanhe Township, Yushu City, Jilin Province	Chinese	Wang F	1998	1990-1999	Summer	Jilin	Areas with population infection rate ≥ 1.0%	3.73217	21.1593	-16.5932	558	365	13	161	0.852	Misgurnus	Direct compression	119	0	0
No	Epidemiological survey of clonorchiasis in Yanhe Township, Yushu City, Jilin Province	Chinese	Wang F	1998	1990-1999	Summer	Jilin	Areas with population infection rate ≥ 1.0%	3.73217	21.1593	-16.5932	558	365	13	161	0.852	Saurogobio	Direct compression	14	0	0
Yes	Epidemiological survey of clonorchiasis in Pengxi County, Sichuan Province	Chinese	Wang CK	1994	1990-1999	Unspecified	Sichuan	Areas with population infection rate < 1.0%	16.9781	25.9438	7.33783	1047	553	37	377	0.688	Pseudorasbora	Direct compression	225	82	36.4	No	No	No	Yes	Yes	Yes	Yes	Yes	Yes	Yes	Low
Yes	Epidemiological survey of clonorchiasis in Pengxi County, Sichuan Province	Chinese	Wang CK	1994	1990-1999	Unspecified	Sichuan	Areas with population infection rate < 1.0%	16.9781	25.9438	7.33783	1047	553	37	377	0.688	Abbottina	Direct compression	66	20	30.3
Yes	Epidemiological survey of clonorchiasis in Pengxi County, Sichuan Province	Chinese	Wang CK	1994	1990-1999	Unspecified	Sichuan	Areas with population infection rate < 1.0%	16.9781	25.9438	7.33783	1047	553	37	377	0.688	Unspecified	Direct compression	766	0	0
Yes	Epidemiological survey of clonorchiasis in Pengxi County, Sichuan Province	Chinese	Wang CK	1994	1990-1999	Unspecified	Sichuan	Areas with population infection rate < 1.0%	16.9781	25.9438	7.33783	1047	553	37	377	0.688	Shrimp-Unspecified	Direct compression	58	0	0
No	Epidemiological survey of clonorchiasis in Pengxi County, Sichuan Province	Chinese	Wang CK	1994	1990-1999	Unspecified	Sichuan	Areas with population infection rate < 1.0%	16.9781	25.9438	7.33783	1047	553	37	377	0.688	Saurogobio	Direct compression	3	1	33.33
Yes	Investigation on the epidemic situation of clonorchiasis in Zhuzhaoxin River Basin, Shandong Province	Chinese	Sun YC	1999	Before 1990	Unspecified	Shandong	Areas with population infection rate < 1.0%	14.2425	26.2442	1.2965	643	383	31	53	0.644	Pseudorasbora	Direct compression	69	32	46.37	No	No	No	Yes	Yes	Yes	Yes	Yes	Yes	Yes	Low
Yes	Investigation on the epidemic situation of clonorchiasis in Zhuzhaoxin River Basin, Shandong Province	Chinese	Sun YC	1999	Before 1990	Unspecified	Shandong	Areas with population infection rate < 1.0%	14.2425	26.2442	1.2965	643	383	31	53	0.644	Hemiculter	Direct compression	74	2	2.7
Yes	Investigation on the epidemic situation of clonorchiasis in Zhuzhaoxin River Basin, Shandong Province	Chinese	Sun YC	1999	Before 1990	Unspecified	Shandong	Areas with population infection rate < 1.0%	14.2425	26.2442	1.2965	643	383	31	53	0.644	Carassius	Direct compression	70	8	11.42
Yes	Investigation on the epidemic situation of clonorchiasis in Zhuzhaoxin River Basin, Shandong Province	Chinese	Sun YC	1999	Before 1990	Unspecified	Shandong	Areas with population infection rate < 1.0%	14.2425	26.2442	1.2965	643	383	31	53	0.644	Abbottina	Direct compression	87	11	12.64
No	Investigation on the epidemic situation of clonorchiasis in Zhuzhaoxin River Basin, Shandong Province	Chinese	Sun YC	1999	Before 1990	Unspecified	Shandong	Areas with population infection rate < 1.0%	14.2425	26.2442	1.2965	643	383	31	53	0.644	Misgurnus	Direct compression	3	0	0
No	Investigation on the epidemic situation of clonorchiasis in Zhuzhaoxin River Basin, Shandong Province	Chinese	Sun YC	1999	Before 1990	Unspecified	Shandong	Areas with population infection rate < 1.0%	14.2425	26.2442	1.2965	643	383	31	53	0.644	Unknow	Direct compression	7	2	28.57
Yes	Investigation of Clonorchis sinensis' metacercaria infection in freshwater fish in integrated markets of Qiqihar City	Chinese	Sun YH	2014	After 2010	Summer	Heilongjiang	Areas with population infection rate ≥ 1.0%	4.10575	21.8148	-15.582	429	296	8	148	0.3	Pseudorasbora	Direct compression	181	72	39.78	No	No	No	Yes	Yes	Yes	Yes	Yes	Yes	Yes	Low
Yes	Investigation of Clonorchis sinensis' metacercaria infection in freshwater fish in integrated markets of Qiqihar City	Chinese	Sun YH	2014	After 2010	Summer	Heilongjiang	Areas with population infection rate ≥ 1.0%	4.10575	21.8148	-15.582	429	296	8	148	0.3	Carassius	Direct compression	68	25	36.76
Yes	Investigation of Clonorchis sinensis' metacercaria infection in freshwater fish in integrated markets of Qiqihar City	Chinese	Sun YH	2014	After 2010	Summer	Heilongjiang	Areas with population infection rate ≥ 1.0%	4.10575	21.8148	-15.582	429	296	8	148	0.3	Misgurnus	Direct compression	89	2	2.25
Yes	Investigation of Clonorchis sinensis' metacercaria infection in freshwater fish in integrated markets of Qiqihar City	Chinese	Sun YH	2014	After 2010	Summer	Heilongjiang	Areas with population infection rate ≥ 1.0%	4.10575	21.8148	-15.582	429	296	8	148	0.3	Silurus	Direct compression	21	0	0
No	Investigation of Clonorchis sinensis' metacercaria infection in freshwater fish in integrated markets of Qiqihar City	Chinese	Sun YH	2014	After 2010	Summer	Heilongjiang	Areas with population infection rate ≥ 1.0%	4.10575	21.8148	-15.582	429	296	8	148	0.3	Cyprinus	Direct compression	12	1	8.33
Yes	Study the development and pathogenicity on Clonorchis sinensis in mice	Chinese	Sun YH	2014	After 2010	Unspecified	Heilongjiang	Areas with population infection rate ≥ 1.0%	4.10575	21.8148	-15.582	429	296	8	148	0.3	Carassius	Artificial digestion	98	45	45.92	No	No	Yes	Yes	Yes	Yes	Yes	Yes	Yes	Yes	Low
Yes	Study the development and pathogenicity on Clonorchis sinensis in mice	Chinese	Sun YH	2014	After 2010	Unspecified	Heilongjiang	Areas with population infection rate ≥ 1.0%	4.10575	21.8148	-15.582	429	296	8	148	0.3	Pseudorasbora	Artificial digestion	281	117	41.64
Yes	Study the development and pathogenicity on Clonorchis sinensis in mice	Chinese	Sun YH	2014	After 2010	Unspecified	Heilongjiang	Areas with population infection rate ≥ 1.0%	4.10575	21.8148	-15.582	429	296	8	148	0.3	Erythroculter	Artificial digestion	56	20	35.71
Yes	Study the development and pathogenicity on Clonorchis sinensis in mice	Chinese	Sun YH	2014	After 2010	Unspecified	Heilongjiang	Areas with population infection rate ≥ 1.0%	4.10575	21.8148	-15.582	429	296	8	148	0.3	Saurogobio	Artificial digestion	110	91	82.73
Yes	Study the development and pathogenicity on Clonorchis sinensis in mice	Chinese	Sun YH	2014	After 2010	Unspecified	Heilongjiang	Areas with population infection rate ≥ 1.0%	4.10575	21.8148	-15.582	429	296	8	148	0.3	Pseudaspius	Artificial digestion	145	108	74.84
Yes	Study the development and pathogenicity on Clonorchis sinensis in mice	Chinese	Sun YH	2014	After 2010	Unspecified	Heilongjiang	Areas with population infection rate ≥ 1.0%	4.10575	21.8148	-15.582	429	296	8	148	0.3	Perccottus	Artificial digestion	84	6	7.14
Yes	Study the development and pathogenicity on Clonorchis sinensis in mice	Chinese	Sun YH	2014	After 2010	Unspecified	Heilongjiang	Areas with population infection rate ≥ 1.0%	4.10575	21.8148	-15.582	429	296	8	148	0.3	Rhodeus	Artificial digestion	210	126	60
Yes	Study the development and pathogenicity on Clonorchis sinensis in mice	Chinese	Sun YH	2014	After 2010	Unspecified	Heilongjiang	Areas with population infection rate ≥ 1.0%	4.10575	21.8148	-15.582	429	296	8	148	0.3	Abbottina	Artificial digestion	149	89	59.73
Yes	Study the development and pathogenicity on Clonorchis sinensis in mice	Chinese	Sun YH	2014	After 2010	Unspecified	Heilongjiang	Areas with population infection rate ≥ 1.0%	4.10575	21.8148	-15.582	429	296	8	148	0.3	Silurus	Artificial digestion	42	0	0
Yes	Investigation on Clonorchis sinensis infection in Jiangmen, Xinhui City	Chinese	Sun YS	2009	2000-2009	Unspecified	Guangdong	Areas with population infection rate ≥ 1.0%	22.5735	28.5997	15.265	1966	890	131	0	0.272	Ctenopharyngodon	Artificial digestion	68	9	13.24	No	No	Yes	Yes	Yes	Yes	Yes	Yes	Yes	Yes	Low
Yes	Investigation on Clonorchis sinensis infection in Jiangmen, Xinhui City	Chinese	Sun YS	2009	2000-2009	Unspecified	Guangdong	Areas with population infection rate ≥ 1.0%	22.5735	28.5997	15.265	1966	890	131	0	0.272	Cirrhinus	Artificial digestion	38	1	2.63
Yes	Investigation on Clonorchis sinensis infection in Jiangmen, Xinhui City	Chinese	Sun YS	2009	2000-2009	Unspecified	Guangdong	Areas with population infection rate ≥ 1.0%	22.5735	28.5997	15.265	1966	890	131	0	0.272	Cyprinus	Artificial digestion	43	2	4.65
Yes	Investigation on Clonorchis sinensis infection in Jiangmen, Xinhui City	Chinese	Sun YS	2009	2000-2009	Unspecified	Guangdong	Areas with population infection rate ≥ 1.0%	22.5735	28.5997	15.265	1966	890	131	0	0.272	Aristichthys	Artificial digestion	62	6	9.68
Yes	Investigation on Clonorchis sinensis infection in Jiangmen, Xinhui City	Chinese	Sun YS	2009	2000-2009	Unspecified	Guangdong	Areas with population infection rate ≥ 1.0%	22.5735	28.5997	15.265	1966	890	131	0	0.272	Carassius	Artificial digestion	30	1	3.33
Yes	Investigation on Clonorchis sinensis infection in Jiangmen, Xinhui City	Chinese	Sun YS	2009	2000-2009	Unspecified	Guangdong	Areas with population infection rate ≥ 1.0%	22.5735	28.5997	15.265	1966	890	131	0	0.272	Parabramis	Artificial digestion	32	2	6.25
Yes	Survey on the Prevalence of Clonorchis sinensis in Wuming, Guangxi	Chinese	Su LJ	2006	1990-1999	Unspecified	Guangxi	Areas with population infection rate ≥ 1.0%	21.8167	28.463	13.7595	1587	769	166	116	0.644	Hypophthalmichthys	Direct compression	67	4	5.97	No	No	Yes	Yes	Yes	Yes	Yes	Yes	Yes	Yes	Low
Yes	Survey on the Prevalence of Clonorchis sinensis in Wuming, Guangxi	Chinese	Su LJ	2006	1990-1999	Unspecified	Guangxi	Areas with population infection rate ≥ 1.0%	21.8167	28.463	13.7595	1587	769	166	116	0.644	Cyprinus	Direct compression	24	4	16.67
Yes	Survey on the Prevalence of Clonorchis sinensis in Wuming, Guangxi	Chinese	Su LJ	2006	1990-1999	Unspecified	Guangxi	Areas with population infection rate ≥ 1.0%	21.8167	28.463	13.7595	1587	769	166	116	0.644	Aristichthys	Direct compression	20	8	40
Yes	Survey on the Prevalence of Clonorchis sinensis in Wuming, Guangxi	Chinese	Su LJ	2006	1990-1999	Unspecified	Guangxi	Areas with population infection rate ≥ 1.0%	21.8167	28.463	13.7595	1587	769	166	116	0.644	Carassius	Direct compression	145	29	20
Yes	Survey on the Prevalence of Clonorchis sinensis in Wuming, Guangxi	Chinese	Su LJ	2006	1990-1999	Unspecified	Guangxi	Areas with population infection rate ≥ 1.0%	21.8167	28.463	13.7595	1587	769	166	116	0.644	Cirrhinus	Direct compression	29	0	0
Yes	Survey on the Prevalence of Clonorchis sinensis in Wuming, Guangxi	Chinese	Su LJ	2006	1990-1999	Unspecified	Guangxi	Areas with population infection rate ≥ 1.0%	21.8167	28.463	13.7595	1587	769	166	116	0.644	Pseudorasbora	Direct compression	285	63	22.11
Yes	Survey on the Prevalence of Clonorchis sinensis in Wuming, Guangxi	Chinese	Su LJ	2006	1990-1999	Unspecified	Guangxi	Areas with population infection rate ≥ 1.0%	21.8167	28.463	13.7595	1587	769	166	116	0.644	Unspecified	Direct compression	1023	32	3.13
No	Survey on the Prevalence of Clonorchis sinensis in Wuming, Guangxi	Chinese	Su LJ	2006	1990-1999	Unspecified	Guangxi	Areas with population infection rate ≥ 1.0%	21.8167	28.463	13.7595	1587	769	166	116	0.644	Ctenopharyngodon	Direct compression	19	2	10.53
Yes	Epidemic characteristics and control effect of clonorchiasis in Zou County, Shandong Province	Chinese	Song JM	1994	1990-1999	Unspecified	Shandong	Areas with population infection rate < 1.0%	13.729	25.6528	0.553167	714	445	36	121	0.788	Pseudorasbora	Unspecified	518	280	54.1	No	No	No	Yes	Yes	Yes	No	No	Yes	Yes	Moderate
Yes	Epidemic characteristics and control effect of clonorchiasis in Zou County, Shandong Province	Chinese	Song JM	1994	1990-1999	Unspecified	Shandong	Areas with population infection rate < 1.0%	13.729	25.6528	0.553167	714	445	36	121	0.788	Abbottina	Unspecified	246	126	51.2
Yes	Epidemic characteristics and control effect of clonorchiasis in Zou County, Shandong Province	Chinese	Song JM	1994	1990-1999	Unspecified	Shandong	Areas with population infection rate < 1.0%	13.729	25.6528	0.553167	714	445	36	121	0.788	Hemiculter	Unspecified	66	20	30.3
Yes	Epidemic characteristics and control effect of clonorchiasis in Zou County, Shandong Province	Chinese	Song JM	1994	1990-1999	Unspecified	Shandong	Areas with population infection rate < 1.0%	13.729	25.6528	0.553167	714	445	36	121	0.788	Carassius	Unspecified	198	55	27.8
Yes	Investigation report on clonorchiasis in Suizhou City	Chinese	Shi ZF	1992	Before 1990	Unspecified	Hubei	Areas with population infection rate < 1.0%	15.9533	26.8113	4.352	1048	456	83	83	0.428	Pseudorasbora	Unspecified	33	20	60.61	No	No	No	Yes	Yes	Yes	No	No	Yes	Yes	Moderate
Yes	Investigation on epidemic status of clonorchiasis in northern Jiangsu Province	Chinese	Shen MX	2010	2000-2009	Unspecified	Jiangsu	Areas with population infection rate < 1.0%	13.8814	25.353	1.70033	817	490	52	2	0.856	Pseudorasbora	Direct compression	379	30	7.92	No	No	No	Yes	Yes	Yes	Yes	Yes	Yes	Yes	Low
Yes	Investigation on epidemic status of clonorchiasis in northern Jiangsu Province	Chinese	Shen MX	2010	2000-2009	Unspecified	Jiangsu	Areas with population infection rate < 1.0%	13.8814	25.353	1.70033	817	490	52	2	0.856	Abbottina	Direct compression	116	4	3.45
Yes	Investigation on epidemic status of clonorchiasis in northern Jiangsu Province	Chinese	Shen MX	2010	2000-2009	Unspecified	Jiangsu	Areas with population infection rate < 1.0%	13.8814	25.353	1.70033	817	490	52	2	0.856	Hemiculter	Direct compression	74	3	4.05
Yes	Investigation on epidemic status of clonorchiasis in northern Jiangsu Province	Chinese	Shen MX	2010	2000-2009	Unspecified	Jiangsu	Areas with population infection rate < 1.0%	13.8814	25.353	1.70033	817	490	52	2	0.856	Carassius	Direct compression	44	1	2.27
Yes	Investigation on epidemic status of clonorchiasis in northern Jiangsu Province	Chinese	Shen MX	2010	2000-2009	Unspecified	Jiangsu	Areas with population infection rate < 1.0%	13.8814	25.353	1.70033	817	490	52	2	0.856	Rhodeus	Direct compression	31	0	0
Yes	Investigation on epidemic status of clonorchiasis in northern Jiangsu Province	Chinese	Shen MX	2010	2000-2009	Unspecified	Jiangsu	Areas with population infection rate < 1.0%	13.8814	25.353	1.70033	817	490	52	2	0.856	Unspecified	Direct compression	113	0	0
Yes	Investigation on infection of flukes metacercaria in the commercial fresh－water fish and shrimp in Shiyan	Chinese	Shen HF	2015	After 2010	Summer	Hubei	Areas with population infection rate < 1.0%	16.0015	26.695	4.85917	938	408	46	305	0.432	Hemiculter	Direct compression	516	39	7.55	No	No	No	Yes	Yes	Yes	Yes	Yes	Yes	Yes	Low
Yes	Investigation on infection of flukes metacercaria in the commercial fresh－water fish and shrimp in Shiyan	Chinese	Shen HF	2015	After 2010	Summer	Hubei	Areas with population infection rate < 1.0%	16.0015	26.695	4.85917	938	408	46	305	0.432	Pelteobagrus	Direct compression	23	0	0
Yes	Investigation on infection of flukes metacercaria in the commercial fresh－water fish and shrimp in Shiyan	Chinese	Shen HF	2015	After 2010	Summer	Hubei	Areas with population infection rate < 1.0%	16.0015	26.695	4.85917	938	408	46	305	0.432	Carassius	Direct compression	20	0	0
No	Investigation on infection of flukes metacercaria in the commercial fresh－water fish and shrimp in Shiyan	Chinese	Shen HF	2015	After 2010	Summer	Hubei	Areas with population infection rate < 1.0%	16.0015	26.695	4.85917	938	408	46	305	0.432	Lateolabrax	Direct compression	3	0	0
Yes	Survey on the fish species investigation on the infection of metacercaria of liver flukes in the Liujiang River fish	Chinese	Shen HG	2009	2000-2009	Unspecified	Guangxi	Areas with population infection rate ≥ 1.0%	20.4668	28.0988	11.5267	1607	657	192	132	0.752	Pseudorasbora	Direct compression	703	151	21.47	No	No	No	Yes	Yes	Yes	Yes	Yes	Yes	Yes	Low
Yes	Survey on the fish species investigation on the infection of metacercaria of liver flukes in the Liujiang River fish	Chinese	Shen HG	2009	2000-2009	Unspecified	Guangxi	Areas with population infection rate ≥ 1.0%	20.4668	28.0988	11.5267	1607	657	192	132	0.752	Zacco	Direct compression	732	130	17.75
Yes	Survey on the fish species investigation on the infection of metacercaria of liver flukes in the Liujiang River fish	Chinese	Shen HG	2009	2000-2009	Unspecified	Guangxi	Areas with population infection rate ≥ 1.0%	20.4668	28.0988	11.5267	1607	657	192	132	0.752	Pseudohemiculter	Direct compression	2342	396	16.9086
Yes	Survey on the fish species investigation on the infection of metacercaria of liver flukes in the Liujiang River fish	Chinese	Shen HG	2009	2000-2009	Unspecified	Guangxi	Areas with population infection rate ≥ 1.0%	20.4668	28.0988	11.5267	1607	657	192	132	0.752	Ctenopharyngodon	Direct compression	1352	172	12.7219
Yes	Survey on the fish species investigation on the infection of metacercaria of liver flukes in the Liujiang River fish	Chinese	Shen HG	2009	2000-2009	Unspecified	Guangxi	Areas with population infection rate ≥ 1.0%	20.4668	28.0988	11.5267	1607	657	192	132	0.752	Squaliobarbus	Direct compression	783	92	11.74
Yes	Survey on the fish species investigation on the infection of metacercaria of liver flukes in the Liujiang River fish	Chinese	Shen HG	2009	2000-2009	Unspecified	Guangxi	Areas with population infection rate ≥ 1.0%	20.4668	28.0988	11.5267	1607	657	192	132	0.752	Hemiculter	Direct compression	231	26	11.25
Yes	Survey on the fish species investigation on the infection of metacercaria of liver flukes in the Liujiang River fish	Chinese	Shen HG	2009	2000-2009	Unspecified	Guangxi	Areas with population infection rate ≥ 1.0%	20.4668	28.0988	11.5267	1607	657	192	132	0.752	Hypophthalmichthys	Direct compression	563	60	10.65
Yes	Survey on the fish species investigation on the infection of metacercaria of liver flukes in the Liujiang River fish	Chinese	Shen HG	2009	2000-2009	Unspecified	Guangxi	Areas with population infection rate ≥ 1.0%	20.4668	28.0988	11.5267	1607	657	192	132	0.752	Erythroculter	Direct compression	1039	102	9.82
Yes	Survey on the fish species investigation on the infection of metacercaria of liver flukes in the Liujiang River fish	Chinese	Shen HG	2009	2000-2009	Unspecified	Guangxi	Areas with population infection rate ≥ 1.0%	20.4668	28.0988	11.5267	1607	657	192	132	0.752	Pseudolaubuca	Direct compression	1201	116	9.65
Yes	Survey on the fish species investigation on the infection of metacercaria of liver flukes in the Liujiang River fish	Chinese	Shen HG	2009	2000-2009	Unspecified	Guangxi	Areas with population infection rate ≥ 1.0%	20.4668	28.0988	11.5267	1607	657	192	132	0.752	Cirrhinus	Direct compression	197	17	8.62
Yes	Survey on the fish species investigation on the infection of metacercaria of liver flukes in the Liujiang River fish	Chinese	Shen HG	2009	2000-2009	Unspecified	Guangxi	Areas with population infection rate ≥ 1.0%	20.4668	28.0988	11.5267	1607	657	192	132	0.752	Aristichthys	Direct compression	634	53	8.35
Yes	Survey on the fish species investigation on the infection of metacercaria of liver flukes in the Liujiang River fish	Chinese	Shen HG	2009	2000-2009	Unspecified	Guangxi	Areas with population infection rate ≥ 1.0%	20.4668	28.0988	11.5267	1607	657	192	132	0.752	Carassius	Direct compression	1103	91	8.25
Yes	Survey on the fish species investigation on the infection of metacercaria of liver flukes in the Liujiang River fish	Chinese	Shen HG	2009	2000-2009	Unspecified	Guangxi	Areas with population infection rate ≥ 1.0%	20.4668	28.0988	11.5267	1607	657	192	132	0.752	Gnathopogon	Direct compression	109	9	8.25
Yes	Survey on the fish species investigation on the infection of metacercaria of liver flukes in the Liujiang River fish	Chinese	Shen HG	2009	2000-2009	Unspecified	Guangxi	Areas with population infection rate ≥ 1.0%	20.4668	28.0988	11.5267	1607	657	192	132	0.752	Cyprinus	Direct compression	981	79	8.05
Yes	Survey on the fish species investigation on the infection of metacercaria of liver flukes in the Liujiang River fish	Chinese	Shen HG	2009	2000-2009	Unspecified	Guangxi	Areas with population infection rate ≥ 1.0%	20.4668	28.0988	11.5267	1607	657	192	132	0.752	Onychostoma	Direct compression	93	7	7.52
Yes	Survey on the fish species investigation on the infection of metacercaria of liver flukes in the Liujiang River fish	Chinese	Shen HG	2009	2000-2009	Unspecified	Guangxi	Areas with population infection rate ≥ 1.0%	20.4668	28.0988	11.5267	1607	657	192	132	0.752	Parabramis	Direct compression	67	5	7.46
Yes	Survey on the fish species investigation on the infection of metacercaria of liver flukes in the Liujiang River fish	Chinese	Shen HG	2009	2000-2009	Unspecified	Guangxi	Areas with population infection rate ≥ 1.0%	20.4668	28.0988	11.5267	1607	657	192	132	0.752	Sinilabeo	Direct compression	73	5	6.85
Yes	Survey on the fish species investigation on the infection of metacercaria of liver flukes in the Liujiang River fish	Chinese	Shen HG	2009	2000-2009	Unspecified	Guangxi	Areas with population infection rate ≥ 1.0%	20.4668	28.0988	11.5267	1607	657	192	132	0.752	Oreochromis	Direct compression	525	33	6.28
Yes	Survey on the fish species investigation on the infection of metacercaria of liver flukes in the Liujiang River fish	Chinese	Shen HG	2009	2000-2009	Unspecified	Guangxi	Areas with population infection rate ≥ 1.0%	20.4668	28.0988	11.5267	1607	657	192	132	0.752	Saurogobio	Direct compression	1307	77	5.9
Yes	Survey on the fish species investigation on the infection of metacercaria of liver flukes in the Liujiang River fish	Chinese	Shen HG	2009	2000-2009	Unspecified	Guangxi	Areas with population infection rate ≥ 1.0%	20.4668	28.0988	11.5267	1607	657	192	132	0.752	Megalobrama	Direct compression	57	3	5.26
Yes	Survey on the fish species investigation on the infection of metacercaria of liver flukes in the Liujiang River fish	Chinese	Shen HG	2009	2000-2009	Unspecified	Guangxi	Areas with population infection rate ≥ 1.0%	20.4668	28.0988	11.5267	1607	657	192	132	0.752	Misgurnus	Direct compression	200	9	4.5
Yes	Survey on the fish species investigation on the infection of metacercaria of liver flukes in the Liujiang River fish	Chinese	Shen HG	2009	2000-2009	Unspecified	Guangxi	Areas with population infection rate ≥ 1.0%	20.4668	28.0988	11.5267	1607	657	192	132	0.752	Siniperca	Direct compression	198	6	3.03
Yes	Survey on the fish species investigation on the infection of metacercaria of liver flukes in the Liujiang River fish	Chinese	Shen HG	2009	2000-2009	Unspecified	Guangxi	Areas with population infection rate ≥ 1.0%	20.4668	28.0988	11.5267	1607	657	192	132	0.752	Monopterus	Direct compression	200	5	2.5
Yes	Survey on the fish species investigation on the infection of metacercaria of liver flukes in the Liujiang River fish	Chinese	Shen HG	2009	2000-2009	Unspecified	Guangxi	Areas with population infection rate ≥ 1.0%	20.4668	28.0988	11.5267	1607	657	192	132	0.752	Pelteobagrus	Direct compression	279	3	1.07
Yes	Survey on the fish species investigation on the infection of metacercaria of liver flukes in the Liujiang River fish	Chinese	Shen HG	2009	2000-2009	Unspecified	Guangxi	Areas with population infection rate ≥ 1.0%	20.4668	28.0988	11.5267	1607	657	192	132	0.752	Silurus	Direct compression	67	4	5.97
Yes	Survey on the fish species investigation on the infection of metacercaria of liver flukes in the Liujiang River fish	Chinese	Shen HG	2009	2000-2009	Unspecified	Guangxi	Areas with population infection rate ≥ 1.0%	20.4668	28.0988	11.5267	1607	657	192	132	0.752	Xenocypris	Direct compression	851	40	4.7
Yes	Survey on the fish species investigation on the infection of metacercaria of liver flukes in the Liujiang River fish	Chinese	Shen HG	2009	2000-2009	Unspecified	Guangxi	Areas with population infection rate ≥ 1.0%	20.4668	28.0988	11.5267	1607	657	192	132	0.752	Ptychidio	Direct compression	72	3	4.16
Yes	Epidemiological investigation of clonorchiasis in Huanggang area, Hubei Province	Chinese	Shao BW	1991	Before 1990	Unspecified	Hubei	Areas with population infection rate < 1.0%	17.0976	27.8638	5.73933	1330	537	139	24	0.256	Pseudorasbora	Direct compression	479	285	59.5	No	No	No	Yes	Yes	Yes	Yes	Yes	Yes	Yes	Low
Yes	Epidemiological investigation of clonorchiasis in Huanggang area, Hubei Province	Chinese	Shao BW	1991	Before 1990	Unspecified	Hubei	Areas with population infection rate < 1.0%	17.0976	27.8638	5.73933	1330	537	139	24	0.256	Abbottina	Direct compression	257	119	46.3
Yes	Epidemiological investigation of clonorchiasis in Huanggang area, Hubei Province	Chinese	Shao BW	1991	Before 1990	Unspecified	Hubei	Areas with population infection rate < 1.0%	17.0976	27.8638	5.73933	1330	537	139	24	0.256	Rhodeus	Direct compression	267	21	7.86517
Yes	Epidemiological investigation of clonorchiasis in Huanggang area, Hubei Province	Chinese	Shao BW	1991	Before 1990	Unspecified	Hubei	Areas with population infection rate < 1.0%	17.0976	27.8638	5.73933	1330	537	139	24	0.256	Hemiculter	Direct compression	93	9	9.7
No	Epidemiological investigation of clonorchiasis in Huanggang area, Hubei Province	Chinese	Shao BW	1991	Before 1990	Unspecified	Hubei	Areas with population infection rate < 1.0%	17.0976	27.8638	5.73933	1330	537	139	24	0.256	Ctenopharyngodon	Direct compression	18	1	5.6
Yes	Epidemic analysis of clonorchiasis in Guangxi	Chinese	Shang SM	1994	Before 1990	Unspecified	Guangxi	Areas with population infection rate ≥ 1.0%	19.709	26.6775	11.4148	1709	826	187	485	0.816	Pseudorasbora	Unspecified	154	97	63	No	No	Yes	Yes	Yes	Yes	No	No	Yes	Yes	Moderate
Yes	Epidemic analysis of clonorchiasis in Guangxi	Chinese	Shang SM	1994	Before 1990	Unspecified	Guangxi	Areas with population infection rate ≥ 1.0%	19.709	26.6775	11.4148	1709	826	187	485	0.816	Ctenopharyngodon	Unspecified	20	6	30
No	Epidemic analysis of clonorchiasis in Guangxi	Chinese	Shang SM	1994	Before 1990	Unspecified	Guangxi	Areas with population infection rate ≥ 1.0%	19.709	26.6775	11.4148	1709	826	187	485	0.816	Hypophthalmichthys	Unspecified	9	3	33.33
Yes	Investigation and analysis on the prevalence of liver fluke in Pizhou City in 2017	Chinese	Ren JQ	2018	After 2010	Autumn	Jiangsu	Areas with population infection rate < 1.0%	14.26	25.8592	1.7075	689	435	52	25	0.752	Gambusia	Direct compression	80	2	2.5	No	No	No	Yes	Yes	Yes	Yes	Yes	Yes	Yes	Low
Yes	Investigation and analysis on the prevalence of liver fluke in Pizhou City in 2017	Chinese	Ren JQ	2018	After 2010	Autumn	Jiangsu	Areas with population infection rate < 1.0%	14.26	25.8592	1.7075	689	435	52	25	0.752	Rhodeus	Direct compression	60	2	3.33
Yes	Investigation and analysis on the prevalence of liver fluke in Pizhou City in 2017	Chinese	Ren JQ	2018	After 2010	Autumn	Jiangsu	Areas with population infection rate < 1.0%	14.26	25.8592	1.7075	689	435	52	25	0.752	Pseudorasbora	Direct compression	60	3	5
Yes	Epidemiology of clonorchiasis in Sichuan, China	Chinese	Qu ZL	1997	Before 1990	Unspecified	Sichuan	Areas with population infection rate < 1.0%	16.8701	25.3123	7.63467	978	577	33	494	0.304	Pseudorasbora	Unspecified	7789	3554	45.63	No	No	Yes	Yes	Yes	Yes	No	No	Yes	Yes	Moderate
Yes	Epidemiology of clonorchiasis in Sichuan, China	Chinese	Qu ZL	1997	Before 1990	Unspecified	Sichuan	Areas with population infection rate < 1.0%	16.8701	25.3123	7.63467	978	577	33	494	0.304	Ctenopharyngodon	Unspecified	449	81	18.04
Yes	Epidemiology of clonorchiasis in Sichuan, China	Chinese	Qu ZL	1997	Before 1990	Unspecified	Sichuan	Areas with population infection rate < 1.0%	16.8701	25.3123	7.63467	978	577	33	494	0.304	Carassius	Unspecified	3501	59	1.69
Yes	Epidemiology of clonorchiasis in Sichuan, China	Chinese	Qu ZL	1997	Before 1990	Unspecified	Sichuan	Areas with population infection rate < 1.0%	16.8701	25.3123	7.63467	978	577	33	494	0.304	Abbottina	Unspecified	534	165	30.9
Yes	Epidemiology of clonorchiasis in Sichuan, China	Chinese	Qu ZL	1997	Before 1990	Unspecified	Sichuan	Areas with population infection rate < 1.0%	16.8701	25.3123	7.63467	978	577	33	494	0.304	Hemiculter	Unspecified	1616	102	6.31
Yes	Epidemiology of clonorchiasis in Sichuan, China	Chinese	Qu ZL	1997	Before 1990	Unspecified	Sichuan	Areas with population infection rate < 1.0%	16.8701	25.3123	7.63467	978	577	33	494	0.304	Rhodeus	Unspecified	1095	23	2.1
Yes	Epidemiological investigation of clonorchiasis in Daxing Town, Linshu County	Chinese	Qiu BD	1998	1990-1999	Unspecified	Shandong	Areas with population infection rate < 1.0%	13.3105	24.9663	0.547333	824	526	41	72	0.688	Pseudorasbora	Direct compression	180	81	45	No	No	No	Yes	Yes	Yes	Yes	Yes	Yes	Yes	Low
Yes	Epidemiological investigation of clonorchiasis in Daxing Town, Linshu County	Chinese	Qiu BD	1998	1990-1999	Unspecified	Shandong	Areas with population infection rate < 1.0%	13.3105	24.9663	0.547333	824	526	41	72	0.688	Hemiculter	Direct compression	50	12	24
Yes	Epidemiological investigation of clonorchiasis in Daxing Town, Linshu County	Chinese	Qiu BD	1998	1990-1999	Unspecified	Shandong	Areas with population infection rate < 1.0%	13.3105	24.9663	0.547333	824	526	41	72	0.688	Misgurnus	Direct compression	90	63	70
Yes	Epidemiological investigation of clonorchiasis in Daxing Town, Linshu County	Chinese	Qiu BD	1998	1990-1999	Unspecified	Shandong	Areas with population infection rate < 1.0%	13.3105	24.9663	0.547333	824	526	41	72	0.688	Abbottina	Direct compression	30	8	26.7
Yes	Epidemiological investigation of clonorchiasis in Daxing Town, Linshu County	Chinese	Qiu BD	1998	1990-1999	Unspecified	Shandong	Areas with population infection rate < 1.0%	13.3105	24.9663	0.547333	824	526	41	72	0.688	Carassius	Direct compression	80	37	46.3
Yes	Epidemiological investigation of clonorchiasis in Daxing Town, Linshu County	Chinese	Qiu BD	1998	1990-1999	Unspecified	Shandong	Areas with population infection rate < 1.0%	13.3105	24.9663	0.547333	824	526	41	72	0.688	Shrimp-Unspecified	Direct compression	52	15	30
No	Epidemiological investigation of clonorchiasis in Daxing Town, Linshu County	Chinese	Qiu BD	1998	1990-1999	Unspecified	Shandong	Areas with population infection rate < 1.0%	13.3105	24.9663	0.547333	824	526	41	72	0.688	Pelteobagrus	Direct compression	8	4	50
No	Epidemiological investigation of clonorchiasis in Daxing Town, Linshu County	Chinese	Qiu BD	1998	1990-1999	Unspecified	Shandong	Areas with population infection rate < 1.0%	13.3105	24.9663	0.547333	824	526	41	72	0.688	Micropercops	Direct compression	10	0	0
Yes	Investigation on Clonorchis sinensis infection in Xinzhuangying brigade of Cixian County	Chinese	Qiao S	1979	Before 1990	Summer	Hebei	Areas with population infection rate < 1.0%	13.5578	25.9552	0.0300001	540	346	11	68	0.788	Pseudorasbora	Direct compression	328	302	92.07	No	No	No	Yes	Yes	Yes	Yes	Yes	Yes	Yes	Low
Yes	Investigation on Clonorchis sinensis infection in Xinzhuangying brigade of Cixian County	Chinese	Qiao S	1979	Before 1990	Summer	Hebei	Areas with population infection rate < 1.0%	13.5578	25.9552	0.0300001	540	346	11	68	0.788	Carassius	Direct compression	26	7	26.92
Yes	Investigation on Clonorchis sinensis infection in Xinzhuangying brigade of Cixian County	Chinese	Qiao S	1979	Before 1990	Summer	Hebei	Areas with population infection rate < 1.0%	13.5578	25.9552	0.0300001	540	346	11	68	0.788	Misgurnus	Direct compression	61	0	0
Yes	Investigation on Clonorchis sinensis infection in Xinzhuangying brigade of Cixian County	Chinese	Qiao S	1979	Before 1990	Summer	Hebei	Areas with population infection rate < 1.0%	13.5578	25.9552	0.0300001	540	346	11	68	0.788	Shrimp-Unspecified	Direct compression	141	12	8.51
Yes	Evaluation of effectiveness of integrative intervention on Clonochis sinensis infection in a village of Shenzhen City	Chinese	Peng ZQ	2010	2000-2009	Unspecified	Guangdong	Areas with population infection rate ≥ 1.0%	22.2346	28.1458	15.0178	1894	947	122	57	0.56	Ctenopharyngodon	Artificial digestion	67	13	25	No	No	No	Yes	Yes	Yes	Yes	Yes	Yes	Yes	Low
Yes	Evaluation of effectiveness of integrative intervention on Clonochis sinensis infection in a village of Shenzhen City	Chinese	Peng ZQ	2010	2000-2009	Unspecified	Guangdong	Areas with population infection rate ≥ 1.0%	22.2346	28.1458	15.0178	1894	947	122	57	0.56	Pseudorasbora	Artificial digestion	30	9	33
Yes	Evaluation of effectiveness of integrative intervention on Clonochis sinensis infection in a village of Shenzhen City	Chinese	Peng ZQ	2010	2000-2009	Unspecified	Guangdong	Areas with population infection rate ≥ 1.0%	22.2346	28.1458	15.0178	1894	947	122	57	0.56	Cyprinus	Artificial digestion	87	13	24
Yes	Evaluation of effectiveness of integrative intervention on Clonochis sinensis infection in a village of Shenzhen City	Chinese	Peng ZQ	2010	2000-2009	Unspecified	Guangdong	Areas with population infection rate ≥ 1.0%	22.2346	28.1458	15.0178	1894	947	122	57	0.56	Aristichthys	Artificial digestion	105	12	11.43
Yes	Evaluation of effectiveness of integrative intervention on Clonochis sinensis infection in a village of Shenzhen City	Chinese	Peng ZQ	2010	2000-2009	Unspecified	Guangdong	Areas with population infection rate ≥ 1.0%	22.2346	28.1458	15.0178	1894	947	122	57	0.56	Cirrhinus	Artificial digestion	42	8	19.05
Yes	Evaluation of effectiveness of integrative intervention on Clonochis sinensis infection in a village of Shenzhen City	Chinese	Peng ZQ	2010	2000-2009	Unspecified	Guangdong	Areas with population infection rate ≥ 1.0%	22.2346	28.1458	15.0178	1894	947	122	57	0.56	Oreochromis	Artificial digestion	42	5	11.9
Yes	Survey and analysis on the infection status of freshwater parasites in salmon in Guangdong Province	Chinese	Pei FQ	2019	After 2010	Unspecified	Guangdong	Areas with population infection rate ≥ 1.0%	20.548	28.5513	11.5328	1555	559	174	102	0.672	Salmo	Artificial digestion	59	0	0	No	No	No	Yes	Yes	Yes	Yes	Yes	Yes	Yes	Low
Yes	Survey and analysis on the infection status of freshwater parasites in salmon in Guangdong Province	Chinese	Pei FQ	2019	After 2010	Unspecified	Qinghai	Areas with population infection rate < 1.0%	5.94675	16.2102	-5.692	386	226	3	2346	0.22	Salmo	Artificial digestion	25	0	0
Yes	Investigation on the prevalence of clonorchiasis in Xiaojia Village, Ruichang County	Chinese	Ning A	1989	Before 1990	Spring	Jiangxi	Areas with population infection rate < 1.0%	17.144	27.9187	5.76033	1437	507	175	71	0.784	Pseudorasbora	Unspecified	153	150	98.4	No	No	No	Yes	Yes	Yes	No	No	Yes	Yes	Moderate
No	Investigation on the prevalence of clonorchiasis in Xiaojia Village, Ruichang County	Chinese	Ning A	1989	Before 1990	Spring	Jiangxi	Areas with population infection rate < 1.0%	17.144	27.9187	5.76033	1437	507	175	71	0.784	Rhinogobius	Unspecified	16	7	43.75
Yes	Investigation on the infection of Clonorchis sinensis in intermediate host and persons in rural areas of Dalian	Chinese	Mei D	2008	2000-2009	Unspecified	Liaoning	Areas with population infection rate < 1.0%	11.4464	23.5367	-2.08164	637	387	31	22	NA	Pseudorasbora	Direct compression	50	24	48	No	No	Yes	Yes	Yes	Yes	Yes	Yes	Yes	Yes	Low
Yes	Investigation on the infection of Clonorchis sinensis in intermediate host and persons in rural areas of Dalian	Chinese	Mei D	2008	2000-2009	Unspecified	Liaoning	Areas with population infection rate < 1.0%	11.4464	23.5367	-2.08164	637	387	31	22	NA	Rhinogobius	Direct compression	48	7	14.58
Yes	Investigation on the infection of Clonorchis sinensis in intermediate host and persons in rural areas of Dalian	Chinese	Mei D	2008	2000-2009	Unspecified	Liaoning	Areas with population infection rate < 1.0%	11.4464	23.5367	-2.08164	637	387	31	22	NA	Hemiculter	Direct compression	66	5	7.58
Yes	Investigation on the infection of Clonorchis sinensis in intermediate host and persons in rural areas of Dalian	Chinese	Mei D	2008	2000-2009	Unspecified	Liaoning	Areas with population infection rate < 1.0%	11.4464	23.5367	-2.08164	637	387	31	22	NA	Rhodeus	Direct compression	69	0	0
No	Investigation on the infection of Clonorchis sinensis in intermediate host and persons in rural areas of Dalian	Chinese	Mei D	2008	2000-2009	Unspecified	Liaoning	Areas with population infection rate < 1.0%	11.4464	23.5367	-2.08164	637	387	31	22	NA	Abbottina	Direct compression	2	2	100
No	Investigation on the infection of Clonorchis sinensis in intermediate host and persons in rural areas of Dalian	Chinese	Mei D	2008	2000-2009	Unspecified	Liaoning	Areas with population infection rate < 1.0%	11.4464	23.5367	-2.08164	637	387	31	22	NA	Misgurnus	Direct compression	1	0	0
No	Investigation on the infection of Clonorchis sinensis in intermediate host and persons in rural areas of Dalian	Chinese	Mei D	2008	2000-2009	Unspecified	Liaoning	Areas with population infection rate < 1.0%	11.4464	23.5367	-2.08164	637	387	31	22	NA	Pelteobagrus	Direct compression	5	0	0
No	Investigation on the infection of Clonorchis sinensis in intermediate host and persons in rural areas of Dalian	Chinese	Mei D	2008	2000-2009	Unspecified	Liaoning	Areas with population infection rate < 1.0%	11.4464	23.5367	-2.08164	637	387	31	22	NA	Cyprinus	Direct compression	5	0	0
No	Investigation on the infection of Clonorchis sinensis in intermediate host and persons in rural areas of Dalian	Chinese	Mei D	2008	2000-2009	Unspecified	Liaoning	Areas with population infection rate < 1.0%	11.4464	23.5367	-2.08164	637	387	31	22	NA	Carassius	Direct compression	5	0	0
No	Investigation on the infection of Clonorchis sinensis in intermediate host and persons in rural areas of Dalian	Chinese	Mei D	2008	2000-2009	Unspecified	Liaoning	Areas with population infection rate < 1.0%	11.4464	23.5367	-2.08164	637	387	31	22	NA	Silurus	Direct compression	5	0	0
Yes	Investigation on the commercial freshwater fish infection with encysted metacercaria of Clonorchis sinensis in Nanning	Chinese	Ma YX	2007	2000-2009	Autumn	Guangxi	Areas with population infection rate ≥ 1.0%	21.8835	28.3943	13.9122	1408	675	121	101	0.216	Cyprinus	Direct compression	30	7	23.3	No	No	Yes	Yes	Yes	Yes	Yes	Yes	Yes	Yes	Low
Yes	Investigation on the commercial freshwater fish infection with encysted metacercaria of Clonorchis sinensis in Nanning	Chinese	Ma YX	2007	2000-2009	Autumn	Guangxi	Areas with population infection rate ≥ 1.0%	21.8835	28.3943	13.9122	1408	675	121	101	0.216	Pseudolaubuca	Direct compression	30	4	13.3
Yes	Investigation on the commercial freshwater fish infection with encysted metacercaria of Clonorchis sinensis in Nanning	Chinese	Ma YX	2007	2000-2009	Autumn	Guangxi	Areas with population infection rate ≥ 1.0%	21.8835	28.3943	13.9122	1408	675	121	101	0.216	Carassius	Direct compression	30	3	10
Yes	Investigation on the commercial freshwater fish infection with encysted metacercaria of Clonorchis sinensis in Nanning	Chinese	Ma YX	2007	2000-2009	Autumn	Guangxi	Areas with population infection rate ≥ 1.0%	21.8835	28.3943	13.9122	1408	675	121	101	0.216	Hypophthalmichthys	Direct compression	20	1	5
Yes	Investigation on the commercial freshwater fish infection with encysted metacercaria of Clonorchis sinensis in Nanning	Chinese	Ma YX	2007	2000-2009	Autumn	Guangxi	Areas with population infection rate ≥ 1.0%	21.8835	28.3943	13.9122	1408	675	121	101	0.216	Cirrhinus	Direct compression	20	0	0
Yes	Investigation on the commercial freshwater fish infection with encysted metacercaria of Clonorchis sinensis in Nanning	Chinese	Ma YX	2007	2000-2009	Autumn	Guangxi	Areas with population infection rate ≥ 1.0%	21.8835	28.3943	13.9122	1408	675	121	101	0.216	Aristichthys	Direct compression	20	1	5
Yes	Investigation on the commercial freshwater fish infection with encysted metacercaria of Clonorchis sinensis in Nanning	Chinese	Ma YX	2007	2000-2009	Autumn	Guangxi	Areas with population infection rate ≥ 1.0%	21.8835	28.3943	13.9122	1408	675	121	101	0.216	Ctenopharyngodon	Direct compression	20	0	0
Yes	Investigation on Clonorchis sinensis metacercaria infection in freshwater fishes from Guangzhou Higher Education Mega Center	Chinese	Ma Y	2021	After 2010	Autumn	Guangdong	Areas with population infection rate ≥ 1.0%	22.2874	28.5095	14.693	1692	728	153	17	0.388	Oreochromis	Direct compression	75	2	2.67	No	No	No	Yes	Yes	Yes	Yes	Yes	Yes	Yes	Low
Yes	Investigation on Clonorchis sinensis metacercaria infection in freshwater fishes from Guangzhou Higher Education Mega Center	Chinese	Ma Y	2021	After 2010	Autumn	Guangdong	Areas with population infection rate ≥ 1.0%	22.2874	28.5095	14.693	1692	728	153	17	0.388	Hypophthalmichthys	Direct compression	66	3	4.55
Yes	Investigation on Clonorchis sinensis metacercaria infection in freshwater fishes from Guangzhou Higher Education Mega Center	Chinese	Ma Y	2021	After 2010	Autumn	Guangdong	Areas with population infection rate ≥ 1.0%	22.2874	28.5095	14.693	1692	728	153	17	0.388	Aristichthys	Direct compression	55	3	5.45
Yes	Investigation on Clonorchis sinensis metacercaria infection in freshwater fishes from Guangzhou Higher Education Mega Center	Chinese	Ma Y	2021	After 2010	Autumn	Guangdong	Areas with population infection rate ≥ 1.0%	22.2874	28.5095	14.693	1692	728	153	17	0.388	Ctenopharyngodon	Direct compression	45	0	0
Yes	Investigation on Clonorchis sinensis metacercaria infection in freshwater fishes from Guangzhou Higher Education Mega Center	Chinese	Ma Y	2021	After 2010	Autumn	Guangdong	Areas with population infection rate ≥ 1.0%	22.2874	28.5095	14.693	1692	728	153	17	0.388	Cirrhinus	Direct compression	44	8	18.18
Yes	Investigation on Clonorchis sinensis metacercaria infection in freshwater fishes from Guangzhou Higher Education Mega Center	Chinese	Ma Y	2021	After 2010	Autumn	Guangdong	Areas with population infection rate ≥ 1.0%	22.2874	28.5095	14.693	1692	728	153	17	0.388	Parabramis	Direct compression	36	6	16.67
Yes	Investigation on Clonorchis sinensis metacercaria infection in freshwater fishes from Guangzhou Higher Education Mega Center	Chinese	Ma Y	2021	After 2010	Autumn	Guangdong	Areas with population infection rate ≥ 1.0%	22.2874	28.5095	14.693	1692	728	153	17	0.388	Pseudorasbora	Direct compression	20	4	20
No	Investigation on Clonorchis sinensis metacercaria infection in freshwater fishes from Guangzhou Higher Education Mega Center	Chinese	Ma Y	2021	After 2010	Autumn	Guangdong	Areas with population infection rate ≥ 1.0%	22.2874	28.5095	14.693	1692	728	153	17	0.388	Caranx	Direct compression	17	4	23.53
No	Investigation on Clonorchis sinensis metacercaria infection in freshwater fishes from Guangzhou Higher Education Mega Center	Chinese	Ma Y	2021	After 2010	Autumn	Guangdong	Areas with population infection rate ≥ 1.0%	22.2874	28.5095	14.693	1692	728	153	17	0.388	Abbottina	Direct compression	6	0	0
Yes	Long term effect of clonorchiasis control in Dalang Village, Yangshan County, Guangdong Province	Chinese	Luo XC	2005	Before 1990	Spring	Guangdong	Areas with population infection rate ≥ 1.0%	18.684	26.2427	9.89733	1632	586	186	454	0.832	Ctenopharyngodon	Artificial digestion	27	0	0	No	No	No	Yes	Yes	Yes	Yes	Yes	Yes	Yes	Low
Yes	Long term effect of clonorchiasis control in Dalang Village, Yangshan County, Guangdong Province	Chinese	Luo XC	2005	Before 1990	Spring	Guangdong	Areas with population infection rate ≥ 1.0%	18.684	26.2427	9.89733	1632	586	186	454	0.832	Pseudorasbora	Artificial digestion	43	18	41.86
Yes	Long term effect of clonorchiasis control in Dalang Village, Yangshan County, Guangdong Province	Chinese	Luo XC	2005	Before 1990	Spring	Guangdong	Areas with population infection rate ≥ 1.0%	18.684	26.2427	9.89733	1632	586	186	454	0.832	Shrimp-Unspecified	Artificial digestion	81	20	23.69
Yes	Long term effect of clonorchiasis control in Dalang Village, Yangshan County, Guangdong Province	Chinese	Luo XC	2005	2000-2009	Summer	Guangdong	Areas with population infection rate ≥ 1.0%	18.684	26.2427	9.89733	1632	586	186	454	0.832	Pseudorasbora	Artificial digestion	38	0	0
Yes	Long term effect of clonorchiasis control in Dalang Village, Yangshan County, Guangdong Province	Chinese	Luo XC	2005	2000-2009	Summer	Guangdong	Areas with population infection rate ≥ 1.0%	18.684	26.2427	9.89733	1632	586	186	454	0.832	Shrimp-Unspecified	Artificial digestion	105	0	0
No	Long term effect of clonorchiasis control in Dalang Village, Yangshan County, Guangdong Province	Chinese	Luo XC	2005	Before 1990	Spring	Guangdong	Areas with population infection rate ≥ 1.0%	18.684	26.2427	9.89733	1632	586	186	454	0.832	Hypophthalmichthys	Artificial digestion	4	0	0
No	Long term effect of clonorchiasis control in Dalang Village, Yangshan County, Guangdong Province	Chinese	Luo XC	2005	Before 1990	Spring	Guangdong	Areas with population infection rate ≥ 1.0%	18.684	26.2427	9.89733	1632	586	186	454	0.832	Carassius	Artificial digestion	3	0	0
No	Long term effect of clonorchiasis control in Dalang Village, Yangshan County, Guangdong Province	Chinese	Luo XC	2005	Before 1990	Spring	Guangdong	Areas with population infection rate ≥ 1.0%	18.684	26.2427	9.89733	1632	586	186	454	0.832	Cyprinus	Artificial digestion	10	1	10
No	Long term effect of clonorchiasis control in Dalang Village, Yangshan County, Guangdong Province	Chinese	Luo XC	2005	Before 1990	Spring	Guangdong	Areas with population infection rate ≥ 1.0%	18.684	26.2427	9.89733	1632	586	186	454	0.832	Unknow	Artificial digestion	6	0	0
No	Long term effect of clonorchiasis control in Dalang Village, Yangshan County, Guangdong Province	Chinese	Luo XC	2005	Before 1990	Spring	Guangdong	Areas with population infection rate ≥ 1.0%	18.684	26.2427	9.89733	1632	586	186	454	0.832	Channa	Artificial digestion	9	3	33.33
No	Long term effect of clonorchiasis control in Dalang Village, Yangshan County, Guangdong Province	Chinese	Luo XC	2005	Before 1990	Spring	Guangdong	Areas with population infection rate ≥ 1.0%	18.684	26.2427	9.89733	1632	586	186	454	0.832	Cirrhinus	Artificial digestion	4	1	25
No	Long term effect of clonorchiasis control in Dalang Village, Yangshan County, Guangdong Province	Chinese	Luo XC	2005	Before 1990	Spring	Guangdong	Areas with population infection rate ≥ 1.0%	18.684	26.2427	9.89733	1632	586	186	454	0.832	Hypomesus	Artificial digestion	4	0	0
No	Long term effect of clonorchiasis control in Dalang Village, Yangshan County, Guangdong Province	Chinese	Luo XC	2005	Before 1990	Spring	Guangdong	Areas with population infection rate ≥ 1.0%	18.684	26.2427	9.89733	1632	586	186	454	0.832	Rhinogobius	Artificial digestion	4	0	0
No	Long term effect of clonorchiasis control in Dalang Village, Yangshan County, Guangdong Province	Chinese	Luo XC	2005	Before 1990	Autumn	Guangdong	Areas with population infection rate ≥ 1.0%	18.684	26.2427	9.89733	1632	586	186	454	0.832	Parabramis	Artificial digestion	3	0	0
No	Long term effect of clonorchiasis control in Dalang Village, Yangshan County, Guangdong Province	Chinese	Luo XC	2005	2000-2009	Summer	Guangdong	Areas with population infection rate ≥ 1.0%	18.684	26.2427	9.89733	1632	586	186	454	0.832	Cyprinus	Artificial digestion	10	0	0
Yes	Monitoring results of food-borne parasite in commercially available food in Shenzhen City	Chinese	Luo XR	2015	2000-2009	Unspecified	Guangdong	Areas with population infection rate ≥ 1.0%	22.7316	28.4122	15.832	1908	959	100	35	0.388	Ctenopharyngodon	Artificial digestion	69	12	17.39	No	No	No	Yes	Yes	Yes	Yes	Yes	Yes	Yes	Low
Yes	Monitoring results of food-borne parasite in commercially available food in Shenzhen City	Chinese	Luo XR	2015	2000-2009	Unspecified	Guangdong	Areas with population infection rate ≥ 1.0%	22.7316	28.4122	15.832	1908	959	100	35	0.388	Oreochromis	Artificial digestion	82	10	12.2
Yes	Monitoring results of food-borne parasite in commercially available food in Shenzhen City	Chinese	Luo XR	2015	2000-2009	Unspecified	Guangdong	Areas with population infection rate ≥ 1.0%	22.7316	28.4122	15.832	1908	959	100	35	0.388	Channa	Artificial digestion	60	4	6.67
Yes	Monitoring results of food-borne parasite in commercially available food in Shenzhen City	Chinese	Luo XR	2015	2000-2009	Unspecified	Guangdong	Areas with population infection rate ≥ 1.0%	22.7316	28.4122	15.832	1908	959	100	35	0.388	Carassius	Artificial digestion	66	4	6.06
Yes	Monitoring results of food-borne parasite in commercially available food in Shenzhen City	Chinese	Luo XR	2015	2000-2009	Unspecified	Guangdong	Areas with population infection rate ≥ 1.0%	22.7316	28.4122	15.832	1908	959	100	35	0.388	Cyprinus	Artificial digestion	68	4	5.88
Yes	Monitoring results of food-borne parasite in commercially available food in Shenzhen City	Chinese	Luo XR	2015	2000-2009	Unspecified	Guangdong	Areas with population infection rate ≥ 1.0%	22.7316	28.4122	15.832	1908	959	100	35	0.388	Hypophthalmichthys	Artificial digestion	44	2	4.55
Yes	Monitoring results of food-borne parasite in commercially available food in Shenzhen City	Chinese	Luo XR	2015	2000-2009	Unspecified	Guangdong	Areas with population infection rate ≥ 1.0%	22.7316	28.4122	15.832	1908	959	100	35	0.388	Aristichthys	Artificial digestion	69	3	4.35
Yes	Monitoring results of food-borne parasite in commercially available food in Shenzhen City	Chinese	Luo XR	2015	2000-2009	Unspecified	Guangdong	Areas with population infection rate ≥ 1.0%	22.7316	28.4122	15.832	1908	959	100	35	0.388	Siniperca	Artificial digestion	58	0	0
Yes	Monitoring results of food-borne parasite in commercially available food in Shenzhen City	Chinese	Luo XR	2015	2000-2009	Unspecified	Guangdong	Areas with population infection rate ≥ 1.0%	22.7316	28.4122	15.832	1908	959	100	35	0.388	Unspecified	Artificial digestion	51	0	0
Yes	Investigation of infection with Clonorchis sinensis in freshwater fish from Xianning City	Chinese	Luo C	2011	After 2010	Spring	Hubei	Areas with population infection rate < 1.0%	17.3884	28.154	6.06833	1359	506	150	40	0.448	Aristichthys	Unspecified	76	18	23.68	No	No	No	Yes	Yes	Yes	No	No	Yes	Yes	Moderate
Yes	Investigation of infection with Clonorchis sinensis in freshwater fish from Xianning City	Chinese	Luo C	2011	After 2010	Spring	Hubei	Areas with population infection rate < 1.0%	17.3884	28.154	6.06833	1359	506	150	40	0.448	Carassius	Unspecified	87	38	43.68
Yes	Investigation of infection with Clonorchis sinensis in freshwater fish from Xianning City	Chinese	Luo C	2011	After 2010	Spring	Hubei	Areas with population infection rate < 1.0%	17.3884	28.154	6.06833	1359	506	150	40	0.448	Megalobrama	Unspecified	92	36	39.13
Yes	Investigation of infection with Clonorchis sinensis in freshwater fish from Xianning City	Chinese	Luo C	2011	After 2010	Spring	Hubei	Areas with population infection rate < 1.0%	17.3884	28.154	6.06833	1359	506	150	40	0.448	Pseudorasbora	Unspecified	189	142	75.13
Yes	Investigation of Clonorchis sinensis metacercaria infection in freshwater fish in meta market of Guangzhou City	Chinese	Lu XH	2007	2000-2009	Unspecified	Guangdong	Areas with population infection rate ≥ 1.0%	22.2874	28.5095	14.693	1692	728	153	17	0.388	Ctenopharyngodon	Artificial digestion	50	2	4	No	No	Yes	Yes	Yes	Yes	Yes	Yes	Yes	Yes	Low
Yes	Investigation of Clonorchis sinensis metacercaria infection in freshwater fish in meta market of Guangzhou City	Chinese	Lu XH	2007	2000-2009	Unspecified	Guangdong	Areas with population infection rate ≥ 1.0%	22.2874	28.5095	14.693	1692	728	153	17	0.388	Cirrhinus	Artificial digestion	50	0	0
Yes	Investigation of Clonorchis sinensis metacercaria infection in freshwater fish in meta market of Guangzhou City	Chinese	Lu XH	2007	2000-2009	Unspecified	Guangdong	Areas with population infection rate ≥ 1.0%	22.2874	28.5095	14.693	1692	728	153	17	0.388	Aristichthys	Artificial digestion	50	3	6
Yes	Investigation of Clonorchis sinensis metacercaria infection in freshwater fish in meta market of Guangzhou City	Chinese	Lu XH	2007	2000-2009	Unspecified	Guangdong	Areas with population infection rate ≥ 1.0%	22.2874	28.5095	14.693	1692	728	153	17	0.388	Carassius	Artificial digestion	50	0	0
Yes	Investigation on the animal foods contaminated with parasites in markets in Huangpu District of Shanghai from 2015 to 2017	Chinese	Lu L	2018	After 2010	Unspecified	Shanghai	Areas with population infection rate < 1.0%	16.4591	26.649	5.8485	1061	409	153	10	0.324	Pelteobagrus	Artificial digestion	45	0	0	No	No	Yes	Yes	Yes	Yes	Yes	Yes	Yes	Yes	Low
Yes	Investigation on the animal foods contaminated with parasites in markets in Huangpu District of Shanghai from 2015 to 2017	Chinese	Lu L	2018	After 2010	Unspecified	Shanghai	Areas with population infection rate < 1.0%	15.9498	26.4053	5.11383	1038	448	138	4	0.664	Lateolabrax	Artificial digestion	24	0	0
Yes	Investigation on the animal foods contaminated with parasites in markets in Huangpu District of Shanghai from 2015 to 2017	Chinese	Lu L	2018	After 2010	Unspecified	Shanghai	Areas with population infection rate < 1.0%	15.9498	26.4053	5.11383	1038	448	138	4	0.664	Channa	Artificial digestion	20	0	0
No	Investigation on the animal foods contaminated with parasites in markets in Huangpu District of Shanghai from 2015 to 2017	Chinese	Lu L	2018	After 2010	Unspecified	Shanghai	Areas with population infection rate < 1.0%	15.9498	26.4053	5.11383	1038	448	138	4	0.664	Monopterus	Artificial digestion	14	0	0
No	Investigation on the animal foods contaminated with parasites in markets in Huangpu District of Shanghai from 2015 to 2017	Chinese	Lu L	2018	After 2010	Unspecified	Shanghai	Areas with population infection rate < 1.0%	15.9498	26.4053	5.11383	1038	448	138	4	0.664	Misgurnus	Artificial digestion	12	0	0
No	Investigation on the animal foods contaminated with parasites in markets in Huangpu District of Shanghai from 2015 to 2017	Chinese	Lu L	2018	After 2010	Unspecified	Shanghai	Areas with population infection rate < 1.0%	15.9498	26.4053	5.11383	1038	448	138	4	0.664	Carassius	Artificial digestion	9	0	0
No	Investigation on the animal foods contaminated with parasites in markets in Huangpu District of Shanghai from 2015 to 2017	Chinese	Lu L	2018	After 2010	Unspecified	Shanghai	Areas with population infection rate < 1.0%	15.9498	26.4053	5.11383	1038	448	138	4	0.664	Parabramis	Artificial digestion	6	0	0
No	Investigation on the animal foods contaminated with parasites in markets in Huangpu District of Shanghai from 2015 to 2017	Chinese	Lu L	2018	After 2010	Unspecified	Shanghai	Areas with population infection rate < 1.0%	15.9498	26.4053	5.11383	1038	448	138	4	0.664	Siniperca	Artificial digestion	5	0	0
No	Investigation on the animal foods contaminated with parasites in markets in Huangpu District of Shanghai from 2015 to 2017	Chinese	Lu L	2018	After 2010	Unspecified	Shanghai	Areas with population infection rate < 1.0%	15.9498	26.4053	5.11383	1038	448	138	4	0.664	Erythroculter	Artificial digestion	8	0	0
No	Investigation on the animal foods contaminated with parasites in markets in Huangpu District of Shanghai from 2015 to 2017	Chinese	Lu L	2018	After 2010	Unspecified	Shanghai	Areas with population infection rate < 1.0%	15.9498	26.4053	5.11383	1038	448	138	4	0.664	Hypophthalmichthys	Artificial digestion	8	0	0
No	Investigation on the animal foods contaminated with parasites in markets in Huangpu District of Shanghai from 2015 to 2017	Chinese	Lu L	2018	After 2010	Unspecified	Shanghai	Areas with population infection rate < 1.0%	15.9498	26.4053	5.11383	1038	448	138	4	0.664	Mugil	Artificial digestion	8	0	0
No	Investigation on the animal foods contaminated with parasites in markets in Huangpu District of Shanghai from 2015 to 2017	Chinese	Lu L	2018	After 2010	Unspecified	Shanghai	Areas with population infection rate < 1.0%	15.9498	26.4053	5.11383	1038	448	138	4	0.664	Shrimp-unknow	Artificial digestion	4	0	0
Yes	Investigation of the second intermediate host of Clonorchis sinensis and the knowledge and practiceamong the local residents in Wuhu area	Chinese	Lu D	2020	After 2010	Unspecified	Anhui	Areas with population infection rate < 1.0%	16.0077	26.9867	4.40667	1152	475	122	8	0.732	Pseudorasbora	Direct compression	324	3	0.92	No	No	No	Yes	Yes	Yes	Yes	Yes	Yes	Yes	Low
Yes	Investigation of the second intermediate host of Clonorchis sinensis and the knowledge and practiceamong the local residents in Wuhu area	Chinese	Lu D	2020	After 2010	Unspecified	Anhui	Areas with population infection rate < 1.0%	16.0077	26.9867	4.40667	1152	475	122	8	0.732	Carassius	Direct compression	50	0	0
No	Investigation of the second intermediate host of Clonorchis sinensis and the knowledge and practiceamong the local residents in Wuhu area	Chinese	Lu D	2020	After 2010	Unspecified	Anhui	Areas with population infection rate < 1.0%	16.0077	26.9867	4.40667	1152	475	122	8	0.732	Misgurnus	Direct compression	16	0	0
No	Investigation of the second intermediate host of Clonorchis sinensis and the knowledge and practiceamong the local residents in Wuhu area	Chinese	Lu D	2020	After 2010	Unspecified	Anhui	Areas with population infection rate < 1.0%	16.0077	26.9867	4.40667	1152	475	122	8	0.732	Pelteobagrus	Direct compression	10	0	0
Yes	Investigation of the epidemiological characteristic of clonorchiasis in Jiangmen Pengjiang District	Chinese	Liu YH	2012	After 2010	Unspecified	Guangdong	Areas with population infection rate ≥ 1.0%	22.5945	28.6645	15.2115	1899	859	136	6	0.236	Ctenopharyngodon	Unspecified	20	10	50	No	No	No	Yes	Yes	Yes	No	No	Yes	Yes	Moderate
Yes	Investigation of the epidemiological characteristic of clonorchiasis in Jiangmen Pengjiang District	Chinese	Liu YH	2012	After 2010	Unspecified	Guangdong	Areas with population infection rate ≥ 1.0%	22.5945	28.6645	15.2115	1899	859	136	6	0.236	Aristichthys	Unspecified	47	6	12.76
Yes	Investigation of the epidemiological characteristic of clonorchiasis in Jiangmen Pengjiang District	Chinese	Liu YH	2012	After 2010	Unspecified	Guangdong	Areas with population infection rate ≥ 1.0%	22.5945	28.6645	15.2115	1899	859	136	6	0.236	Cirrhinus	Unspecified	84	3	3.57
No	Investigation of the epidemiological characteristic of clonorchiasis in Jiangmen Pengjiang District	Chinese	Liu YH	2012	After 2010	Unspecified	Guangdong	Areas with population infection rate ≥ 1.0%	22.5945	28.6645	15.2115	1899	859	136	6	0.236	Carassius	Unspecified	11	1	9.09
Yes	Investigation of the epidemiological characteristic of clonorchiasis in Jiangmen Pengjiang District	Chinese	Liu XD	2007	2000-2009	Spring	Guangdong	Areas with population infection rate ≥ 1.0%	22.1548	28.569	14.406	1748	749	149	9	0.668	Ctenopharyngodon	Unspecified	244	219	89.75	No	No	No	Yes	Yes	Yes	No	No	Yes	Yes	Moderate
Yes	Investigation of the epidemiological characteristic of clonorchiasis in Jiangmen Pengjiang District	Chinese	Liu XD	2007	2000-2009	Spring	Guangdong	Areas with population infection rate ≥ 1.0%	22.1548	28.569	14.406	1748	749	149	9	0.668	Cirrhinus	Unspecified	263	137	52.1
Yes	Investigation of the epidemiological characteristic of clonorchiasis in Jiangmen Pengjiang District	Chinese	Liu XD	2007	2000-2009	Spring	Guangdong	Areas with population infection rate ≥ 1.0%	22.1548	28.569	14.406	1748	749	149	9	0.668	Aristichthys	Unspecified	20	3	15
Yes	Investigation of the epidemiological characteristic of clonorchiasis in Jiangmen Pengjiang District	Chinese	Liu XD	2007	2000-2009	Spring	Guangdong	Areas with population infection rate ≥ 1.0%	22.1548	28.569	14.406	1748	749	149	9	0.668	Shrimp-Unspecified	Unspecified	228	7	3.1
Yes	Investigation of the epidemiological characteristic of clonorchiasis in Jiangmen Pengjiang District	Chinese	Liu XD	2007	2000-2009	Spring	Guangdong	Areas with population infection rate ≥ 1.0%	22.7364	28.7397	15.4445	1920	899	129	4	0.388	Hemiculter	Unspecified	341	89	26.1
No	Investigation of the epidemiological characteristic of clonorchiasis in Jiangmen Pengjiang District	Chinese	Liu XD	2007	2000-2009	Spring	Guangdong	Areas with population infection rate ≥ 1.0%	23.318	28.9103	16.483	2092	1049	109	-1	0.108	Oreochromis	Unspecified	9	1	11.1
No	Investigation of the epidemiological characteristic of clonorchiasis in Jiangmen Pengjiang District	Chinese	Liu XD	2007	2000-2009	Spring	Guangdong	Areas with population infection rate ≥ 1.0%	23.8997	29.081	17.5215	2264	1199	89	-6	0.172	Pseudorasbora	Unspecified	16	13	81.3
No	Analysis of results of baseline survey of clonorchiasis in Taishan City．	Chinese	Liu WJ	2007	2000-2009	Summer	Guangdong	Areas with population infection rate ≥ 1.0%	22.6119	28.5212	15.3907	2055	925	124	22	0.452	Aristichthys	Direct compression	10	0	0	No	No	No	Yes	Yes	Yes	Yes	Yes	Yes	Yes	Low
No	Analysis of results of baseline survey of clonorchiasis in Taishan City．	Chinese	Liu WJ	2007	2000-2009	Summer	Guangdong	Areas with population infection rate ≥ 1.0%	22.6119	28.5212	15.3907	2055	925	124	22	0.452	Cirrhinus	Direct compression	10	0	0
No	Analysis of results of baseline survey of clonorchiasis in Taishan City．	Chinese	Liu WJ	2007	2000-2009	Summer	Guangdong	Areas with population infection rate ≥ 1.0%	22.6119	28.5212	15.3907	2055	925	124	22	0.452	Ctenopharyngodon	Direct compression	10	0	0
Yes	Epidemic survey of Clonorchis sinensis in Xianjiahu area of Changsha	Chinese	Liu NM	2000	1990-1999	Unspecified	Hunan	Areas with population infection rate < 1.0%	17.783	28.1805	6.88967	1403	420	211	54	0.352	Pseudorasbora	Artificial digestion	65	32	49.32	No	No	No	Yes	Yes	Yes	Yes	Yes	Yes	Yes	Low
Yes	Epidemic survey of Clonorchis sinensis in Xianjiahu area of Changsha	Chinese	Liu NM	2000	1990-1999	Unspecified	Hunan	Areas with population infection rate < 1.0%	17.783	28.1805	6.88967	1403	420	211	54	0.352	Abbottina	Artificial digestion	33	3	9.1
Yes	Epidemic survey of Clonorchis sinensis in Xianjiahu area of Changsha	Chinese	Liu NM	2000	1990-1999	Unspecified	Hunan	Areas with population infection rate < 1.0%	17.783	28.1805	6.88967	1403	420	211	54	0.352	Rhodeus	Artificial digestion	33	0	0
Yes	Epidemic survey of Clonorchis sinensis in Xianjiahu area of Changsha	Chinese	Liu NM	2000	1990-1999	Unspecified	Hunan	Areas with population infection rate < 1.0%	17.783	28.1805	6.88967	1403	420	211	54	0.352	Macrobrachium	Artificial digestion	36	0	0
No	Epidemic survey of Clonorchis sinensis in Xianjiahu area of Changsha	Chinese	Liu NM	2000	1990-1999	Unspecified	Hunan	Areas with population infection rate < 1.0%	17.783	28.1805	6.88967	1403	420	211	54	0.352	Ctenopharyngodon	Artificial digestion	5	0	0
No	Epidemic survey of Clonorchis sinensis in Xianjiahu area of Changsha	Chinese	Liu NM	2000	1990-1999	Unspecified	Hunan	Areas with population infection rate < 1.0%	17.783	28.1805	6.88967	1403	420	211	54	0.352	Aristichthys	Artificial digestion	5	0	0
No	Epidemic survey of Clonorchis sinensis in Xianjiahu area of Changsha	Chinese	Liu NM	2000	1990-1999	Unspecified	Hunan	Areas with population infection rate < 1.0%	17.783	28.1805	6.88967	1403	420	211	54	0.352	Hypophthalmichthys	Artificial digestion	6	0	0
No	Epidemic survey of Clonorchis sinensis in Xianjiahu area of Changsha	Chinese	Liu NM	2000	1990-1999	Unspecified	Hunan	Areas with population infection rate < 1.0%	17.783	28.1805	6.88967	1403	420	211	54	0.352	Carassius	Artificial digestion	14	0	0
No	Epidemic survey of Clonorchis sinensis in Xianjiahu area of Changsha	Chinese	Liu NM	2000	1990-1999	Unspecified	Hunan	Areas with population infection rate < 1.0%	17.783	28.1805	6.88967	1403	420	211	54	0.352	Hemiculter	Artificial digestion	11	0	0
No	Epidemic survey of Clonorchis sinensis in Xianjiahu area of Changsha	Chinese	Liu NM	2000	1990-1999	Unspecified	Hunan	Areas with population infection rate < 1.0%	17.783	28.1805	6.88967	1403	420	211	54	0.352	Misgurnus	Artificial digestion	15	0	0
Yes	Investigation of the status of Clonorchis sinensis infection in Shenzhen areas	Chinese	Liu MQ	2006	2000-2009	Unspecified	Guangdong	Areas with population infection rate ≥ 1.0%	22.7316	28.4122	15.832	1908	959	100	35	0.388	Ctenopharyngodon	Artificial digestion	27	11	40.74	No	No	No	Yes	Yes	Yes	Yes	Yes	Yes	Yes	Low
Yes	Investigation of the status of Clonorchis sinensis infection in Shenzhen areas	Chinese	Liu MQ	2006	2000-2009	Unspecified	Guangdong	Areas with population infection rate ≥ 1.0%	22.7316	28.4122	15.832	1908	959	100	35	0.388	Cyprinus	Artificial digestion	40	9	22.5
Yes	Investigation of the status of Clonorchis sinensis infection in Shenzhen areas	Chinese	Liu MQ	2006	2000-2009	Unspecified	Guangdong	Areas with population infection rate ≥ 1.0%	22.7316	28.4122	15.832	1908	959	100	35	0.388	Aristichthys	Artificial digestion	35	8	22.85
Yes	Investigation of the status of Clonorchis sinensis infection in Shenzhen areas	Chinese	Liu MQ	2006	2000-2009	Unspecified	Guangdong	Areas with population infection rate ≥ 1.0%	22.7316	28.4122	15.832	1908	959	100	35	0.388	Channa	Artificial digestion	30	5	16.6
Yes	Investigation of the status of Clonorchis sinensis infection in Shenzhen areas	Chinese	Liu MQ	2006	2000-2009	Unspecified	Guangdong	Areas with population infection rate ≥ 1.0%	22.7316	28.4122	15.832	1908	959	100	35	0.388	Oreochromis	Artificial digestion	48	7	14.5
No	Investigation of the status of Clonorchis sinensis infection in Shenzhen areas	Chinese	Liu MQ	2006	2000-2009	Unspecified	Guangdong	Areas with population infection rate ≥ 1.0%	22.7316	28.4122	15.832	1908	959	100	35	0.388	Cirrhinus	Artificial digestion	15	4	26
Yes	Investigation of Clonorchis sinensis infection in freshwater fish in the Changchun City integrated market	Chinese	Liu L	2009	2000-2009	Summer	Jilin	Areas with population infection rate ≥ 1.0%	5.06854	21.3148	-13.6065	599	405	15	221	0.564	Carassius	Unspecified	29	0	0	No	No	No	Yes	Yes	Yes	No	No	Yes	Yes	Moderate
No	Investigation of Clonorchis sinensis infection in freshwater fish in the Changchun City integrated market	Chinese	Liu L	2009	2000-2009	Summer	Jilin	Areas with population infection rate ≥ 1.0%	5.06854	21.3148	-13.6065	599	405	15	221	0.564	Cyprinus	Unspecified	19	1	5.26
No	Investigation of Clonorchis sinensis infection in freshwater fish in the Changchun City integrated market	Chinese	Liu L	2009	2000-2009	Summer	Jilin	Areas with population infection rate ≥ 1.0%	5.06854	21.3148	-13.6065	599	405	15	221	0.564	Hypophthalmichthys	Unspecified	5	0	0
No	Investigation of Clonorchis sinensis infection in freshwater fish in the Changchun City integrated market	Chinese	Liu L	2009	2000-2009	Summer	Jilin	Areas with population infection rate ≥ 1.0%	5.06854	21.3148	-13.6065	599	405	15	221	0.564	Silurus	Unspecified	5	0	0
Yes	Investigation of Clonorchis sinensis infection in freshwater fish in the Changchun City integrated market	Chinese	Liu JW	2010	2000-2009	Unspecified	Hebei	Areas with population infection rate < 1.0%	11.9897	25.0852	-2.56333	641	461	19	22	0.292	Pseudorasbora	Unspecified	229	191	83.41	No	No	No	Yes	Yes	Yes	No	No	Yes	Yes	Moderate
Yes	Investigation of Clonorchis sinensis infection in freshwater fish in the Changchun City integrated market	Chinese	Liu JW	2010	2000-2009	Unspecified	Hebei	Areas with population infection rate < 1.0%	11.9897	25.0852	-2.56333	641	461	19	22	0.292	Hemiculter	Unspecified	175	70	40
Yes	Investigation of Clonorchis sinensis infection in freshwater fish in the Changchun City integrated market	Chinese	Liu JW	2010	2000-2009	Unspecified	Hebei	Areas with population infection rate < 1.0%	11.9897	25.0852	-2.56333	641	461	19	22	0.292	Pseudolaubuca	Unspecified	55	0	0
Yes	Investigation of Clonorchis sinensis infection in freshwater fish in the Changchun City integrated market	Chinese	Liu JW	2010	2000-2009	Unspecified	Hebei	Areas with population infection rate < 1.0%	11.9897	25.0852	-2.56333	641	461	19	22	0.292	Carassius	Unspecified	45	1	2.2
Yes	Investigation of Clonorchis sinensis infection in freshwater fish in the Changchun City integrated market	Chinese	Liu JW	2010	2000-2009	Unspecified	Hebei	Areas with population infection rate < 1.0%	11.9897	25.0852	-2.56333	641	461	19	22	0.292	Sebastiscus	Unspecified	39	5	12.82
No	Investigation of Clonorchis sinensis infection in freshwater fish in the Changchun City integrated market	Chinese	Liu JW	2010	2000-2009	Unspecified	Hebei	Areas with population infection rate < 1.0%	11.9897	25.0852	-2.56333	641	461	19	22	0.292	Cyprinus	Unspecified	13	0	0
No	Investigation of Clonorchis sinensis infection in freshwater fish in the Changchun City integrated market	Chinese	Liu JW	2010	2000-2009	Unspecified	Hebei	Areas with population infection rate < 1.0%	11.9897	25.0852	-2.56333	641	461	19	22	0.292	Pelteobagrus	Unspecified	7	0	0
Yes	Investigation on the infection of Clonorchis sinensis cysticercus in spike fish in Dazhongqiao Town, Qiyang County	Chinese	Liu HM	2018	After 2010	Summer	Hunan	Areas with population infection rate < 1.0%	18.2697	28.1075	7.80967	1359	392	197	118	0.636	Pseudorasbora	Direct compression	273	84	30.77	No	No	No	Yes	Yes	Yes	Yes	Yes	Yes	Yes	Low
Yes	Investigation report on the prevalence of liver fluke disease in Xinyi City	Chinese	Liu GY	2015	After 2010	Unspecified	Jiangsu	Areas with population infection rate < 1.0%	14.26	25.8592	1.7075	689	435	52	25	0.752	Pseudorasbora	Direct compression	448	69	15.4	No	No	No	Yes	Yes	Yes	Yes	Yes	Yes	Yes	Low
Yes	Investigation report on the prevalence of liver fluke disease in Xinyi City	Chinese	Liu GY	2015	After 2010	Unspecified	Jiangsu	Areas with population infection rate < 1.0%	14.26	25.8592	1.7075	689	435	52	25	0.752	Abbottina	Direct compression	172	12	6.97
Yes	Investigation on the infection of Clonorchis sinensis metacercaria in freshwater fish in Jinzhou City	Chinese	Liu G	2010	2000-2009	Unspecified	Liaoning	Areas with population infection rate < 1.0%	9.39392	23.7287	-6.60767	560	380	10	33	0.432	Cyprinus	Direct compression	53	11	20.75	No	No	No	Yes	Yes	Yes	Yes	Yes	Yes	Yes	Low
Yes	Investigation on the infection of Clonorchis sinensis metacercaria in freshwater fish in Jinzhou City	Chinese	Liu G	2010	2000-2009	Unspecified	Liaoning	Areas with population infection rate < 1.0%	9.39392	23.7287	-6.60767	560	380	10	33	0.432	Carassius	Direct compression	98	44	44.9
Yes	Investigation on the infection of Clonorchis sinensis metacercaria in freshwater fish in Jinzhou City	Chinese	Liu G	2010	2000-2009	Unspecified	Liaoning	Areas with population infection rate < 1.0%	9.39392	23.7287	-6.60767	560	380	10	33	0.432	Ctenopharyngodon	Direct compression	48	5	10.42
Yes	Investigation on the infection of Clonorchis sinensis metacercaria in freshwater fish in Jinzhou City	Chinese	Liu G	2010	2000-2009	Unspecified	Liaoning	Areas with population infection rate < 1.0%	9.39392	23.7287	-6.60767	560	380	10	33	0.432	Pseudorasbora	Direct compression	126	124	98.41
Yes	Investigation on the infection of Clonorchis sinensis metacercaria in freshwater fish in Jinzhou City	Chinese	Liu G	2010	2000-2009	Unspecified	Liaoning	Areas with population infection rate < 1.0%	9.39392	23.7287	-6.60767	560	380	10	33	0.432	Phoxinus	Direct compression	65	1	1.54
Yes	Investigation on the infection of Clonorchis sinensis metacercaria in freshwater fish in Jinzhou City	Chinese	Liu G	2010	2000-2009	Unspecified	Liaoning	Areas with population infection rate < 1.0%	9.39392	23.7287	-6.60767	560	380	10	33	0.432	Anabarilius	Direct compression	93	57	61.29
Yes	Investigation on the infection of Clonorchis sinensis metacercaria in freshwater fish in Jinzhou City	Chinese	Liu G	2010	2000-2009	Unspecified	Liaoning	Areas with population infection rate < 1.0%	9.39392	23.7287	-6.60767	560	380	10	33	0.432	Perccottus	Direct compression	102	76	74.51
Yes	Investigation on the infection of Clonorchis sinensis metacercaria in freshwater fish in Jinzhou City	Chinese	Liu G	2010	2000-2009	Unspecified	Liaoning	Areas with population infection rate < 1.0%	9.39392	23.7287	-6.60767	560	380	10	33	0.432	Silurus	Direct compression	40	5	12.5
Yes	Investigation on the infection of Clonorchis sinensis metacercaria in freshwater fish in Jinzhou City	Chinese	Liu G	2010	2000-2009	Unspecified	Liaoning	Areas with population infection rate < 1.0%	9.39392	23.7287	-6.60767	560	380	10	33	0.432	Hypophthalmichthys	Direct compression	35	3	8.57
Yes	Investigation on the infection of Clonorchis sinensis metacercaria in freshwater fish in Jinzhou City	Chinese	Liu G	2010	2000-2009	Unspecified	Liaoning	Areas with population infection rate < 1.0%	9.39392	23.7287	-6.60767	560	380	10	33	0.432	Aristichthys	Direct compression	33	7	21.21
Yes	Survey of infectious status of metacercariae of Clonorchis sinensis in wild fresh-water fish of Liaocheng region of Shandong Province	Chinese	Liu CJ	2016	After 2010	Unspecified	Shandong	Areas with population infection rate < 1.0%	13.629	26.3002	-0.106167	586	383	25	33	0.364	Carassius	Direct compression	157	73	46.5	No	No	No	Yes	Yes	Yes	Yes	Yes	Yes	Yes	Low
Yes	Survey of infectious status of metacercariae of Clonorchis sinensis in wild fresh-water fish of Liaocheng region of Shandong Province	Chinese	Liu CJ	2016	After 2010	Unspecified	Shandong	Areas with population infection rate < 1.0%	13.629	26.3002	-0.106167	586	383	25	33	0.364	Pseudorasbora	Direct compression	231	136	58.88
Yes	Survey of infectious status of metacercariae of Clonorchis sinensis in wild fresh-water fish of Liaocheng region of Shandong Province	Chinese	Liu CJ	2016	After 2010	Unspecified	Shandong	Areas with population infection rate < 1.0%	13.629	26.3002	-0.106167	586	383	25	33	0.364	Anabarilius	Direct compression	98	32	32.65
Yes	Survey of infectious status of metacercariae of Clonorchis sinensis in wild fresh-water fish of Liaocheng region of Shandong Province	Chinese	Liu CJ	2016	After 2010	Unspecified	Shandong	Areas with population infection rate < 1.0%	13.629	26.3002	-0.106167	586	383	25	33	0.364	Phoxinus	Direct compression	31	9	6.87
Yes	Survey of infectious status of metacercariae of Clonorchis sinensis in wild fresh-water fish of Liaocheng region of Shandong Province	Chinese	Liu CJ	2016	After 2010	Unspecified	Shandong	Areas with population infection rate < 1.0%	13.629	26.3002	-0.106167	586	383	25	33	0.364	Rhodeus	Direct compression	76	35	46.05
Yes	Parasite pollution in aquatic products marketed in Fujian Province	Chinese	Lin CX	2017	After 2010	Unspecified	Fujian	Areas with population infection rate < 1.0%	17.821	25.212	9.818	1508	539	171	563	0.9	Carassius	Direct compression	63	1	1.59	No	No	No	Yes	Yes	Yes	Yes	Yes	Yes	Yes	Low
Yes	Parasite pollution in aquatic products marketed in Fujian Province	Chinese	Lin CX	2017	After 2010	Unspecified	Fujian	Areas with population infection rate < 1.0%	17.821	25.212	9.818	1508	539	171	563	0.9	Hemiculter	Direct compression	47	1	2.13
Yes	Parasite pollution in aquatic products marketed in Fujian Province	Chinese	Lin CX	2017	After 2010	Unspecified	Fujian	Areas with population infection rate < 1.0%	17.821	25.212	9.818	1508	539	171	563	0.9	Monopterus	Direct compression	297	0	0
Yes	Parasite pollution in aquatic products marketed in Fujian Province	Chinese	Lin CX	2017	After 2010	Unspecified	Fujian	Areas with population infection rate < 1.0%	17.821	25.212	9.818	1508	539	171	563	0.9	Misgurnus	Direct compression	769	0	0
Yes	Parasite pollution in aquatic products marketed in Fujian Province	Chinese	Lin CX	2017	After 2010	Unspecified	Fujian	Areas with population infection rate < 1.0%	17.821	25.212	9.818	1508	539	171	563	0.9	Cyprinus	Direct compression	23	0	0
Yes	Parasite pollution in aquatic products marketed in Fujian Province	Chinese	Lin CX	2017	After 2010	Unspecified	Fujian	Areas with population infection rate < 1.0%	17.821	25.212	9.818	1508	539	171	563	0.9	Eriocheir	Direct compression	46	0	0
Yes	Parasite pollution in aquatic products marketed in Fujian Province	Chinese	Lin CX	2017	After 2010	Unspecified	Fujian	Areas with population infection rate < 1.0%	17.821	25.212	9.818	1508	539	171	563	0.9	Culter	Direct compression	20	0	0
Yes	Parasite pollution in aquatic products marketed in Fujian Province	Chinese	Lin CX	2017	After 2010	Unspecified	Fujian	Areas with population infection rate < 1.0%	17.821	25.212	9.818	1508	539	171	563	0.9	Ctenopharyngodon	Direct compression	34	0	0
Yes	Parasite pollution in aquatic products marketed in Fujian Province	Chinese	Lin CX	2017	After 2010	Unspecified	Fujian	Areas with population infection rate < 1.0%	17.821	25.212	9.818	1508	539	171	563	0.9	Unspecified	Direct compression	125	0	0
Yes	Parasite pollution in aquatic products marketed in Fujian Province	Chinese	Lin CX	2017	After 2010	Unspecified	Fujian	Areas with population infection rate < 1.0%	17.821	25.212	9.818	1508	539	171	563	0.9	Cambaroides	Direct compression	500	0	0
Yes	Parasite pollution in aquatic products marketed in Fujian Province	Chinese	Lin CX	2017	After 2010	Unspecified	Fujian	Areas with population infection rate < 1.0%	17.821	25.212	9.818	1508	539	171	563	0.9	Shrimp-Unspecified	Direct compression	600	0	0
Yes	Survey of infection status of Clonorchis sinensis in freshwater fish in Dongguan City of Guangdong Province	Chinese	Liang BF	2009	2000-2009	Spring	Guangdong	Areas with population infection rate ≥ 1.0%	22.5227	28.638	15.0628	1774	828	149	19	0.288	Ctenopharyngodon	Artificial digestion	110	91	82.72	No	No	Yes	Yes	Yes	Yes	Yes	Yes	Yes	Yes	Low
Yes	Survey of infection status of Clonorchis sinensis in freshwater fish in Dongguan City of Guangdong Province	Chinese	Liang BF	2009	2000-2009	Spring	Guangdong	Areas with population infection rate ≥ 1.0%	22.5227	28.638	15.0628	1774	828	149	19	0.288	Oreochromis	Artificial digestion	217	0	0
Yes	Epidemiological investigation and treatment report of Clonorchis sinensis in Xiayuan brigade of Lishi Commune, Qujiang County, Guangdong Province	Chinese	Liang ZJ	1975	Before 1990	Unspecified	Guangdong	Areas with population infection rate ≥ 1.0%	20.6316	28.5352	11.6958	1588	578	176	108	0.692	Hypophthalmichthys	Unspecified	23	1	4.35	No	No	No	Yes	Yes	Yes	No	No	Yes	Yes	Moderate
Yes	Epidemiological investigation and treatment report of Clonorchis sinensis in Xiayuan brigade of Lishi Commune, Qujiang County, Guangdong Province	Chinese	Liang ZJ	1975	Before 1990	Unspecified	Guangdong	Areas with population infection rate ≥ 1.0%	20.6316	28.5352	11.6958	1588	578	176	108	0.692	Unspecified	Unspecified	30	0	0
No	Epidemiological investigation and treatment report of Clonorchis sinensis in Xiayuan brigade of Lishi Commune, Qujiang County, Guangdong Province	Chinese	Liang ZJ	1975	Before 1990	Unspecified	Guangdong	Areas with population infection rate ≥ 1.0%	20.6316	28.5352	11.6958	1588	578	176	108	0.692	Aristichthys	Unspecified	19	1	5.26
No	Epidemiological investigation and treatment report of Clonorchis sinensis in Xiayuan brigade of Lishi Commune, Qujiang County, Guangdong Province	Chinese	Liang ZJ	1975	Before 1990	Unspecified	Guangdong	Areas with population infection rate ≥ 1.0%	20.6316	28.5352	11.6958	1588	578	176	108	0.692	Cyprinus	Unspecified	19	1	5.26
No	Epidemiological investigation and treatment report of Clonorchis sinensis in Xiayuan brigade of Lishi Commune, Qujiang County, Guangdong Province	Chinese	Liang ZJ	1975	Before 1990	Unspecified	Guangdong	Areas with population infection rate ≥ 1.0%	20.6316	28.5352	11.6958	1588	578	176	108	0.692	Ctenopharyngodon	Unspecified	12	0	0
No	Epidemiological investigation and treatment report of Clonorchis sinensis in Xiayuan brigade of Lishi Commune, Qujiang County, Guangdong Province	Chinese	Liang ZJ	1975	Before 1990	Unspecified	Guangdong	Areas with population infection rate ≥ 1.0%	20.6316	28.5352	11.6958	1588	578	176	108	0.692	Carassius	Unspecified	12	0	0
No	Epidemiological investigation and treatment report of Clonorchis sinensis in Xiayuan brigade of Lishi Commune, Qujiang County, Guangdong Province	Chinese	Liang ZJ	1975	Before 1990	Unspecified	Guangdong	Areas with population infection rate ≥ 1.0%	20.6316	28.5352	11.6958	1588	578	176	108	0.692	Shrimp-unknow	Unspecified	18	0	0
No	Epidemiological investigation and treatment report of Clonorchis sinensis in Xiayuan brigade of Lishi Commune, Qujiang County, Guangdong Province	Chinese	Liang ZJ	1975	Before 1990	Unspecified	Guangdong	Areas with population infection rate ≥ 1.0%	20.6316	28.5352	11.6958	1588	578	176	108	0.692	Misgurnus	Unspecified	1	0	0
No	Epidemiological investigation and treatment report of Clonorchis sinensis in Xiayuan brigade of Lishi Commune, Qujiang County, Guangdong Province	Chinese	Liang ZJ	1975	Before 1990	Unspecified	Guangdong	Areas with population infection rate ≥ 1.0%	20.6316	28.5352	11.6958	1588	578	176	108	0.692	Channa	Unspecified	1	0	0
No	Epidemiological investigation and treatment report of Clonorchis sinensis in Xiayuan brigade of Lishi Commune, Qujiang County, Guangdong Province	Chinese	Liang ZJ	1975	Before 1990	Unspecified	Guangdong	Areas with population infection rate ≥ 1.0%	20.6316	28.5352	11.6958	1588	578	176	108	0.692	Unknow	Unspecified	2	0	0
No	Epidemiological investigation and treatment report of Clonorchis sinensis in Xiayuan brigade of Lishi Commune, Qujiang County, Guangdong Province	Chinese	Liang ZJ	1975	Before 1990	Unspecified	Guangdong	Areas with population infection rate ≥ 1.0%	20.6316	28.5352	11.6958	1588	578	176	108	0.692	Unknow	Unspecified	4	3	75
No	Epidemiological investigation and treatment report of Clonorchis sinensis in Xiayuan brigade of Lishi Commune, Qujiang County, Guangdong Province	Chinese	Liang ZJ	1975	Before 1990	Unspecified	Guangdong	Areas with population infection rate ≥ 1.0%	20.6316	28.5352	11.6958	1588	578	176	108	0.692	Pseudorasbora	Unspecified	16	13	81.25
No	Epidemiological investigation and treatment report of Clonorchis sinensis in Xiayuan brigade of Lishi Commune, Qujiang County, Guangdong Province	Chinese	Liang ZJ	1975	Before 1990	Unspecified	Guangdong	Areas with population infection rate ≥ 1.0%	20.6316	28.5352	11.6958	1588	578	176	108	0.692	Unknow	Unspecified	1	0	0
Yes	Metacercariae of Clonorchis sinensis in freshwater fish from fish farm, retail market and restaurant in high-incidence area of clonorchiosis	Chinese	Li Y	2018	After 2010	Autumn	Guangdong	Areas with population infection rate ≥ 1.0%	22.346	28.5272	14.858	1763	806	137	-2	0.524	Ctenopharyngodon	Artificial digestion	20	1	5	No	No	No	Yes	Yes	Yes	Yes	Yes	Yes	Yes	Low
No	Metacercariae of Clonorchis sinensis in freshwater fish from fish farm, retail market and restaurant in high-incidence area of clonorchiosis	Chinese	Li Y	2018	After 2010	Autumn	Guangdong	Areas with population infection rate ≥ 1.0%	22.346	28.5272	14.858	1763	806	137	-2	0.524	Carassius	Artificial digestion	12	4	33.33
No	Metacercariae of Clonorchis sinensis in freshwater fish from fish farm, retail market and restaurant in high-incidence area of clonorchiosis	Chinese	Li Y	2018	After 2010	Autumn	Guangdong	Areas with population infection rate ≥ 1.0%	22.346	28.5272	14.858	1763	806	137	-2	0.524	Aristichthys	Artificial digestion	11	2	18.18
No	Metacercariae of Clonorchis sinensis in freshwater fish from fish farm, retail market and restaurant in high-incidence area of clonorchiosis	Chinese	Li Y	2018	After 2010	Autumn	Guangdong	Areas with population infection rate ≥ 1.0%	22.346	28.5272	14.858	1763	806	137	-2	0.524	Cirrhinus	Artificial digestion	10	1	10
No	Metacercariae of Clonorchis sinensis in freshwater fish from fish farm, retail market and restaurant in high-incidence area of clonorchiosis	Chinese	Li Y	2018	After 2010	Autumn	Guangdong	Areas with population infection rate ≥ 1.0%	22.346	28.5272	14.858	1763	806	137	-2	0.524	Cyprinus	Artificial digestion	3	2	66.67
No	Metacercariae of Clonorchis sinensis in freshwater fish from fish farm, retail market and restaurant in high-incidence area of clonorchiosis	Chinese	Li Y	2018	After 2010	Autumn	Guangdong	Areas with population infection rate ≥ 1.0%	22.346	28.5272	14.858	1763	806	137	-2	0.524	Hypophthalmichthys	Artificial digestion	1	0	0
No	Metacercariae of Clonorchis sinensis in freshwater fish from fish farm, retail market and restaurant in high-incidence area of clonorchiosis	Chinese	Li Y	2018	After 2010	Autumn	Guangdong	Areas with population infection rate ≥ 1.0%	22.346	28.5272	14.858	1763	806	137	-2	0.524	Oreochromis	Artificial digestion	1	0	0
Yes	Prevalence of clonorchiasis in endemic areas of Liaoning Province	Chinese	Li Y	2013	2000-2009	Summer	Liaoning	Areas with population infection rate < 1.0%	9.06017	23.2053	-6.841	610	394	15	3	0.844	Carassius	Artificial digestion	799	22	2.75	No	No	No	Yes	Yes	Yes	Yes	Yes	Yes	Yes	Low
Yes	Prevalence of clonorchiasis in endemic areas of Liaoning Province	Chinese	Li Y	2013	2000-2009	Summer	Liaoning	Areas with population infection rate < 1.0%	9.06017	23.2053	-6.841	610	394	15	3	0.844	Cyprinus	Artificial digestion	36	0	0
Yes	Prevalence of clonorchiasis in endemic areas of Liaoning Province	Chinese	Li Y	2013	2000-2009	Summer	Liaoning	Areas with population infection rate < 1.0%	9.06017	23.2053	-6.841	610	394	15	3	0.844	Mesogobio	Artificial digestion	119	9	7.56
Yes	Prevalence of clonorchiasis in endemic areas of Liaoning Province	Chinese	Li Y	2013	2000-2009	Summer	Liaoning	Areas with population infection rate < 1.0%	9.06017	23.2053	-6.841	610	394	15	3	0.844	Pelteobagrus	Artificial digestion	53	7	13.21
Yes	Prevalence of clonorchiasis in endemic areas of Liaoning Province	Chinese	Li Y	2013	2000-2009	Summer	Liaoning	Areas with population infection rate < 1.0%	9.06017	23.2053	-6.841	610	394	15	3	0.844	Pseudorasbora	Artificial digestion	287	156	54.36
Yes	Prevalence of clonorchiasis in endemic areas of Liaoning Province	Chinese	Li Y	2013	2000-2009	Summer	Liaoning	Areas with population infection rate < 1.0%	9.06017	23.2053	-6.841	610	394	15	3	0.844	Misgurnus	Artificial digestion	48	24	50
Yes	Prevalence of clonorchiasis in endemic areas of Liaoning Province	Chinese	Li Y	2013	2000-2009	Summer	Liaoning	Areas with population infection rate < 1.0%	9.06017	23.2053	-6.841	610	394	15	3	0.844	Hemiculter	Artificial digestion	197	37	18.78
Yes	Prevalence of clonorchiasis in endemic areas of Liaoning Province	Chinese	Li Y	2013	2000-2009	Summer	Liaoning	Areas with population infection rate < 1.0%	9.06017	23.2053	-6.841	610	394	15	3	0.844	Rhodeus	Artificial digestion	72	0	0
No	Prevalence of clonorchiasis in endemic areas of Liaoning Province	Chinese	Li Y	2013	2000-2009	Summer	Liaoning	Areas with population infection rate < 1.0%	9.06017	23.2053	-6.841	610	394	15	3	0.844	Silurus	Artificial digestion	7	0	0
No	Prevalence of clonorchiasis in endemic areas of Liaoning Province	Chinese	Li Y	2013	2000-2009	Summer	Liaoning	Areas with population infection rate < 1.0%	9.06017	23.2053	-6.841	610	394	15	3	0.844	Ctenopharyngodon	Artificial digestion	7	2	28.57
Yes	Investigation on cysticercosis infection of freshwater fish, Toxoplasma gondii, in Lingui New District, Guilin City	Chinese	Li X	2018	After 2010	Unspecified	Guangxi	Areas with population infection rate ≥ 1.0%	19.1544	27.6482	9.6295	1824	681	195	203	0.656	Hemiculter	Direct compression	32	8	25	No	No	No	Yes	Yes	Yes	Yes	Yes	Yes	Yes	Low
Yes	Investigation on cysticercosis infection of freshwater fish, Toxoplasma gondii, in Lingui New District, Guilin City	Chinese	Li X	2018	After 2010	Unspecified	Guangxi	Areas with population infection rate ≥ 1.0%	19.1544	27.6482	9.6295	1824	681	195	203	0.656	Oreochromis	Direct compression	48	1	2.1
Yes	Investigation on cysticercosis infection of freshwater fish, Toxoplasma gondii, in Lingui New District, Guilin City	Chinese	Li X	2018	After 2010	Unspecified	Guangxi	Areas with population infection rate ≥ 1.0%	19.1544	27.6482	9.6295	1824	681	195	203	0.656	Carassius	Direct compression	38	0	0
Yes	Investigation on cysticercosis infection of freshwater fish, Toxoplasma gondii, in Lingui New District, Guilin City	Chinese	Li X	2018	After 2010	Unspecified	Guangxi	Areas with population infection rate ≥ 1.0%	19.1544	27.6482	9.6295	1824	681	195	203	0.656	Odontobutis	Direct compression	58	0	0
No	Investigation on cysticercosis infection of freshwater fish, Toxoplasma gondii, in Lingui New District, Guilin City	Chinese	Li X	2018	After 2010	Unspecified	Guangxi	Areas with population infection rate ≥ 1.0%	19.1544	27.6482	9.6295	1824	681	195	203	0.656	Pseudorasbora	Direct compression	4	2	50
No	Investigation on cysticercosis infection of freshwater fish, Toxoplasma gondii, in Lingui New District, Guilin City	Chinese	Li X	2018	After 2010	Unspecified	Guangxi	Areas with population infection rate ≥ 1.0%	19.1544	27.6482	9.6295	1824	681	195	203	0.656	Cyprinus	Direct compression	6	0	0
No	Investigation on cysticercosis infection of freshwater fish, Toxoplasma gondii, in Lingui New District, Guilin City	Chinese	Li X	2018	After 2010	Unspecified	Guangxi	Areas with population infection rate ≥ 1.0%	19.1544	27.6482	9.6295	1824	681	195	203	0.656	Pelteobagrus	Direct compression	1	0	0
No	Investigation on cysticercosis infection of freshwater fish, Toxoplasma gondii, in Lingui New District, Guilin City	Chinese	Li X	2018	After 2010	Unspecified	Guangxi	Areas with population infection rate ≥ 1.0%	19.1544	27.6482	9.6295	1824	681	195	203	0.656	Channa	Direct compression	12	0	0
Yes	Epidemiological survey of clonorchiasis in Ruyuan County	Chinese	Li WF	1989	Before 1990	Autumn	Guangdong	Areas with population infection rate ≥ 1.0%	19.5205	27.5017	10.5053	1538	551	173	255	0.604	Pseudorasbora	Direct compression	68	41	60.3	No	No	No	Yes	Yes	Yes	Yes	Yes	Yes	Yes	Low
Yes	A brief report on the investigation of clonorchiasis in Chaozhou City	Chinese	Li SH	1987	Before 1990	Unspecified	Guangdong	Areas with population infection rate ≥ 1.0%	21.8842	28.1305	14.699	1548	569	138	11	0.636	Ctenopharyngodon	Unspecified	44	1	2.27	No	No	No	Yes	Yes	Yes	No	No	Yes	Yes	Moderate
Yes	A brief report on the investigation of clonorchiasis in Chaozhou City	Chinese	Li SH	1987	Before 1990	Unspecified	Guangdong	Areas with population infection rate ≥ 1.0%	21.8842	28.1305	14.699	1548	569	138	11	0.636	Pseudorasbora	Unspecified	22	9	40.9
Yes	Discovery of the Rasborinus formosae as the second intermediate host of Clonorchis sinensis	Chinese	Li SL	1995	1990-1999	Summer	Guangxi	Areas with population infection rate ≥ 1.0%	21.6262	28.2762	13.5163	1542	737	144	56	0.564	Parabramis	Artificial digestion	125	76	60.8	No	No	No	Yes	Yes	Yes	Yes	Yes	Yes	Yes	Low
Yes	Investigation on host infection of Clonorchis sinensis in Boxing County	Chinese	Li GQ	1998	1990-1999	Spring	Shandong	Areas with population infection rate < 1.0%	13.6616	26.225	-0.354	613	408	22	7	0.824	Pseudorasbora	Direct compression	155	145	93.55	No	No	No	Yes	Yes	Yes	Yes	Yes	Yes	Yes	Low
Yes	Investigation on host infection of Clonorchis sinensis in Boxing County	Chinese	Li GQ	1998	1990-1999	Spring	Shandong	Areas with population infection rate < 1.0%	13.6616	26.225	-0.354	613	408	22	7	0.824	Abbottina	Direct compression	75	56	74.67
Yes	Investigation on host infection of Clonorchis sinensis in Boxing County	Chinese	Li GQ	1998	1990-1999	Spring	Shandong	Areas with population infection rate < 1.0%	13.6616	26.225	-0.354	613	408	22	7	0.824	Hemiculter	Direct compression	27	17	62.96
Yes	Investigation on host infection of Clonorchis sinensis in Boxing County	Chinese	Li GQ	1998	1990-1999	Spring	Shandong	Areas with population infection rate < 1.0%	13.6616	26.225	-0.354	613	408	22	7	0.824	Micropercops	Direct compression	142	4	2.82
No	Investigation on host infection of Clonorchis sinensis in Boxing County	Chinese	Li GQ	1998	1990-1999	Spring	Shandong	Areas with population infection rate < 1.0%	13.6616	26.225	-0.354	613	408	22	7	0.824	Carassius	Direct compression	8	2	25
No	Investigation on host infection of Clonorchis sinensis in Boxing County	Chinese	Li GQ	1998	1990-1999	Spring	Shandong	Areas with population infection rate < 1.0%	13.6616	26.225	-0.354	613	408	22	7	0.824	Misgurnus	Direct compression	3	0	0
No	Investigation on host infection of Clonorchis sinensis in Boxing County	Chinese	Li GQ	1998	1990-1999	Spring	Shandong	Areas with population infection rate < 1.0%	13.6616	26.225	-0.354	613	408	22	7	0.824	Shrimp-unknow	Direct compression	13	0	0
Yes	Investigation on the parasitic metacercariae carried by domestic freshwater products	Chinese	Li FQ	1997	1990-1999	Unspecified	Liaoning	Areas with population infection rate < 1.0%	9.06017	23.2053	-6.841	610	394	15	3	0.844	Pseudorasbora	Artificial digestion	20	18	90	No	No	No	Yes	Yes	Yes	Yes	Yes	Yes	Yes	Low
Yes	Investigation on the parasitic metacercariae carried by domestic freshwater products	Chinese	Li FQ	1997	1990-1999	Unspecified	Liaoning	Areas with population infection rate < 1.0%	9.06017	23.2053	-6.841	610	394	15	3	0.844	Abbottina	Artificial digestion	54	46	85.2
No	Investigation on the parasitic metacercariae carried by domestic freshwater products	Chinese	Li FQ	1997	1990-1999	Unspecified	Liaoning	Areas with population infection rate < 1.0%	9.06017	23.2053	-6.841	610	394	15	3	0.844	Misgurnus	Artificial digestion	6	4	66.7
No	Investigation on the parasitic metacercariae carried by domestic freshwater products	Chinese	Li FQ	1997	1990-1999	Unspecified	Liaoning	Areas with population infection rate < 1.0%	9.06017	23.2053	-6.841	610	394	15	3	0.844	Carassius	Artificial digestion	8	5	62.5
No	Investigation on the parasitic metacercariae carried by domestic freshwater products	Chinese	Li FQ	1997	1990-1999	Unspecified	Liaoning	Areas with population infection rate < 1.0%	9.06017	23.2053	-6.841	610	394	15	3	0.844	Pelteobagrus	Artificial digestion	7	2	28.5
No	Investigation on the parasitic metacercariae carried by domestic freshwater products	Chinese	Li FQ	1997	1990-1999	Unspecified	Liaoning	Areas with population infection rate < 1.0%	9.06017	23.2053	-6.841	610	394	15	3	0.844	Hemiculter	Artificial digestion	13	3	23.1
No	Investigation on the parasitic metacercariae carried by domestic freshwater products	Chinese	Li FQ	1997	1990-1999	Unspecified	Liaoning	Areas with population infection rate < 1.0%	9.06017	23.2053	-6.841	610	394	15	3	0.844	Silurus	Artificial digestion	6	0	0
No	Investigation on the parasitic metacercariae carried by domestic freshwater products	Chinese	Li FQ	1997	1990-1999	Unspecified	Liaoning	Areas with population infection rate < 1.0%	9.06017	23.2053	-6.841	610	394	15	3	0.844	Cyprinus	Artificial digestion	3	0	0
No	Investigation on the parasitic metacercariae carried by domestic freshwater products	Chinese	Li FQ	1997	1990-1999	Unspecified	Liaoning	Areas with population infection rate < 1.0%	9.06017	23.2053	-6.841	610	394	15	3	0.844	Lateolabrax	Artificial digestion	5	4	80
No	Investigation on the parasitic metacercariae carried by domestic freshwater products	Chinese	Li FQ	1997	1990-1999	Unspecified	Liaoning	Areas with population infection rate < 1.0%	9.06017	23.2053	-6.841	610	394	15	3	0.844	Silurus	Artificial digestion	5	4	80
No	Investigation on the parasitic metacercariae carried by domestic freshwater products	Chinese	Li FQ	1997	1990-1999	Unspecified	Liaoning	Areas with population infection rate < 1.0%	9.06017	23.2053	-6.841	610	394	15	3	0.844	Cyprinus	Artificial digestion	3	2	66.7
No	Investigation on the parasitic metacercariae carried by domestic freshwater products	Chinese	Li FQ	1997	1990-1999	Unspecified	Liaoning	Areas with population infection rate < 1.0%	9.06017	23.2053	-6.841	610	394	15	3	0.844	Cirrhinus	Artificial digestion	6	4	66.7
No	Investigation on the parasitic metacercariae carried by domestic freshwater products	Chinese	Li FQ	1997	1990-1999	Unspecified	Liaoning	Areas with population infection rate < 1.0%	9.06017	23.2053	-6.841	610	394	15	3	0.844	Oreochromis	Artificial digestion	4	2	50
No	Investigation on the parasitic metacercariae carried by domestic freshwater products	Chinese	Li FQ	1997	1990-1999	Unspecified	Liaoning	Areas with population infection rate < 1.0%	9.06017	23.2053	-6.841	610	394	15	3	0.844	Hypophthalmichthys	Artificial digestion	6	2	33.3
No	Investigation on the parasitic metacercariae carried by domestic freshwater products	Chinese	Li FQ	1997	1990-1999	Unspecified	Liaoning	Areas with population infection rate < 1.0%	9.06017	23.2053	-6.841	610	394	15	3	0.844	Ctenopharyngodon	Artificial digestion	7	3	42.9
No	Investigation on the parasitic metacercariae carried by domestic freshwater products	Chinese	Li FQ	1997	1990-1999	Unspecified	Liaoning	Areas with population infection rate < 1.0%	9.06017	23.2053	-6.841	610	394	15	3	0.844	Unknow	Artificial digestion	5	0	0
No	Investigation on the parasitic metacercariae carried by domestic freshwater products	Chinese	Li FQ	1997	1990-1999	Unspecified	Liaoning	Areas with population infection rate < 1.0%	9.06017	23.2053	-6.841	610	394	15	3	0.844	Cirrhinus	Artificial digestion	4	2	50
No	Investigation on the parasitic metacercariae carried by domestic freshwater products	Chinese	Li FQ	1997	1990-1999	Unspecified	Liaoning	Areas with population infection rate < 1.0%	9.06017	23.2053	-6.841	610	394	15	3	0.844	Monopterus	Artificial digestion	5	2	40
No	Investigation on the parasitic metacercariae carried by domestic freshwater products	Chinese	Li FQ	1997	1990-1999	Unspecified	Liaoning	Areas with population infection rate < 1.0%	9.06017	23.2053	-6.841	610	394	15	3	0.844	Cyprinus	Artificial digestion	5	1	20
Yes	Investigation on important intestinal parasitic diseases in Jiangmen City	Chinese	Li FL	2005	2000-2009	Unspecified	Guangdong	Areas with population infection rate ≥ 1.0%	22.6295	28.7195	15.2323	1941	881	136	1	0.236	Ctenopharyngodon	Unspecified	30	3	10	No	No	No	Yes	Yes	Yes	No	No	Yes	Yes	Moderate
Yes	Investigation on important intestinal parasitic diseases in Jiangmen City	Chinese	Li FL	2005	2000-2009	Unspecified	Guangdong	Areas with population infection rate ≥ 1.0%	22.6295	28.7195	15.2323	1941	881	136	1	0.236	Parabramis	Unspecified	22	1	4.55
Yes	Investigation on important intestinal parasitic diseases in Jiangmen City	Chinese	Li FL	2005	2000-2009	Unspecified	Guangdong	Areas with population infection rate ≥ 1.0%	22.6295	28.7195	15.2323	1941	881	136	1	0.236	Aristichthys	Unspecified	20	1	5
Yes	Epidemic dynamic observation of clonorchiasis	Chinese	Li DJ	1996	1990-1999	Unspecified	Shandong	Areas with population infection rate < 1.0%	12.9276	24.5532	0.155833	864	549	37	120	0.736	Pseudorasbora	Direct compression	103	28	27.18	No	No	No	Yes	Yes	Yes	Yes	Yes	Yes	Yes	Low
Yes	Epidemic dynamic observation of clonorchiasis	Chinese	Li DJ	1996	1990-1999	Unspecified	Shandong	Areas with population infection rate < 1.0%	12.9276	24.5532	0.155833	864	549	37	120	0.736	Hemiculter	Direct compression	108	6	27.18
Yes	Epidemic dynamic observation of clonorchiasis	Chinese	Li DJ	1996	1990-1999	Unspecified	Shandong	Areas with population infection rate < 1.0%	12.9276	24.5532	0.155833	864	549	37	120	0.736	Abbottina	Direct compression	103	8	27.18
Yes	Epidemic dynamic observation of clonorchiasis	Chinese	Li DJ	1996	1990-1999	Unspecified	Shandong	Areas with population infection rate < 1.0%	12.9276	24.5532	0.155833	864	549	37	120	0.736	Rhodeus	Direct compression	41	18	27.18
Yes	Epidemic dynamic observation of clonorchiasis	Chinese	Li DJ	1996	1990-1999	Unspecified	Shandong	Areas with population infection rate < 1.0%	12.9276	24.5532	0.155833	864	549	37	120	0.736	Carassius	Direct compression	33	6	18.1818
Yes	Epidemic dynamic observation of clonorchiasis	Chinese	Li DJ	1996	1990-1999	Unspecified	Shandong	Areas with population infection rate < 1.0%	12.9276	24.5532	0.155833	864	549	37	120	0.736	Rhinogobius	Direct compression	25	0	0
Yes	Epidemic dynamic observation of clonorchiasis	Chinese	Li DJ	1996	1990-1999	Unspecified	Shandong	Areas with population infection rate < 1.0%	12.9276	24.5532	0.155833	864	549	37	120	0.736	Gobio	Direct compression	20	7	35
No	Epidemic dynamic observation of clonorchiasis	Chinese	Li DJ	1996	1990-1999	Unspecified	Shandong	Areas with population infection rate < 1.0%	12.9276	24.5532	0.155833	864	549	37	120	0.736	Micropercops	Direct compression	14	0	0
No	Epidemic dynamic observation of clonorchiasis	Chinese	Li DJ	1996	1990-1999	Unspecified	Shandong	Areas with population infection rate < 1.0%	12.9276	24.5532	0.155833	864	549	37	120	0.736	Macrobrachium	Direct compression	13	0	0
No	Epidemic dynamic observation of clonorchiasis	Chinese	Li DJ	1996	1990-1999	Unspecified	Shandong	Areas with population infection rate < 1.0%	12.9276	24.5532	0.155833	864	549	37	120	0.736	Macropodus	Direct compression	3	0	0
No	Epidemic dynamic observation of clonorchiasis	Chinese	Li DJ	1996	1990-1999	Unspecified	Shandong	Areas with population infection rate < 1.0%	12.9276	24.5532	0.155833	864	549	37	120	0.736	Gnathopogon	Direct compression	13	0	0
Yes	An epidemiological study of Clonorchis sinensis in tpe counties of Yongji, Hailong and Huadian, Jilin.	Chinese	Li BZ	1984	Before 1990	Unspecified	Jilin	Areas with population infection rate ≥ 1.0%	3.49688	20.0392	-16.3472	675	432	20	264	0.752	Pseudorasbora	Direct compression	60	20	33.33	No	No	No	Yes	Yes	Yes	Yes	Yes	Yes	Yes	Low
Yes	An epidemiological study of Clonorchis sinensis in tpe counties of Yongji, Hailong and Huadian, Jilin.	Chinese	Li BZ	1984	Before 1990	Unspecified	Jilin	Areas with population infection rate ≥ 1.0%	3.49688	20.0392	-16.3472	675	432	20	264	0.752	Carassius	Direct compression	47	0	0
Yes	An epidemiological study of Clonorchis sinensis in tpe counties of Yongji, Hailong and Huadian, Jilin.	Chinese	Li BZ	1984	Before 1990	Unspecified	Jilin	Areas with population infection rate ≥ 1.0%	3.49688	20.0392	-16.3472	675	432	20	264	0.752	Hemiculter	Direct compression	49	0	0
No	An epidemiological study of Clonorchis sinensis in tpe counties of Yongji, Hailong and Huadian, Jilin.	Chinese	Li BZ	1984	Before 1990	Unspecified	Jilin	Areas with population infection rate ≥ 1.0%	3.49688	20.0392	-16.3472	675	432	20	264	0.752	Rhodeus	Direct compression	5	0	0
No	An epidemiological study of Clonorchis sinensis in tpe counties of Yongji, Hailong and Huadian, Jilin.	Chinese	Li BZ	1984	Before 1990	Unspecified	Jilin	Areas with population infection rate ≥ 1.0%	3.49688	20.0392	-16.3472	675	432	20	264	0.752	Misgurnus	Direct compression	5	0	0
No	An epidemiological study of Clonorchis sinensis in tpe counties of Yongji, Hailong and Huadian, Jilin.	Chinese	Li BZ	1984	Before 1990	Unspecified	Jilin	Areas with population infection rate ≥ 1.0%	3.49688	20.0392	-16.3472	675	432	20	264	0.752	Perccottus	Direct compression	4	0	0
No	An epidemiological study of Clonorchis sinensis in tpe counties of Yongji, Hailong and Huadian, Jilin.	Chinese	Li BZ	1984	Before 1990	Unspecified	Jilin	Areas with population infection rate ≥ 1.0%	3.49688	20.0392	-16.3472	675	432	20	264	0.752	Siniperca	Direct compression	5	0	0
No	An epidemiological study of Clonorchis sinensis in tpe counties of Yongji, Hailong and Huadian, Jilin.	Chinese	Li BZ	1984	Before 1990	Unspecified	Jilin	Areas with population infection rate ≥ 1.0%	3.49688	20.0392	-16.3472	675	432	20	264	0.752	Abbottina	Direct compression	14	1	7.14
No	An epidemiological study of Clonorchis sinensis in tpe counties of Yongji, Hailong and Huadian, Jilin.	Chinese	Li BZ	1984	Before 1990	Unspecified	Jilin	Areas with population infection rate ≥ 1.0%	3.49688	20.0392	-16.3472	675	432	20	264	0.752	Pelteobagrus	Direct compression	4	0	0
No	An epidemiological study of Clonorchis sinensis in tpe counties of Yongji, Hailong and Huadian, Jilin.	Chinese	Li BZ	1984	Before 1990	Unspecified	Jilin	Areas with population infection rate ≥ 1.0%	3.49688	20.0392	-16.3472	675	432	20	264	0.752	Saurogobio	Direct compression	15	0	0
No	An epidemiological study of Clonorchis sinensis in tpe counties of Yongji, Hailong and Huadian, Jilin.	Chinese	Li BZ	1984	Before 1990	Unspecified	Jilin	Areas with population infection rate ≥ 1.0%	3.49688	20.0392	-16.3472	675	432	20	264	0.752	Sarcocheilichthys	Direct compression	5	0	0
No	An epidemiological study of Clonorchis sinensis in tpe counties of Yongji, Hailong and Huadian, Jilin.	Chinese	Li BZ	1984	Before 1990	Unspecified	Jilin	Areas with population infection rate ≥ 1.0%	3.49688	20.0392	-16.3472	675	432	20	264	0.752	Gnathopogon	Direct compression	5	0	0
No	An epidemiological study of Clonorchis sinensis in tpe counties of Yongji, Hailong and Huadian, Jilin.	Chinese	Li BZ	1984	Before 1990	Unspecified	Jilin	Areas with population infection rate ≥ 1.0%	3.49688	20.0392	-16.3472	675	432	20	264	0.752	Parabramis	Direct compression	2	0	0
Yes	Infection and distribution of host animals of Clonorchis sinensis in Chengdu	Chinese	Lan XH	2002	Before 1990	Unspecified	Sichuan	Areas with population infection rate < 1.0%	16.6551	25.0742	7.35883	1010	594	32	479	0.304	Pseudorasbora	Unspecified	651	341	52.38	No	No	No	Yes	Yes	Yes	No	No	Yes	Yes	Moderate
Yes	Infection and distribution of host animals of Clonorchis sinensis in Chengdu	Chinese	Lan XH	2002	1990-1999	Unspecified	Sichuan	Areas with population infection rate < 1.0%	16.6551	25.0742	7.35883	1010	594	32	479	0.304	Pseudorasbora	Unspecified	104	14	13.46
Yes	Infection and distribution of host animals of Clonorchis sinensis in Chengdu	Chinese	Lan XH	2002	Before 1990	Unspecified	Sichuan	Areas with population infection rate < 1.0%	16.6551	25.0742	7.35883	1010	594	32	479	0.304	Saurogobio	Unspecified	67	42	62.69
Yes	Infection and distribution of host animals of Clonorchis sinensis in Chengdu	Chinese	Lan XH	2002	Before 1990	Unspecified	Sichuan	Areas with population infection rate < 1.0%	16.6551	25.0742	7.35883	1010	594	32	479	0.304	Hemiculter	Unspecified	92	13	14.13
Yes	Infection and distribution of host animals of Clonorchis sinensis in Chengdu	Chinese	Lan XH	2002	Before 1990	Unspecified	Sichuan	Areas with population infection rate < 1.0%	16.6551	25.0742	7.35883	1010	594	32	479	0.304	Cichla	Unspecified	94	1	1.06
Yes	Infection and distribution of host animals of Clonorchis sinensis in Chengdu	Chinese	Lan XH	2002	Before 1990	Unspecified	Sichuan	Areas with population infection rate < 1.0%	16.6551	25.0742	7.35883	1010	594	32	479	0.304	Carassius	Unspecified	31	2	6.45
Yes	Infection and distribution of host animals of Clonorchis sinensis in Chengdu	Chinese	Lan XH	2002	Before 1990	Unspecified	Sichuan	Areas with population infection rate < 1.0%	16.6551	25.0742	7.35883	1010	594	32	479	0.304	Abbottina	Unspecified	32	5	15.63
No	Infection and distribution of host animals of Clonorchis sinensis in Chengdu	Chinese	Lan XH	2002	Before 1990	Unspecified	Sichuan	Areas with population infection rate < 1.0%	16.6551	25.0742	7.35883	1010	594	32	479	0.304	Euchiloglanis	Unspecified	6	3	50
Yes	Epidemiological investigation of second intermediate hosts of Clonorchis sinensis in Pizhou and Xinyi cities of Jiangsu Province	Chinese	Jin XL	2015	After 2010	Unspecified	Jiangsu	Areas with population infection rate < 1.0%	14.26	25.8592	1.7075	689	435	52	25	0.752	Pseudorasbora	Direct compression	792	236	29.8	No	No	No	Yes	Yes	Yes	Yes	Yes	Yes	Yes	Low
Yes	Epidemiological investigation of second intermediate hosts of Clonorchis sinensis in Pizhou and Xinyi cities of Jiangsu Province	Chinese	Jin XL	2015	After 2010	Unspecified	Jiangsu	Areas with population infection rate < 1.0%	14.26	25.8592	1.7075	689	435	52	25	0.752	Abbottina	Direct compression	325	15	4.62
Yes	Surveillance of Clonorchis sinensis in Tongnan County in 2006	Chinese	Jiang SG	2007	2000-2009	Unspecified	Chongqing	Areas with population infection rate < 1.0%	17.7504	26.6773	8.21017	1085	549	49	286	0.636	Pseudorasbora	Direct compression	32	8	25	No	No	No	Yes	Yes	Yes	Yes	Yes	Yes	Yes	Low
Yes	Surveillance of Clonorchis sinensis in Tongnan County in 2006	Chinese	Jiang SG	2007	2000-2009	Unspecified	Chongqing	Areas with population infection rate < 1.0%	17.7504	26.6773	8.21017	1085	549	49	286	0.636	Hemiculter	Direct compression	58	4	6.9
Yes	Surveillance of Clonorchis sinensis in Tongnan County in 2006	Chinese	Jiang SG	2007	2000-2009	Unspecified	Chongqing	Areas with population infection rate < 1.0%	17.7504	26.6773	8.21017	1085	549	49	286	0.636	Carassius	Direct compression	25	0	0
No	Surveillance of Clonorchis sinensis in Tongnan County in 2006	Chinese	Jiang SG	2007	2000-2009	Unspecified	Chongqing	Areas with population infection rate < 1.0%	17.7504	26.6773	8.21017	1085	549	49	286	0.636	Rhodeus	Direct compression	16	0	0
Yes	Epidemiological investigation and analysis of clonorchiasis in Chongqing	Chinese	Jiang SG	2003	1990-1999	Unspecified	Chongqing	Areas with population infection rate < 1.0%	18.6493	27.6542	9.14733	1142	524	60	245	0.396	Pseudorasbora	Direct compression	1969	732	36.8	No	No	No	Yes	Yes	Yes	Yes	Yes	Yes	Yes	Low
Yes	Epidemiological investigation and analysis of clonorchiasis in Chongqing	Chinese	Jiang SG	2003	1990-1999	Unspecified	Chongqing	Areas with population infection rate < 1.0%	18.6493	27.6542	9.14733	1142	524	60	245	0.396	Ctenopharyngodon	Direct compression	76	2	2.63
Yes	Epidemiological investigation and analysis of clonorchiasis in Chongqing	Chinese	Jiang SG	2003	1990-1999	Unspecified	Chongqing	Areas with population infection rate < 1.0%	18.6493	27.6542	9.14733	1142	524	60	245	0.396	Carassius	Direct compression	192	1	0.52
Yes	Investigation on the infection mode of clonorchiasis in Ruichang County, northern Jiangxi Province	Chinese	Jiang WS	1995	1990-1999	Unspecified	Jiangxi	Areas with population infection rate < 1.0%	17.144	27.9187	5.76033	1437	507	175	71	0.784	Pseudorasbora	Direct compression	350	322	92	No	No	No	Yes	Yes	Yes	Yes	Yes	Yes	Yes	Low
Yes	Investigation on the infection mode of clonorchiasis in Ruichang County, northern Jiangxi Province	Chinese	Jiang WS	1995	1990-1999	Unspecified	Jiangxi	Areas with population infection rate < 1.0%	17.144	27.9187	5.76033	1437	507	175	71	0.784	Hemiculter	Direct compression	100	35	35
Yes	Investigation on the infection mode of clonorchiasis in Ruichang County, northern Jiangxi Province	Chinese	Jiang WS	1995	1990-1999	Unspecified	Jiangxi	Areas with population infection rate < 1.0%	17.144	27.9187	5.76033	1437	507	175	71	0.784	Hypophthalmichthys	Direct compression	110	0	0
Yes	Investigation of freshwater fishes infected with trematode metacercaria in Gangwei Town, Longhai City	Chinese	Jiang XP	1999	1990-1999	Unspecified	Fujian	Areas with population infection rate < 1.0%	21.1842	27.9807	13.828	1168	392	124	25	0.668	Pseudorasbora	Direct compression	63	32	50.8	No	No	No	Yes	Yes	Yes	Yes	Yes	Yes	Yes	Low
Yes	Investigation of freshwater fishes infected with trematode metacercaria in Gangwei Town, Longhai City	Chinese	Jiang XP	1999	1990-1999	Unspecified	Fujian	Areas with population infection rate < 1.0%	21.1842	27.9807	13.828	1168	392	124	25	0.668	Rhodeus	Direct compression	54	9	17
Yes	Investigation of freshwater fishes infected with trematode metacercaria in Gangwei Town, Longhai City	Chinese	Jiang XP	1999	1990-1999	Unspecified	Fujian	Areas with population infection rate < 1.0%	21.1842	27.9807	13.828	1168	392	124	25	0.668	Oryzias	Direct compression	42	6	14.3
Yes	Investigation of freshwater fishes infected with trematode metacercaria in Gangwei Town, Longhai City	Chinese	Jiang XP	1999	1990-1999	Unspecified	Fujian	Areas with population infection rate < 1.0%	21.1842	27.9807	13.828	1168	392	124	25	0.668	Hemiculter	Direct compression	25	3	12
Yes	Investigation of freshwater fishes infected with trematode metacercaria in Gangwei Town, Longhai City	Chinese	Jiang XP	1999	1990-1999	Unspecified	Fujian	Areas with population infection rate < 1.0%	21.1842	27.9807	13.828	1168	392	124	25	0.668	Abbottina	Direct compression	27	5	18.52
Yes	Investigation of freshwater fishes infected with trematode metacercaria in Gangwei Town, Longhai City	Chinese	Jiang XP	1999	1990-1999	Unspecified	Fujian	Areas with population infection rate < 1.0%	21.1842	27.9807	13.828	1168	392	124	25	0.668	Cyprinus	Direct compression	22	3	13.64
Yes	Investigation of freshwater fishes infected with trematode metacercaria in Gangwei Town, Longhai City	Chinese	Jiang XP	1999	1990-1999	Unspecified	Fujian	Areas with population infection rate < 1.0%	21.1842	27.9807	13.828	1168	392	124	25	0.668	Macropodus	Direct compression	41	3	7.3
Yes	Investigation of freshwater fishes infected with trematode metacercaria in Gangwei Town, Longhai City	Chinese	Jiang XP	1999	1990-1999	Unspecified	Fujian	Areas with population infection rate < 1.0%	21.1842	27.9807	13.828	1168	392	124	25	0.668	Rhinogobius	Direct compression	21	3	14.29
No	Investigation of freshwater fishes infected with trematode metacercaria in Gangwei Town, Longhai City	Chinese	Jiang XP	1999	1990-1999	Unspecified	Fujian	Areas with population infection rate < 1.0%	21.1842	27.9807	13.828	1168	392	124	25	0.668	Ctenopharyngodon	Direct compression	14	4	28.57
No	Investigation of freshwater fishes infected with trematode metacercaria in Gangwei Town, Longhai City	Chinese	Jiang XP	1999	1990-1999	Unspecified	Fujian	Areas with population infection rate < 1.0%	21.1842	27.9807	13.828	1168	392	124	25	0.668	Carassius	Direct compression	18	1	5.56
Yes	Epidemiological investigation of clonorchiasis in Yangshan County	Chinese	Huang XH	1994	Before 1990	Unspecified	Guangdong	Areas with population infection rate ≥ 1.0%	19.6522	27.2595	10.8227	1605	574	182	252	0.9	Pseudorasbora	Direct compression	437	102	23.3	No	No	No	Yes	Yes	Yes	Yes	Yes	Yes	Yes	Low
Yes	Epidemiological investigation of clonorchiasis in Yangshan County	Chinese	Huang XH	1994	Before 1990	Unspecified	Guangdong	Areas with population infection rate ≥ 1.0%	19.6522	27.2595	10.8227	1605	574	182	252	0.9	Ctenopharyngodon	Direct compression	117	12	10.2
Yes	Epidemiological investigation of clonorchiasis in Yangshan County	Chinese	Huang XH	1994	Before 1990	Unspecified	Guangdong	Areas with population infection rate ≥ 1.0%	19.6522	27.2595	10.8227	1605	574	182	252	0.9	Cyprinus	Direct compression	109	6	5.5
Yes	Epidemiological investigation of clonorchiasis in Yangshan County	Chinese	Huang XH	1994	Before 1990	Unspecified	Guangdong	Areas with population infection rate ≥ 1.0%	19.6522	27.2595	10.8227	1605	574	182	252	0.9	Aristichthys	Direct compression	43	0	0
Yes	Epidemiological investigation of clonorchiasis in Yangshan County	Chinese	Huang XH	1994	Before 1990	Unspecified	Guangdong	Areas with population infection rate ≥ 1.0%	19.6522	27.2595	10.8227	1605	574	182	252	0.9	Unspecified	Direct compression	315	5	1.59
Yes	Survey of Clonorchis sinensis infection in freshwater fish at eatery in Yangshan County	Chinese	Huang XH	2010	2000-2009	Unspecified	Guangdong	Areas with population infection rate ≥ 1.0%	19.6522	27.2595	10.8227	1605	574	182	252	0.9	Ctenopharyngodon	Unspecified	90	2	2.22	No	No	Yes	Yes	Yes	Yes	No	No	Yes	Yes	Moderate
Yes	Survey of Clonorchis sinensis infection in freshwater fish at eatery in Yangshan County	Chinese	Huang XH	2010	2000-2009	Unspecified	Guangdong	Areas with population infection rate ≥ 1.0%	19.6522	27.2595	10.8227	1605	574	182	252	0.9	Pseudorasbora	Direct compression	45	25	55.56
Yes	Survey of Clonorchis sinensis infection in freshwater fish at eatery in Yangshan County	Chinese	Huang XH	2010	2000-2009	Unspecified	Guangdong	Areas with population infection rate ≥ 1.0%	19.6522	27.2595	10.8227	1605	574	182	252	0.9	Monopterus	Direct compression	24	7	29.17
Yes	Survey of Clonorchis sinensis infection in freshwater fish at eatery in Yangshan County	Chinese	Huang XH	2010	2000-2009	Unspecified	Guangdong	Areas with population infection rate ≥ 1.0%	19.6522	27.2595	10.8227	1605	574	182	252	0.9	Cyprinus	Direct compression	26	9	34.61
Yes	Survey of Clonorchis sinensis infection in freshwater fish at eatery in Yangshan County	Chinese	Huang XH	2010	2000-2009	Unspecified	Guangdong	Areas with population infection rate ≥ 1.0%	19.6522	27.2595	10.8227	1605	574	182	252	0.9	Cyprinus	Unspecified	36	5	13.89
Yes	Survey of Clonorchis sinensis infection in freshwater fish at eatery in Yangshan County	Chinese	Huang XH	2010	2000-2009	Unspecified	Guangdong	Areas with population infection rate ≥ 1.0%	19.6522	27.2595	10.8227	1605	574	182	252	0.9	Parabramis	Unspecified	27	0	0
Yes	Survey of Clonorchis sinensis infection in freshwater fish at eatery in Yangshan County	Chinese	Huang XH	2010	2000-2009	Unspecified	Guangdong	Areas with population infection rate ≥ 1.0%	19.6522	27.2595	10.8227	1605	574	182	252	0.9	Silurus	Unspecified	54	0	0
Yes	Survey of Clonorchis sinensis infection in freshwater fish at eatery in Yangshan County	Chinese	Huang XH	2010	2000-2009	Unspecified	Guangdong	Areas with population infection rate ≥ 1.0%	19.6522	27.2595	10.8227	1605	574	182	252	0.9	Monopterus	Unspecified	95	10	10.53
No	Survey of Clonorchis sinensis infection in freshwater fish at eatery in Yangshan County	Chinese	Huang XH	2010	2000-2009	Unspecified	Guangdong	Areas with population infection rate ≥ 1.0%	19.6522	27.2595	10.8227	1605	574	182	252	0.9	Silurus	Direct compression	14	3	21.43
Yes	Epidemiology and control of clonorchiasis in Sanshui City	Chinese	Hang XX	1999	Before 1990	Unspecified	Guangdong	Areas with population infection rate ≥ 1.0%	22.1548	28.569	14.406	1748	749	149	9	0.668	Ctenopharyngodon	Direct compression	66	24	36.36	No	No	No	Yes	Yes	Yes	Yes	Yes	Yes	Yes	Low
Yes	Epidemiology and control of clonorchiasis in Sanshui City	Chinese	Hang XX	1999	Before 1990	Unspecified	Guangdong	Areas with population infection rate ≥ 1.0%	22.1548	28.569	14.406	1748	749	149	9	0.668	Parabramis	Direct compression	58	9	15.52
No	Epidemiology and control of clonorchiasis in Sanshui City	Chinese	Hang XX	1999	Before 1990	Unspecified	Guangdong	Areas with population infection rate ≥ 1.0%	22.1548	28.569	14.406	1748	749	149	9	0.668	Pseudorasbora	Direct compression	7	1	14.3
Yes	Investigation on the infection of encysted metacercaria on freshwater fish in Nanshan District of Shenzhen	Chinese	Huang WF	2005	2000-2009	Unspecified	Guangdong	Areas with population infection rate ≥ 1.0%	22.7313	28.4671	15.7662	1886	955	101	38	0.668	Ctenopharyngodon	Direct compression	116	1	0.9	No	No	No	Yes	Yes	Yes	Yes	Yes	Yes	Yes	Low
Yes	Investigation on the infection of encysted metacercaria on freshwater fish in Nanshan District of Shenzhen	Chinese	Huang WF	2005	2000-2009	Unspecified	Guangdong	Areas with population infection rate ≥ 1.0%	22.7313	28.4671	15.7662	1886	955	101	38	0.668	Carassius	Direct compression	82	0	0
Yes	Investigation on the infection of encysted metacercaria on freshwater fish in Nanshan District of Shenzhen	Chinese	Huang WF	2005	2000-2009	Unspecified	Guangdong	Areas with population infection rate ≥ 1.0%	22.7313	28.4671	15.7662	1886	955	101	38	0.668	Lateolabrax	Direct compression	72	0	0
Yes	Investigation on the infection of encysted metacercaria on freshwater fish in Nanshan District of Shenzhen	Chinese	Huang WF	2005	2000-2009	Unspecified	Guangdong	Areas with population infection rate ≥ 1.0%	22.7313	28.4671	15.7662	1886	955	101	38	0.668	Parabramis	Direct compression	28	0	0
Yes	Investigation on the infection of encysted metacercaria on freshwater fish in Nanshan District of Shenzhen	Chinese	Huang WF	2005	2000-2009	Unspecified	Guangdong	Areas with population infection rate ≥ 1.0%	22.7313	28.4671	15.7662	1886	955	101	38	0.668	Cyprinus	Direct compression	25	0	0
No	Investigation on the infection of encysted metacercaria on freshwater fish in Nanshan District of Shenzhen	Chinese	Huang WF	2005	2000-2009	Unspecified	Guangdong	Areas with population infection rate ≥ 1.0%	22.7313	28.4671	15.7662	1886	955	101	38	0.668	Hypophthalmichthys	Direct compression	13	0	0
No	Across-sectional survey of the population infection rate of liver fluke disease in Foshan	Chinese	Huang WX	2008	2000-2009	Unspecified	Guangdong	Areas with population infection rate ≥ 1.0%	22.1548	28.569	14.406	1748	749	149	9	0.668	Ctenopharyngodon	Unspecified	10	0	0	No	No	No	Yes	Yes	Yes	No	No	Yes	Yes	Moderate
No	Across-sectional survey of the population infection rate of liver fluke disease in Foshan	Chinese	Huang WX	2008	2000-2009	Unspecified	Guangdong	Areas with population infection rate ≥ 1.0%	22.1548	28.569	14.406	1748	749	149	9	0.668	Aristichthys	Unspecified	10	0	0
No	Across-sectional survey of the population infection rate of liver fluke disease in Foshan	Chinese	Huang WX	2008	2000-2009	Unspecified	Guangdong	Areas with population infection rate ≥ 1.0%	22.1548	28.569	14.406	1748	749	149	9	0.668	Lateolabrax	Unspecified	10	0	0
No	Across-sectional survey of the population infection rate of liver fluke disease in Foshan	Chinese	Huang WX	2008	2000-2009	Unspecified	Guangdong	Areas with population infection rate ≥ 1.0%	22.1548	28.569	14.406	1748	749	149	9	0.668	Siniperca	Unspecified	10	0	0
Yes	The epidemiological study on clonorchiasis in southern Fujian and the shrimp infection with the cercariae of Clonorchis sinensis	Chinese	Huang SM	1990	Before 1990	Unspecified	Fujian	Areas with population infection rate < 1.0%	21.1842	27.9807	13.828	1168	392	124	25	0.668	Pseudorasbora	Unspecified	182	81	44.5	No	No	No	Yes	Yes	Yes	No	No	Yes	Yes	Moderate
Yes	The epidemiological study on clonorchiasis in southern Fujian and the shrimp infection with the cercariae of Clonorchis sinensis	Chinese	Huang SM	1990	Before 1990	Unspecified	Fujian	Areas with population infection rate < 1.0%	21.1842	27.9807	13.828	1168	392	124	25	0.668	Hypophthalmichthys	Unspecified	21	3	14.3
Yes	The epidemiological study on clonorchiasis in southern Fujian and the shrimp infection with the cercariae of Clonorchis sinensis	Chinese	Huang SM	1990	Before 1990	Unspecified	Fujian	Areas with population infection rate < 1.0%	21.1842	27.9807	13.828	1168	392	124	25	0.668	Carassius	Unspecified	120	3	2.5
Yes	The epidemiological study on clonorchiasis in southern Fujian and the shrimp infection with the cercariae of Clonorchis sinensis	Chinese	Huang SM	1990	Before 1990	Unspecified	Fujian	Areas with population infection rate < 1.0%	21.1842	27.9807	13.828	1168	392	124	25	0.668	Puntius	Unspecified	152	5	3.3
Yes	The epidemiological study on clonorchiasis in southern Fujian and the shrimp infection with the cercariae of Clonorchis sinensis	Chinese	Huang SM	1990	Before 1990	Unspecified	Fujian	Areas with population infection rate < 1.0%	21.1842	27.9807	13.828	1168	392	124	25	0.668	Macropodus	Unspecified	22	0	0
Yes	The epidemiological study on clonorchiasis in southern Fujian and the shrimp infection with the cercariae of Clonorchis sinensis	Chinese	Huang SM	1990	Before 1990	Unspecified	Fujian	Areas with population infection rate < 1.0%	21.1842	27.9807	13.828	1168	392	124	25	0.668	Rhinogobius	Unspecified	47	0	0
Yes	The epidemiological study on clonorchiasis in southern Fujian and the shrimp infection with the cercariae of Clonorchis sinensis	Chinese	Huang SM	1990	Before 1990	Unspecified	Fujian	Areas with population infection rate < 1.0%	21.1842	27.9807	13.828	1168	392	124	25	0.668	Oreochromis	Unspecified	35	0	0
Yes	The epidemiological study on clonorchiasis in southern Fujian and the shrimp infection with the cercariae of Clonorchis sinensis	Chinese	Huang SM	1990	Before 1990	Unspecified	Fujian	Areas with population infection rate < 1.0%	21.1842	27.9807	13.828	1168	392	124	25	0.668	Bosttychus	Unspecified	75	0	0
No	The epidemiological study on clonorchiasis in southern Fujian and the shrimp infection with the cercariae of Clonorchis sinensis	Chinese	Huang SM	1990	Before 1990	Unspecified	Fujian	Areas with population infection rate < 1.0%	21.1842	27.9807	13.828	1168	392	124	25	0.668	Oryzias	Unspecified	13	4	30.8
No	The epidemiological study on clonorchiasis in southern Fujian and the shrimp infection with the cercariae of Clonorchis sinensis	Chinese	Huang SM	1990	Before 1990	Unspecified	Fujian	Areas with population infection rate < 1.0%	21.1842	27.9807	13.828	1168	392	124	25	0.668	Misgurnus	Unspecified	2	0	0
No	The epidemiological study on clonorchiasis in southern Fujian and the shrimp infection with the cercariae of Clonorchis sinensis	Chinese	Huang SM	1990	Before 1990	Unspecified	Fujian	Areas with population infection rate < 1.0%	21.1842	27.9807	13.828	1168	392	124	25	0.668	Macrobrachium	Unspecified	18	1	1.3
Yes	Investigation on the infection of Clonorchis sinensis metacercaria in freshwater fish and shrimp in Hengxian Fair, Guangxi	Chinese	Huang QM	2009	2000-2009	Unspecified	Guangxi	Areas with population infection rate ≥ 1.0%	21.6262	28.2762	13.5163	1542	737	144	56	0.564	Shrimp-Unspecified	Direct compression	315	0	0	No	No	No	Yes	Yes	Yes	Yes	Yes	Yes	Yes	Low
Yes	Investigation on the infection of Clonorchis sinensis metacercaria in freshwater fish and shrimp in Hengxian Fair, Guangxi	Chinese	Huang QM	2009	2000-2009	Unspecified	Guangxi	Areas with population infection rate ≥ 1.0%	21.6262	28.2762	13.5163	1542	737	144	56	0.564	Ctenopharyngodon	Direct compression	116	11	9.48276
Yes	Investigation on the infection of Clonorchis sinensis metacercaria in freshwater fish and shrimp in Hengxian Fair, Guangxi	Chinese	Huang QM	2009	2000-2009	Unspecified	Guangxi	Areas with population infection rate ≥ 1.0%	21.6262	28.2762	13.5163	1542	737	144	56	0.564	Carassius	Direct compression	82	3	3.65854
Yes	Investigation on the infection of Clonorchis sinensis metacercaria in freshwater fish and shrimp in Hengxian Fair, Guangxi	Chinese	Huang QM	2009	2000-2009	Unspecified	Guangxi	Areas with population infection rate ≥ 1.0%	21.6262	28.2762	13.5163	1542	737	144	56	0.564	Lateolabrax	Direct compression	72	2	2.77778
Yes	Investigation on the infection of Clonorchis sinensis metacercaria in freshwater fish and shrimp in Hengxian Fair, Guangxi	Chinese	Huang QM	2009	2000-2009	Unspecified	Guangxi	Areas with population infection rate ≥ 1.0%	21.6262	28.2762	13.5163	1542	737	144	56	0.564	Parabramis	Direct compression	28	1	3.57143
Yes	Investigation on the infection of Clonorchis sinensis metacercaria in freshwater fish and shrimp in Hengxian Fair, Guangxi	Chinese	Huang QM	2009	2000-2009	Unspecified	Guangxi	Areas with population infection rate ≥ 1.0%	21.6262	28.2762	13.5163	1542	737	144	56	0.564	Cyprinus	Direct compression	25	3	12
No	Investigation on the infection of Clonorchis sinensis metacercaria in freshwater fish and shrimp in Hengxian Fair, Guangxi	Chinese	Huang QM	2009	2000-2009	Unspecified	Guangxi	Areas with population infection rate ≥ 1.0%	21.6262	28.2762	13.5163	1542	737	144	56	0.564	Hypophthalmichthys	Direct compression	13	1	7.69231
Yes	A preliminary investigation on the infection of Clonorchis sinensis metacercaria in freshwater fishes sold in Wuchang District	Chinese	Huang M	2003	2000-2009	Unspecified	Hubei	Areas with population infection rate < 1.0%	17.2577	28.108	5.813	1265	510	129	25	0.364	Pseudorasbora	Direct compression	20	18	90	No	No	No	Yes	Yes	Yes	Yes	Yes	Yes	Yes	Low
Yes	A preliminary investigation on the infection of Clonorchis sinensis metacercaria in freshwater fishes sold in Wuchang District	Chinese	Huang M	2003	2000-2009	Unspecified	Hubei	Areas with population infection rate < 1.0%	17.2577	28.108	5.813	1265	510	129	25	0.364	Pseudolaubuca	Direct compression	20	2	10
Yes	A preliminary investigation on the infection of Clonorchis sinensis metacercaria in freshwater fishes sold in Wuchang District	Chinese	Huang M	2003	2000-2009	Unspecified	Hubei	Areas with population infection rate < 1.0%	17.2577	28.108	5.813	1265	510	129	25	0.364	Carassius	Direct compression	20	6	30
No	A preliminary investigation on the infection of Clonorchis sinensis metacercaria in freshwater fishes sold in Wuchang District	Chinese	Huang M	2003	2000-2009	Unspecified	Hubei	Areas with population infection rate < 1.0%	17.2577	28.108	5.813	1265	510	129	25	0.364	Ctenopharyngodon	Direct compression	10	2	20
No	A preliminary investigation on the infection of Clonorchis sinensis metacercaria in freshwater fishes sold in Wuchang District	Chinese	Huang M	2003	2000-2009	Unspecified	Hubei	Areas with population infection rate < 1.0%	17.2577	28.108	5.813	1265	510	129	25	0.364	Cyprinus	Direct compression	10	1	10
No	A preliminary investigation on the infection of Clonorchis sinensis metacercaria in freshwater fishes sold in Wuchang District	Chinese	Huang M	2003	2000-2009	Unspecified	Hubei	Areas with population infection rate < 1.0%	17.2577	28.108	5.813	1265	510	129	25	0.364	Parabramis	Direct compression	10	3	30
Yes	A survey on the infection of freshwater fish by Clonorchis sinensis in Shunde, Panyu, Qingyuan, Zengcheng, and Huadu, Guangdong province	Chinese	Huang J	2006	2000-2009	Spring	Guangdong	Areas with population infection rate ≥ 1.0%	22.4726	28.5807	15.0433	1796	811	135	3	0.252	Ctenopharyngodon	Unspecified	57	9	15.79	No	No	No	Yes	Yes	Yes	No	No	Yes	Yes	Moderate
Yes	A survey on the infection of freshwater fish by Clonorchis sinensis in Shunde, Panyu, Qingyuan, Zengcheng, and Huadu, Guangdong province	Chinese	Huang J	2006	2000-2009	Spring	Guangdong	Areas with population infection rate ≥ 1.0%	22.4726	28.5807	15.0433	1796	811	135	3	0.252	Cirrhinus	Unspecified	59	9	15.25
Yes	A survey on the infection of freshwater fish by Clonorchis sinensis in Shunde, Panyu, Qingyuan, Zengcheng, and Huadu, Guangdong province	Chinese	Huang J	2006	2000-2009	Spring	Guangdong	Areas with population infection rate ≥ 1.0%	22.4726	28.5807	15.0433	1796	811	135	3	0.252	Carassius	Unspecified	22	2	9.09
No	A survey on the infection of freshwater fish by Clonorchis sinensis in Shunde, Panyu, Qingyuan, Zengcheng, and Huadu, Guangdong province	Chinese	Huang J	2006	2000-2009	Spring	Guangdong	Areas with population infection rate ≥ 1.0%	22.4726	28.5807	15.0433	1796	811	135	3	0.252	Hypophthalmichthys	Unspecified	12	0	0
No	A survey on the infection of freshwater fish by Clonorchis sinensis in Shunde, Panyu, Qingyuan, Zengcheng, and Huadu, Guangdong province	Chinese	Huang J	2006	2000-2009	Spring	Guangdong	Areas with population infection rate ≥ 1.0%	22.4726	28.5807	15.0433	1796	811	135	3	0.252	Aristichthys	Unspecified	12	2	16.7
No	A survey on the infection of freshwater fish by Clonorchis sinensis in Shunde, Panyu, Qingyuan, Zengcheng, and Huadu, Guangdong province	Chinese	Huang J	2006	2000-2009	Spring	Guangdong	Areas with population infection rate ≥ 1.0%	22.4726	28.5807	15.0433	1796	811	135	3	0.252	Pseudorasbora	Unspecified	4	1	25
No	A survey on the infection of freshwater fish by Clonorchis sinensis in Shunde, Panyu, Qingyuan, Zengcheng, and Huadu, Guangdong province	Chinese	Huang J	2006	2000-2009	Spring	Guangdong	Areas with population infection rate ≥ 1.0%	22.4726	28.5807	15.0433	1796	811	135	3	0.252	Larimichthys	Unspecified	14	0	0
No	A survey on the infection of freshwater fish by Clonorchis sinensis in Shunde, Panyu, Qingyuan, Zengcheng, and Huadu, Guangdong province	Chinese	Huang J	2006	2000-2009	Spring	Guangdong	Areas with population infection rate ≥ 1.0%	22.4726	28.5807	15.0433	1796	811	135	3	0.252	Rhodeus	Unspecified	8	4	50
Yes	Investigation into infection route and factors asscoiated with Clonorchis sinensis infection in freshwater fish in Shenzhen City	Chinese	Huang FY	2009	2000-2009	Unspecified	Guangdong	Areas with population infection rate ≥ 1.0%	22.7316	28.4122	15.832	1908	959	100	35	0.388	Ctenopharyngodon	Artificial digestion	87	35	40.2	No	No	No	Yes	Yes	Yes	Yes	Yes	Yes	Yes	Low
Yes	Investigation into infection route and factors asscoiated with Clonorchis sinensis infection in freshwater fish in Shenzhen City	Chinese	Huang FY	2009	2000-2009	Unspecified	Guangdong	Areas with population infection rate ≥ 1.0%	22.7316	28.4122	15.832	1908	959	100	35	0.388	Cirrhinus	Artificial digestion	75	14	18.6
Yes	Investigation into infection route and factors asscoiated with Clonorchis sinensis infection in freshwater fish in Shenzhen City	Chinese	Huang FY	2009	2000-2009	Unspecified	Guangdong	Areas with population infection rate ≥ 1.0%	22.7316	28.4122	15.832	1908	959	100	35	0.388	Cyprinus	Artificial digestion	170	33	19.4
Yes	Investigation into infection route and factors asscoiated with Clonorchis sinensis infection in freshwater fish in Shenzhen City	Chinese	Huang FY	2009	2000-2009	Unspecified	Guangdong	Areas with population infection rate ≥ 1.0%	22.7316	28.4122	15.832	1908	959	100	35	0.388	Aristichthys	Artificial digestion	135	23	17
Yes	Investigation into infection route and factors asscoiated with Clonorchis sinensis infection in freshwater fish in Shenzhen City	Chinese	Huang FY	2009	2000-2009	Unspecified	Guangdong	Areas with population infection rate ≥ 1.0%	22.7316	28.4122	15.832	1908	959	100	35	0.388	Channa	Artificial digestion	50	8	16
Yes	Investigation into infection route and factors asscoiated with Clonorchis sinensis infection in freshwater fish in Shenzhen City	Chinese	Huang FY	2009	2000-2009	Unspecified	Guangdong	Areas with population infection rate ≥ 1.0%	22.7316	28.4122	15.832	1908	959	100	35	0.388	Oreochromis	Artificial digestion	178	35	19.6
Yes	Investigation into infection route and factors asscoiated with Clonorchis sinensis infection in freshwater fish in Shenzhen City	Chinese	Huang FY	2009	2000-2009	Unspecified	Guangdong	Areas with population infection rate ≥ 1.0%	22.7316	28.4122	15.832	1908	959	100	35	0.388	Unspecified	Artificial digestion	112	17	15.18
Yes	An epidemiological survey on clonorchiasis	Chinese	Huang FZ	1985	Before 1990	Autumn	Heilongjiang	Areas with population infection rate ≥ 1.0%	4.25525	20.3848	-13.9562	551	319	19	191	0.82	Pseudorasbora	Direct compression	58	6	10.3	No	No	No	Yes	Yes	Yes	Yes	Yes	Yes	Yes	Low
Yes	An epidemiological survey on clonorchiasis	Chinese	Huang FZ	1985	Before 1990	Autumn	Heilongjiang	Areas with population infection rate ≥ 1.0%	4.25525	20.3848	-13.9562	551	319	19	191	0.82	Carassius	Direct compression	123	3	2.4
Yes	An epidemiological survey on clonorchiasis	Chinese	Huang FZ	1985	Before 1990	Autumn	Heilongjiang	Areas with population infection rate ≥ 1.0%	4.25525	20.3848	-13.9562	551	319	19	191	0.82	Rhodeus	Direct compression	21	0	0
Yes	An epidemiological survey on clonorchiasis	Chinese	Huang FZ	1985	Before 1990	Autumn	Heilongjiang	Areas with population infection rate ≥ 1.0%	4.25525	20.3848	-13.9562	551	319	19	191	0.82	Gobio	Direct compression	21	0	0
No	An epidemiological survey on clonorchiasis	Chinese	Huang FZ	1985	Before 1990	Autumn	Heilongjiang	Areas with population infection rate ≥ 1.0%	4.25525	20.3848	-13.9562	551	319	19	191	0.82	Cyprinus	Direct compression	4	0	0
No	An epidemiological survey on clonorchiasis	Chinese	Huang FZ	1985	Before 1990	Autumn	Heilongjiang	Areas with population infection rate ≥ 1.0%	4.25525	20.3848	-13.9562	551	319	19	191	0.82	Hypophthalmichthys	Direct compression	14	0	0
No	An epidemiological survey on clonorchiasis	Chinese	Huang FZ	1985	Before 1990	Autumn	Heilongjiang	Areas with population infection rate ≥ 1.0%	4.25525	20.3848	-13.9562	551	319	19	191	0.82	Siniperca	Direct compression	2	0	0
No	Investigation of Clonorchis sinensis infection in freshwater fish in Shenzhen	Chinese	Huang DN	2006	2000-2009	Winter	Guangdong	Areas with population infection rate ≥ 1.0%	22.7316	28.4122	15.832	1908	959	100	35	0.388	Cirrhinus	Artificial digestion	15	4	26	No	No	No	Yes	Yes	Yes	Yes	Yes	Yes	Yes	Low
Yes	Epidemiological investigation of clonorchiasis in Qichun County, Hubei Province	Chinese	Hu Ming	1989	Before 1990	Unspecified	Hubei	Areas with population infection rate < 1.0%	17.2105	28.0727	5.76083	1407	558	152	52	0.752	Unspecified	Direct compression	66	0	0	No	No	No	Yes	Yes	Yes	Yes	Yes	Yes	Yes	Low
No	Epidemiological investigation of clonorchiasis in Qichun County, Hubei Province	Chinese	Hu Ming	1989	Before 1990	Unspecified	Hubei	Areas with population infection rate < 1.0%	17.2105	28.0727	5.76083	1407	558	152	52	0.752	Pseudorasbora	Direct compression	14	12	85.7
No	Epidemiological investigation of clonorchiasis in Qichun County, Hubei Province	Chinese	Hu Ming	1989	Before 1990	Unspecified	Hubei	Areas with population infection rate < 1.0%	17.2105	28.0727	5.76083	1407	558	152	52	0.752	Abbottina	Direct compression	10	8	80
No	Epidemiological investigation of clonorchiasis in Qichun County, Hubei Province	Chinese	Hu Ming	1989	Before 1990	Unspecified	Hubei	Areas with population infection rate < 1.0%	17.2105	28.0727	5.76083	1407	558	152	52	0.752	Hemiculter	Direct compression	1	1	100
No	Epidemiological investigation of clonorchiasis in Qichun County, Hubei Province	Chinese	Hu Ming	1989	Before 1990	Unspecified	Hubei	Areas with population infection rate < 1.0%	17.2105	28.0727	5.76083	1407	558	152	52	0.752	Ctenopharyngodon	Direct compression	1	1	100
Yes	Epidemiological investigation of clonorchiasis in Huangshi City	Chinese	Hu CX	1991	Before 1990	Unspecified	Hubei	Areas with population infection rate < 1.0%	17.0565	27.905	5.61133	1396	553	153	69	0.464	Pseudorasbora	Direct compression	326	169	51.84	No	No	No	Yes	Yes	Yes	Yes	Yes	Yes	Yes	Low
Yes	Epidemiological investigation of clonorchiasis in Huangshi City	Chinese	Hu CX	1991	Before 1990	Unspecified	Hubei	Areas with population infection rate < 1.0%	17.0565	27.905	5.61133	1396	553	153	69	0.464	Abbottina	Direct compression	58	5	8.62
Yes	Epidemiological investigation of clonorchiasis in Huangshi City	Chinese	Hu CX	1991	Before 1990	Unspecified	Hubei	Areas with population infection rate < 1.0%	17.0565	27.905	5.61133	1396	553	153	69	0.464	Rhodeus	Direct compression	59	3	5.08
Yes	Epidemiological investigation of clonorchiasis in Huangshi City	Chinese	Hu CX	1991	Before 1990	Unspecified	Hubei	Areas with population infection rate < 1.0%	17.0565	27.905	5.61133	1396	553	153	69	0.464	Cyprinus	Direct compression	78	1	1.28
Yes	Epidemiological investigation of clonorchiasis in Huangshi City	Chinese	Hu CX	1991	Before 1990	Unspecified	Hubei	Areas with population infection rate < 1.0%	17.0565	27.905	5.61133	1396	553	153	69	0.464	Hemiculter	Direct compression	49	1	2.04
Yes	Epidemiological investigation of clonorchiasis in Huangshi City	Chinese	Hu CX	1991	Before 1990	Unspecified	Hubei	Areas with population infection rate < 1.0%	17.0565	27.905	5.61133	1396	553	153	69	0.464	Hypophthalmichthys	Direct compression	28	0	0
Yes	Epidemiological investigation of clonorchiasis in Huangshi City	Chinese	Hu CX	1991	Before 1990	Unspecified	Hubei	Areas with population infection rate < 1.0%	17.0565	27.905	5.61133	1396	553	153	69	0.464	Carassius	Direct compression	30	0	0
No	Epidemiological investigation of clonorchiasis in Huangshi City	Chinese	Hu CX	1991	Before 1990	Unspecified	Hubei	Areas with population infection rate < 1.0%	17.0565	27.905	5.61133	1396	553	153	69	0.464	Erythroculter	Direct compression	7	1	14.29
No	Epidemiological investigation of clonorchiasis in Huangshi City	Chinese	Hu CX	1991	Before 1990	Unspecified	Hubei	Areas with population infection rate < 1.0%	17.0565	27.905	5.61133	1396	553	153	69	0.464	Mylopharyngodon	Direct compression	8	0	0
No	Epidemiological investigation of clonorchiasis in Huangshi City	Chinese	Hu CX	1991	Before 1990	Unspecified	Hubei	Areas with population infection rate < 1.0%	17.0565	27.905	5.61133	1396	553	153	69	0.464	Ctenopharyngodon	Direct compression	4	0	0
No	Epidemiological investigation of clonorchiasis in Huangshi City	Chinese	Hu CX	1991	Before 1990	Unspecified	Hubei	Areas with population infection rate < 1.0%	17.0565	27.905	5.61133	1396	553	153	69	0.464	Aristichthys	Direct compression	1	0	0
No	Epidemiological investigation of clonorchiasis in Huangshi City	Chinese	Hu CX	1991	Before 1990	Unspecified	Hubei	Areas with population infection rate < 1.0%	17.0565	27.905	5.61133	1396	553	153	69	0.464	Megalobrama	Direct compression	2	0	0
No	Epidemiological investigation of clonorchiasis in Huangshi City	Chinese	Hu CX	1991	Before 1990	Unspecified	Hubei	Areas with population infection rate < 1.0%	17.0565	27.905	5.61133	1396	553	153	69	0.464	Pelteobagrus	Direct compression	2	0	0
No	Epidemiological investigation of clonorchiasis in Huangshi City	Chinese	Hu CX	1991	Before 1990	Unspecified	Hubei	Areas with population infection rate < 1.0%	17.0565	27.905	5.61133	1396	553	153	69	0.464	Siniperca	Direct compression	5	0	0
No	Epidemiological investigation of clonorchiasis in Huangshi City	Chinese	Hu CX	1991	Before 1990	Unspecified	Hubei	Areas with population infection rate < 1.0%	17.0565	27.905	5.61133	1396	553	153	69	0.464	Micropercops	Direct compression	1	0	0
No	Epidemiological investigation of clonorchiasis in Huangshi City	Chinese	Hu CX	1991	Before 1990	Unspecified	Hubei	Areas with population infection rate < 1.0%	17.0565	27.905	5.61133	1396	553	153	69	0.464	Channa	Direct compression	1	0	0
No	Epidemiological investigation of clonorchiasis in Huangshi City	Chinese	Hu CX	1991	Before 1990	Unspecified	Hubei	Areas with population infection rate < 1.0%	17.0565	27.905	5.61133	1396	553	153	69	0.464	Hemiramphus	Direct compression	1	0	0
No	Epidemiological investigation of clonorchiasis in Huangshi City	Chinese	Hu CX	1991	Before 1990	Unspecified	Hubei	Areas with population infection rate < 1.0%	17.0565	27.905	5.61133	1396	553	153	69	0.464	Shrimp-unknow	Direct compression	14	2	14.29
Yes	Long term effect of the control of clonorchiasis in Shenqiu County	Chinese	Han GT	1993	1990-1999	Autumn	Henan	Areas with population infection rate < 1.0%	15.035	26.5567	2.844	820	414	52	41	0.82	Pseudorasbora	Unspecified	288	119	41.32	No	No	No	Yes	Yes	Yes	No	No	Yes	Yes	Moderate
Yes	Long term effect of the control of clonorchiasis in Shenqiu County	Chinese	Han GT	1993	1990-1999	Autumn	Henan	Areas with population infection rate < 1.0%	15.035	26.5567	2.844	820	414	52	41	0.82	Saurogobio	Unspecified	179	37	20.67
Yes	Long term effect of the control of clonorchiasis in Shenqiu County	Chinese	Han GT	1993	1990-1999	Autumn	Henan	Areas with population infection rate < 1.0%	15.035	26.5567	2.844	820	414	52	41	0.82	Rhodeus	Unspecified	222	35	15.77
Yes	Long term effect of the control of clonorchiasis in Shenqiu County	Chinese	Han GT	1993	1990-1999	Autumn	Henan	Areas with population infection rate < 1.0%	15.035	26.5567	2.844	820	414	52	41	0.82	Hemiculter	Unspecified	233	15	6.44
Yes	Long term effect of the control of clonorchiasis in Shenqiu County	Chinese	Han GT	1993	1990-1999	Autumn	Henan	Areas with population infection rate < 1.0%	15.035	26.5567	2.844	820	414	52	41	0.82	Carassius	Unspecified	57	2	3.51
Yes	Long term effect of the control of clonorchiasis in Shenqiu County	Chinese	Han GT	1993	1990-1999	Autumn	Henan	Areas with population infection rate < 1.0%	15.035	26.5567	2.844	820	414	52	41	0.82	Hypophthalmichthys	Unspecified	68	0	0
No	Long term effect of the control of clonorchiasis in Shenqiu County	Chinese	Han GT	1993	1990-1999	Autumn	Henan	Areas with population infection rate < 1.0%	15.035	26.5567	2.844	820	414	52	41	0.82	Silurus	Unspecified	7	0	0
No	Long term effect of the control of clonorchiasis in Shenqiu County	Chinese	Han GT	1993	1990-1999	Autumn	Henan	Areas with population infection rate < 1.0%	15.035	26.5567	2.844	820	414	52	41	0.82	Ctenopharyngodon	Unspecified	9	0	0
No	Long term effect of the control of clonorchiasis in Shenqiu County	Chinese	Han GT	1993	1990-1999	Autumn	Henan	Areas with population infection rate < 1.0%	15.035	26.5567	2.844	820	414	52	41	0.82	Misgurnus	Unspecified	8	0	0
No	Long term effect of the control of clonorchiasis in Shenqiu County	Chinese	Han GT	1993	1990-1999	Autumn	Henan	Areas with population infection rate < 1.0%	15.035	26.5567	2.844	820	414	52	41	0.82	Mastacembelus	Unspecified	4	0	0
No	Long term effect of the control of clonorchiasis in Shenqiu County	Chinese	Han GT	1993	1990-1999	Autumn	Henan	Areas with population infection rate < 1.0%	15.035	26.5567	2.844	820	414	52	41	0.82	Bosttychus	Unspecified	9	0	0
No	Long term effect of the control of clonorchiasis in Shenqiu County	Chinese	Han GT	1993	1990-1999	Autumn	Henan	Areas with population infection rate < 1.0%	15.035	26.5567	2.844	820	414	52	41	0.82	Shrimp-unknow	Unspecified	8	0	0
Yes	Investigation on intermediate host infection of Clonorchis sinensis in Huainan area	Chinese	Guo J	2006	2000-2009	Unspecified	Anhui	Areas with population infection rate < 1.0%	15.639	26.9235	3.575	897	431	85	49	0.64	Parabramis	Unspecified	120	8	6.66	No	No	No	Yes	Yes	Yes	No	No	Yes	Yes	Moderate
Yes	Investigation on intermediate host infection of Clonorchis sinensis in Huainan area	Chinese	Guo J	2006	2000-2009	Unspecified	Anhui	Areas with population infection rate < 1.0%	15.639	26.9235	3.575	897	431	85	49	0.64	Ctenopharyngodon	Unspecified	120	3	2.5
Yes	Investigation on intermediate host infection of Clonorchis sinensis in Huainan area	Chinese	Guo J	2006	2000-2009	Unspecified	Anhui	Areas with population infection rate < 1.0%	15.639	26.9235	3.575	897	431	85	49	0.64	Shrimp-Unspecified	Unspecified	120	7	5.83
Yes	A survey on the natural foci of clonorchiasis in Mianyang District, Sichuan Province	Chinese	Gu XH	1988	Before 1990	Unspecified	Sichuan	Areas with population infection rate < 1.0%	16.8701	25.3123	7.63467	978	577	33	494	0.304	Pseudorasbora	Direct compression	1078	321	29.78	No	No	No	Yes	Yes	Yes	Yes	Yes	Yes	Yes	Low
Yes	A survey on the natural foci of clonorchiasis in Mianyang District, Sichuan Province	Chinese	Gu XH	1988	Before 1990	Unspecified	Sichuan	Areas with population infection rate < 1.0%	16.8701	25.3123	7.63467	978	577	33	494	0.304	Abbottina	Direct compression	98	18	18.37
Yes	A survey on the natural foci of clonorchiasis in Mianyang District, Sichuan Province	Chinese	Gu XH	1988	Before 1990	Unspecified	Sichuan	Areas with population infection rate < 1.0%	16.8701	25.3123	7.63467	978	577	33	494	0.304	Macropodus	Direct compression	49	8	16.33
Yes	A survey on the natural foci of clonorchiasis in Mianyang District, Sichuan Province	Chinese	Gu XH	1988	Before 1990	Unspecified	Sichuan	Areas with population infection rate < 1.0%	16.8701	25.3123	7.63467	978	577	33	494	0.304	Misgurnus	Direct compression	20	3	15
Yes	A survey on the natural foci of clonorchiasis in Mianyang District, Sichuan Province	Chinese	Gu XH	1988	Before 1990	Unspecified	Sichuan	Areas with population infection rate < 1.0%	16.8701	25.3123	7.63467	978	577	33	494	0.304	Paraleucogobio	Direct compression	85	5	6.02
Yes	A survey on the natural foci of clonorchiasis in Mianyang District, Sichuan Province	Chinese	Gu XH	1988	Before 1990	Unspecified	Sichuan	Areas with population infection rate < 1.0%	16.8701	25.3123	7.63467	978	577	33	494	0.304	Hemiculter	Direct compression	161	8	4.96
Yes	A survey on the natural foci of clonorchiasis in Mianyang District, Sichuan Province	Chinese	Gu XH	1988	Before 1990	Unspecified	Sichuan	Areas with population infection rate < 1.0%	16.8701	25.3123	7.63467	978	577	33	494	0.304	Cirrhinus	Direct compression	59	1	2
Yes	A survey on the natural foci of clonorchiasis in Mianyang District, Sichuan Province	Chinese	Gu XH	1988	Before 1990	Unspecified	Sichuan	Areas with population infection rate < 1.0%	16.8701	25.3123	7.63467	978	577	33	494	0.304	Carassius	Direct compression	133	2	1.5
Yes	Current status and influencing factors of Clonorchis sinensis infection in rural areas of Ninghai County in Zhejiang Province	Chinese	GuMX	2017	After 2010	Unspecified	Zhejiang	Areas with population infection rate < 1.0%	16.4192	26.0503	6.30433	1302	427	159	105	0.884	Pseudorasbora	Direct compression	381	51	13.39	No	No	Yes	Yes	Yes	Yes	Yes	Yes	Yes	Yes	Low
Yes	Distribution of metacercaria of liver fluke in fish and its epidemiological significance	Chinese	Gu ZF	1983	Before 1990	Unspecified	Shandong	Areas with population infection rate < 1.0%	12.4943	24.1567	-0.348167	678	418	28	19	0.888	Pseudorasbora	Direct compression	214	185	86.44	No	No	No	Yes	Yes	Yes	Yes	Yes	Yes	Yes	Low
Yes	Distribution of metacercaria of liver fluke in fish and its epidemiological significance	Chinese	Gu ZF	1983	Before 1990	Unspecified	Shandong	Areas with population infection rate < 1.0%	12.4943	24.1567	-0.348167	678	418	28	19	0.888	Hemiculter	Direct compression	32	2	6.25
No	Distribution of metacercaria of liver fluke in fish and its epidemiological significance	Chinese	Gu ZF	1983	Before 1990	Unspecified	Shandong	Areas with population infection rate < 1.0%	12.4943	24.1567	-0.348167	678	418	28	19	0.888	Carassius	Direct compression	8	3	37.4
No	Distribution of metacercaria of liver fluke in fish and its epidemiological significance	Chinese	Gu ZF	1983	Before 1990	Unspecified	Shandong	Areas with population infection rate < 1.0%	12.4943	24.1567	-0.348167	678	418	28	19	0.888	Abbottina	Direct compression	8	1	12.5
No	Distribution of metacercaria of liver fluke in fish and its epidemiological significance	Chinese	Gu ZF	1983	Before 1990	Unspecified	Shandong	Areas with population infection rate < 1.0%	12.4943	24.1567	-0.348167	678	418	28	19	0.888	Micropercops	Direct compression	10	0	0
No	Distribution of metacercaria of liver fluke in fish and its epidemiological significance	Chinese	Gu ZF	1983	Before 1990	Unspecified	Shandong	Areas with population infection rate < 1.0%	12.4943	24.1567	-0.348167	678	418	28	19	0.888	Opsariichthys	Direct compression	17	0	0
Yes	The achievements of 3-year efforts of clonorchiasis control in the demonstration area of Xinfeng County in Jiangxi Province	Chinese	Ge J	2020	After 2010	Unspecified	Jiangxi	Areas with population infection rate < 1.0%	19.7392	28.1035	10.3128	1543	497	204	166	0.772	Pseudorasbora	Direct compression	1431	121	8.46	No	No	Yes	Yes	Yes	Yes	Yes	Yes	Yes	Yes	Low
Yes	The achievements of 3-year efforts of clonorchiasis control in the demonstration area of Xinfeng County in Jiangxi Province	Chinese	Ge J	2020	After 2010	Unspecified	Jiangxi	Areas with population infection rate < 1.0%	19.7392	28.1035	10.3128	1543	497	204	166	0.772	Carassius	Direct compression	204	16	7.84
Yes	The achievements of 3-year efforts of clonorchiasis control in the demonstration area of Xinfeng County in Jiangxi Province	Chinese	Ge J	2020	After 2010	Unspecified	Jiangxi	Areas with population infection rate < 1.0%	19.7392	28.1035	10.3128	1543	497	204	166	0.772	Hemiculter	Direct compression	229	6	2.62
No	The achievements of 3-year efforts of clonorchiasis control in the demonstration area of Xinfeng County in Jiangxi Province	Chinese	Ge J	2020	After 2010	Autumn	Jiangxi	Areas with population infection rate < 1.0%	19.7392	28.1035	10.3128	1543	497	204	166	0.772	Rhodeus	Direct compression	8	2	25
Yes	Investigation of Clonorchis sinensis infection of the intermediate host and the epidemiology of Clonorchis sinensis in Zhaoqing City	Chinese	Gao XX	2007	2000-2009	Autumn	Guangdong	Areas with population infection rate ≥ 1.0%	22.3737	28.5998	14.8163	1815	779	149	30	0.4	Ctenopharyngodon	Artificial digestion	40	8	20	No	No	No	Yes	Yes	Yes	Yes	Yes	Yes	Yes	Low
Yes	Investigation of Clonorchis sinensis infection of the intermediate host and the epidemiology of Clonorchis sinensis in Zhaoqing City	Chinese	Gao XX	2007	2000-2009	Autumn	Guangdong	Areas with population infection rate ≥ 1.0%	22.3737	28.5998	14.8163	1815	779	149	30	0.4	Aristichthys	Artificial digestion	39	5	12.82
Yes	Investigation of Clonorchis sinensis infection of the intermediate host and the epidemiology of Clonorchis sinensis in Zhaoqing City	Chinese	Gao XX	2007	2000-2009	Autumn	Guangdong	Areas with population infection rate ≥ 1.0%	22.3737	28.5998	14.8163	1815	779	149	30	0.4	Carassius	Artificial digestion	37	0	0
Yes	Investigation of Clonorchis sinensis infection of the intermediate host and the epidemiology of Clonorchis sinensis in Zhaoqing City	Chinese	Gao XX	2007	2000-2009	Autumn	Guangdong	Areas with population infection rate ≥ 1.0%	22.3737	28.5998	14.8163	1815	779	149	30	0.4	Hypophthalmichthys	Artificial digestion	29	0	0
Yes	Investigation of Clonorchis sinensis infection of the intermediate host and the epidemiology of Clonorchis sinensis in Zhaoqing City	Chinese	Gao XX	2007	2000-2009	Autumn	Guangdong	Areas with population infection rate ≥ 1.0%	22.3737	28.5998	14.8163	1815	779	149	30	0.4	Cirrhinus	Artificial digestion	32	0	0
Yes	Investigation of Clonorchis sinensis infection of the intermediate host and the epidemiology of Clonorchis sinensis in Zhaoqing City	Chinese	Gao XX	2007	2000-2009	Autumn	Guangdong	Areas with population infection rate ≥ 1.0%	22.3737	28.5998	14.8163	1815	779	149	30	0.4	Cyprinus	Artificial digestion	28	5	17.86
Yes	Investigation of Clonorchis sinensis infection of the intermediate host and the epidemiology of Clonorchis sinensis in Zhaoqing City	Chinese	Gao XX	2007	2000-2009	Autumn	Guangdong	Areas with population infection rate ≥ 1.0%	22.3737	28.5998	14.8163	1815	779	149	30	0.4	Oreochromis	Artificial digestion	29	0	0
No	Investigation of Clonorchis sinensis infection of the intermediate host and the epidemiology of Clonorchis sinensis in Zhaoqing City	Chinese	Gao XX	2007	2000-2009	Autumn	Guangdong	Areas with population infection rate ≥ 1.0%	22.3737	28.5998	14.8163	1815	779	149	30	0.4	Channa	Artificial digestion	18	0	0
No	Investigation of Clonorchis sinensis infection of the intermediate host and the epidemiology of Clonorchis sinensis in Zhaoqing City	Chinese	Gao XX	2007	2000-2009	Autumn	Guangdong	Areas with population infection rate ≥ 1.0%	22.3737	28.5998	14.8163	1815	779	149	30	0.4	Elopichthys	Artificial digestion	18	0	0
Yes	Survey on metacercariae infection in Pseudorasbora parva bymolecular biology method in Fuyu region of Wuyuer river basin	Chinese	Gao JF	2018	After 2010	Unspecified	Heilongjiang	Areas with population infection rate ≥ 1.0%	2.73083	20.8933	-17.854	454	315	8	167	0.892	Pseudorasbora	Direct compression	98	78	79.6	No	No	No	Yes	Yes	Yes	Yes	Yes	Yes	Yes	Low
Yes	Investigation of the freshwater fish infected with Clonorchis sinensis in Nanchang County	Chinese	Fu CH	2009	2000-2009	Unspecified	Jiangxi	Areas with population infection rate < 1.0%	17.985	28.2998	6.96867	1590	563	205	23	0.592	Pseudorasbora	Artificial digestion	48	7	14.58	No	No	Yes	Yes	Yes	Yes	Yes	Yes	Yes	Yes	Low
Yes	Investigation of the freshwater fish infected with Clonorchis sinensis in Nanchang County	Chinese	Fu CH	2009	2000-2009	Unspecified	Jiangxi	Areas with population infection rate < 1.0%	17.985	28.2998	6.96867	1590	563	205	23	0.592	Ctenopharyngodon	Artificial digestion	26	2	7.69
Yes	Investigation of the freshwater fish infected with Clonorchis sinensis in Nanchang County	Chinese	Fu CH	2009	2000-2009	Unspecified	Jiangxi	Areas with population infection rate < 1.0%	17.985	28.2998	6.96867	1590	563	205	23	0.592	Bosttychus	Artificial digestion	28	2	7.14
Yes	Investigation of the freshwater fish infected with Clonorchis sinensis in Nanchang County	Chinese	Fu CH	2009	2000-2009	Unspecified	Jiangxi	Areas with population infection rate < 1.0%	17.985	28.2998	6.96867	1590	563	205	23	0.592	Pseudolaubuca	Artificial digestion	76	5	6.58
Yes	Investigation of the freshwater fish infected with Clonorchis sinensis in Nanchang County	Chinese	Fu CH	2009	2000-2009	Unspecified	Jiangxi	Areas with population infection rate < 1.0%	17.985	28.2998	6.96867	1590	563	205	23	0.592	Pelteobagrus	Artificial digestion	20	1	5
Yes	Investigation of the freshwater fish infected with Clonorchis sinensis in Nanchang County	Chinese	Fu CH	2009	2000-2009	Unspecified	Jiangxi	Areas with population infection rate < 1.0%	17.985	28.2998	6.96867	1590	563	205	23	0.592	Carassius	Artificial digestion	156	3	1.92
Yes	Investigation of Clonorchis sinensis infection in freshwater fishes in Jiangmen	Chinese	Feng DN	2010	2000-2009	Spring	Guangdong	Areas with population infection rate ≥ 1.0%	22.6295	28.7195	15.2323	1941	881	136	1	0.236	Ctenopharyngodon	Artificial digestion	484	232	47.93	No	No	No	Yes	Yes	Yes	Yes	Yes	Yes	Yes	Low
Yes	Investigation of Clonorchis sinensis infection in freshwater fishes in Jiangmen	Chinese	Feng DN	2010	2000-2009	Spring	Guangdong	Areas with population infection rate ≥ 1.0%	22.6295	28.7195	15.2323	1941	881	136	1	0.236	Aristichthys	Artificial digestion	286	45	15.73
Yes	Epidemiological investigation of clonorchiasis in Dianjiang County, Sichuan Province	Chinese	Feng HP	1984	Before 1990	Unspecified	Sichuan	Areas with population infection rate < 1.0%	17.2908	26.4875	7.56933	1228	519	60	431	0.66	Pseudorasbora	Unspecified	229	216	94.32	No	No	No	Yes	Yes	Yes	No	No	Yes	Yes	Moderate
No	Epidemiological investigation of clonorchiasis in Dianjiang County, Sichuan Province	Chinese	Feng HP	1984	Before 1990	Unspecified	Sichuan	Areas with population infection rate < 1.0%	17.2908	26.4875	7.56933	1228	519	60	431	0.66	Saurogobio	Unspecified	4	1	25
Yes	Epidemic characteristics and control measures of clonorchiasis in Guizhou, Shunde	Chinese	Fang YY	1996	1990-1999	Unspecified	Guangdong	Areas with population infection rate ≥ 1.0%	22.4726	28.5807	15.0433	1796	811	135	3	0.252	Parabramis	Unspecified	20	1	5	No	No	No	Yes	Yes	Yes	No	No	Yes	Yes	Moderate
Yes	Epidemic characteristics and control measures of clonorchiasis in Guizhou, Shunde	Chinese	Fang YY	1996	1990-1999	Unspecified	Guangdong	Areas with population infection rate ≥ 1.0%	22.4726	28.5807	15.0433	1796	811	135	3	0.252	Aristichthys	Unspecified	29	2	6.9
No	Epidemic characteristics and control measures of clonorchiasis in Guizhou, Shunde	Chinese	Fang YY	1996	1990-1999	Unspecified	Guangdong	Areas with population infection rate ≥ 1.0%	22.4726	28.5807	15.0433	1796	811	135	3	0.252	Ctenopharyngodon	Unspecified	10	1	10
Yes	Epidemiological survey of clonorchiasis in a highly endemic area in Yongzhou City, Hunan Province	Chinese	Duan JH	2009	2000-2009	Unspecified	Hunan	Areas with population infection rate < 1.0%	18.2697	28.1075	7.80967	1359	392	197	118	0.636	Ctenopharyngodon	Direct compression	24	0	0	No	No	No	Yes	Yes	Yes	Yes	Yes	Yes	Yes	Low
No	Epidemiological survey of clonorchiasis in a highly endemic area in Yongzhou City, Hunan Province	Chinese	Duan JH	2009	2000-2009	Unspecified	Hunan	Areas with population infection rate < 1.0%	18.2697	28.1075	7.80967	1359	392	197	118	0.636	Carassius	Direct compression	13	9	69.2
No	Epidemiological survey of clonorchiasis in a highly endemic area in Yongzhou City, Hunan Province	Chinese	Duan JH	2009	2000-2009	Unspecified	Hunan	Areas with population infection rate < 1.0%	18.2697	28.1075	7.80967	1359	392	197	118	0.636	Cyprinus	Direct compression	19	1	5.3
Yes	Investigation and analysis of Clonorchis sinensis infection in freshwater fish	Chinese	Du XW	1999	1990-1999	Unspecified	Henan	Areas with population infection rate < 1.0%	15.1232	26.4098	3.0835	753	374	38	144	0.584	Carassius	Direct compression	119	14	11.76	No	No	Yes	Yes	Yes	Yes	Yes	Yes	Yes	Yes	Low
Yes	Investigation and analysis of Clonorchis sinensis infection in freshwater fish	Chinese	Du XW	1999	1990-1999	Unspecified	Henan	Areas with population infection rate < 1.0%	15.1232	26.4098	3.0835	753	374	38	144	0.584	Cyprinus	Direct compression	29	2	6.89
Yes	Investigation and analysis of Clonorchis sinensis infection in Youyi Village, Harbin City	Chinese	Du SF	1992	Before 1990	Summer	Heilongjiang	Areas with population infection rate ≥ 1.0%	4.05992	21.5812	-15.772	522	344	12	117	0.892	Pseudorasbora	Direct compression	36	34	94.4	No	No	No	Yes	Yes	Yes	Yes	Yes	Yes	Yes	Low
Yes	Investigation and analysis of Clonorchis sinensis infection in Youyi Village, Harbin City	Chinese	Du SF	1992	Before 1990	Summer	Heilongjiang	Areas with population infection rate ≥ 1.0%	4.05992	21.5812	-15.772	522	344	12	117	0.892	Hemiculter	Direct compression	34	31	91.17
Yes	Investigation and analysis of Clonorchis sinensis infection in Youyi Village, Harbin City	Chinese	Du SF	1992	Before 1990	Summer	Heilongjiang	Areas with population infection rate ≥ 1.0%	4.05992	21.5812	-15.772	522	344	12	117	0.892	Unspecified	Direct compression	36	0	0
Yes	Etiological investigation on food-derived parasites in farm produce market of Jingzhou City	Chinese	Ding YL	2010	2000-2009	Autumn	Hubei	Areas with population infection rate < 1.0%	16.7981	27.209	5.73433	1070	416	91	33	0.692	Pseudorasbora	Direct compression	181	60	33.14	No	No	No	Yes	Yes	Yes	Yes	Yes	Yes	Yes	Low
Yes	Etiological investigation on food-derived parasites in farm produce market of Jingzhou City	Chinese	Ding YL	2010	2000-2009	Autumn	Hubei	Areas with population infection rate < 1.0%	16.7981	27.209	5.73433	1070	416	91	33	0.692	Rhodeus	Direct compression	120	30	25
Yes	Etiological investigation on food-derived parasites in farm produce market of Jingzhou City	Chinese	Ding YL	2010	2000-2009	Autumn	Hubei	Areas with population infection rate < 1.0%	16.7981	27.209	5.73433	1070	416	91	33	0.692	Abbottina	Direct compression	90	21	23
Yes	Etiological investigation on food-derived parasites in farm produce market of Jingzhou City	Chinese	Ding YL	2010	2000-2009	Autumn	Hubei	Areas with population infection rate < 1.0%	16.7981	27.209	5.73433	1070	416	91	33	0.692	Parabramis	Direct compression	60	0	0
Yes	Etiological investigation on food-derived parasites in farm produce market of Jingzhou City	Chinese	Ding YL	2010	2000-2009	Autumn	Hubei	Areas with population infection rate < 1.0%	16.7981	27.209	5.73433	1070	416	91	33	0.692	Hypophthalmichthys	Direct compression	60	15	25
Yes	Etiological investigation on food-derived parasites in farm produce market of Jingzhou City	Chinese	Ding YL	2010	2000-2009	Autumn	Hubei	Areas with population infection rate < 1.0%	16.7981	27.209	5.73433	1070	416	91	33	0.692	Cyprinus	Direct compression	76	0	0
Yes	Etiological investigation on food-derived parasites in farm produce market of Jingzhou City	Chinese	Ding YL	2010	2000-2009	Autumn	Hubei	Areas with population infection rate < 1.0%	16.7981	27.209	5.73433	1070	416	91	33	0.692	Carassius	Direct compression	101	0	0
Yes	Investigation on parasitism of Clonorchis sinensis metacercaria in freshwater fish in Shashi market	Chinese	Ding YL	1990	Before 1990	Autumn	Hubei	Areas with population infection rate < 1.0%	16.6883	27.0828	5.63633	1072	413	94	29	0.692	Pseudorasbora	Direct compression	1100	800	72.7	No	No	No	Yes	Yes	Yes	Yes	Yes	Yes	Yes	Low
No	Investigation on parasitism of Clonorchis sinensis metacercaria in freshwater fish in Shashi market	Chinese	Ding YL	1990	Before 1990	Autumn	Hubei	Areas with population infection rate < 1.0%	16.6883	27.0828	5.63633	1072	413	94	29	0.692	Hypophthalmichthys	Direct compression	11	0	0
No	Investigation on parasitism of Clonorchis sinensis metacercaria in freshwater fish in Shashi market	Chinese	Ding YL	1990	Before 1990	Autumn	Hubei	Areas with population infection rate < 1.0%	16.6883	27.0828	5.63633	1072	413	94	29	0.692	Carassius	Direct compression	11	0	0
No	Investigation on parasitism of Clonorchis sinensis metacercaria in freshwater fish in Shashi market	Chinese	Ding YL	1990	Before 1990	Autumn	Hubei	Areas with population infection rate < 1.0%	16.6883	27.0828	5.63633	1072	413	94	29	0.692	Parabramis	Direct compression	10	0	0
No	Investigation on parasitism of Clonorchis sinensis metacercaria in freshwater fish in Shashi market	Chinese	Ding YL	1990	Before 1990	Autumn	Hubei	Areas with population infection rate < 1.0%	16.6883	27.0828	5.63633	1072	413	94	29	0.692	Cyprinus	Direct compression	9	0	0
No	Investigation on parasitism of Clonorchis sinensis metacercaria in freshwater fish in Shashi market	Chinese	Ding YL	1990	Before 1990	Autumn	Hubei	Areas with population infection rate < 1.0%	16.6883	27.0828	5.63633	1072	413	94	29	0.692	Oreochromis	Direct compression	2	0	0
Yes	Investigation on the infection of Clonorchis sinensis metacercaria in main rivers of Tianjin	Chinese	Di BH	2007	2000-2009	Autumn	Tianjin	Areas with population infection rate < 1.0%	13.3695	26.2453	-0.840167	567	424	20	7	0.26	Pseudorasbora	Direct compression	450	29	6.44	No	No	No	Yes	Yes	Yes	Yes	Yes	Yes	Yes	Low
Yes	Investigation on parasitic infection of some aquatic products in Henan Province from 2013 to 2015	Chinese	Deng Y	2018	After 2010	Unspecified	Henan	Areas with population infection rate < 1.0%	14.8412	26.5338	2.27583	619	340	27	104	0.332	Hemiculter	Direct compression	53	0	0	No	No	No	Yes	Yes	Yes	Yes	Yes	Yes	Yes	Low
Yes	Investigation on parasitic infection of some aquatic products in Henan Province from 2013 to 2015	Chinese	Deng Y	2018	After 2010	Unspecified	Henan	Areas with population infection rate < 1.0%	14.8412	26.5338	2.27583	619	340	27	104	0.332	Carassius	Direct compression	48	0	0
No	Investigation on parasitic infection of some aquatic products in Henan Province from 2013 to 2015	Chinese	Deng Y	2018	After 2010	Unspecified	Henan	Areas with population infection rate < 1.0%	14.8412	26.5338	2.27583	619	340	27	104	0.332	Cyprinus	Direct compression	11	0	0
Yes	Epidemic analysis of Cionorchis sinensis infection in Dalian City	Chinese	Cui Y	2006	2000-2009	Autumn	Liaoning	Areas with population infection rate < 1.0%	9.73213	22.9057	-5.173	634	402	23	32	0.768	Pseudorasbora	Direct compression	450	350	77.8	No	No	No	Yes	Yes	Yes	Yes	Yes	Yes	Yes	Low
Yes	Epidemic analysis of Cionorchis sinensis infection in Dalian City	Chinese	Cui Y	2006	2000-2009	Autumn	Liaoning	Areas with population infection rate < 1.0%	9.73213	22.9057	-5.173	634	402	23	32	0.768	Abbottina	Direct compression	165	165	95.8
Yes	Epidemic analysis of Cionorchis sinensis infection in Dalian City	Chinese	Cui Y	2006	2000-2009	Autumn	Liaoning	Areas with population infection rate < 1.0%	9.73213	22.9057	-5.173	634	402	23	32	0.768	Rhodeus	Direct compression	80	1	12.5
Yes	Epidemic analysis of Cionorchis sinensis infection in Dalian City	Chinese	Cui Y	2006	2000-2009	Autumn	Liaoning	Areas with population infection rate < 1.0%	9.73213	22.9057	-5.173	634	402	23	32	0.768	Cyprinus	Direct compression	20	1	5
Yes	Epidemic analysis of Cionorchis sinensis infection in Dalian City	Chinese	Cui Y	2006	2000-2009	Autumn	Liaoning	Areas with population infection rate < 1.0%	9.73213	22.9057	-5.173	634	402	23	32	0.768	Hypophthalmichthys	Direct compression	20	0	0
No	Epidemic analysis of Cionorchis sinensis infection in Dalian City	Chinese	Cui Y	2006	2000-2009	Autumn	Liaoning	Areas with population infection rate < 1.0%	9.73213	22.9057	-5.173	634	402	23	32	0.768	Rhinogobius	Direct compression	15	2	13.3
Yes	A preliminary investigation on the prevalence of clonorchiasis in Guangdong Province	Chinese	Chen ZZ	1983	Before 1990	Unspecified	Guangdong	Areas with population infection rate ≥ 1.0%	22.218	28.29	14.7505	1840	855	141	32	0.792	Ctenopharyngodon	Unspecified	242	24	9.91736	No	No	No	Yes	Yes	Yes	No	No	Yes	Yes	Moderate
Yes	A preliminary investigation on the prevalence of clonorchiasis in Guangdong Province	Chinese	Chen ZZ	1983	Before 1990	Unspecified	Guangdong	Areas with population infection rate ≥ 1.0%	22.218	28.29	14.7505	1840	855	141	32	0.792	Aristichthys	Unspecified	61	3	4.91803
Yes	A preliminary investigation on the prevalence of clonorchiasis in Guangdong Province	Chinese	Chen ZZ	1983	Before 1990	Unspecified	Guangdong	Areas with population infection rate ≥ 1.0%	22.218	28.29	14.7505	1840	855	141	32	0.792	Hypophthalmichthys	Unspecified	59	1	1.69492
Yes	A preliminary investigation on the prevalence of clonorchiasis in Guangdong Province	Chinese	Chen ZZ	1983	Before 1990	Unspecified	Guangdong	Areas with population infection rate ≥ 1.0%	22.218	28.29	14.7505	1840	855	141	32	0.792	Cyprinus	Unspecified	112	3	2.67857
Yes	A preliminary investigation on the prevalence of clonorchiasis in Guangdong Province	Chinese	Chen ZZ	1983	Before 1990	Unspecified	Guangdong	Areas with population infection rate ≥ 1.0%	22.218	28.29	14.7505	1840	855	141	32	0.792	Pseudorasbora	Unspecified	546	219	40.1099
Yes	A preliminary investigation on the prevalence of clonorchiasis in Guangdong Province	Chinese	Chen ZZ	1983	Before 1990	Unspecified	Guangdong	Areas with population infection rate ≥ 1.0%	22.218	28.29	14.7505	1840	855	141	32	0.792	Carassius	Unspecified	184	1	0.543478
No	A preliminary investigation on the prevalence of clonorchiasis in Guangdong Province	Chinese	Chen ZZ	1983	Before 1990	Unspecified	Guangdong	Areas with population infection rate ≥ 1.0%	22.218	28.29	14.7505	1840	855	141	32	0.792	Rhodeus	Unspecified	8	2	25
No	Epidemiological survey on clonorchiasis and awareness of prevention and control knowledge in Xinfeng County of Jiangxi Province	Chinese	Chen Z	2018	After 2010	Unspecified	Jiangxi	Areas with population infection rate < 1.0%	19.7392	28.1035	10.3128	1543	497	204	166	0.772	Rhodeus	Direct compression	8	2	25	No	No	No	Yes	Yes	Yes	Yes	Yes	Yes	Yes	Low
Yes	Investigation of infection with Clonorchis Sinensis in freshwater fishes from Zhaoqing City	Chinese	Chen XY	2010	2000-2009	Spring	Guangdong	Areas with population infection rate ≥ 1.0%	22.0288	28.5337	14.1997	1723	721	156	7	0.356	Ctenopharyngodon	Artificial digestion	328	160	48.78	No	No	No	Yes	Yes	Yes	Yes	Yes	Yes	Yes	Low
Yes	Investigation of infection with Clonorchis Sinensis in freshwater fishes from Zhaoqing City	Chinese	Chen XY	2010	2000-2009	Spring	Guangdong	Areas with population infection rate ≥ 1.0%	22.0288	28.5337	14.1997	1723	721	156	7	0.356	Aristichthys	Artificial digestion	331	124	37.46
Yes	Epidemiological survey of clonorchiasis in Panqiao Township, Yangxin County, Hubei Province	Chinese	Chen SL	1996	1990-1999	Unspecified	Hubei	Areas with population infection rate < 1.0%	16.5699	27.2792	5.2725	1435	544	159	183	0.712	Pseudorasbora	Artificial digestion	27	13	48.15	No	No	No	Yes	Yes	Yes	Yes	Yes	Yes	Yes	Low
Yes	Epidemiological survey of clonorchiasis in Panqiao Township, Yangxin County, Hubei Province	Chinese	Chen SL	1996	1990-1999	Unspecified	Hubei	Areas with population infection rate < 1.0%	16.5699	27.2792	5.2725	1435	544	159	183	0.712	Ctenopharyngodon	Artificial digestion	29	5	17.24
Yes	Epidemiological survey of clonorchiasis in Panqiao Township, Yangxin County, Hubei Province	Chinese	Chen SL	1996	1990-1999	Unspecified	Hubei	Areas with population infection rate < 1.0%	16.5699	27.2792	5.2725	1435	544	159	183	0.712	Aristichthys	Artificial digestion	33	6	18.18
Yes	Investigation on the epidemic of Clonorchis Sinensis in Xianning City of Hubei Province	Chinese	Chen SL	2006	2000-2009	Unspecified	Hubei	Areas with population infection rate < 1.0%	17.3884	28.154	6.06833	1359	506	150	40	0.728	Pseudorasbora	Direct compression	291	132	45.36	No	No	No	Yes	Yes	Yes	Yes	Yes	Yes	Yes	Low
Yes	Investigation on the epidemic of Clonorchis Sinensis in Xianning City of Hubei Province	Chinese	Chen SL	2006	2000-2009	Unspecified	Hubei	Areas with population infection rate < 1.0%	17.3884	28.154	6.06833	1359	506	150	40	0.728	Abbottina	Direct compression	126	46	36.51
Yes	Investigation on the epidemic of Clonorchis Sinensis in Xianning City of Hubei Province	Chinese	Chen SL	2006	2000-2009	Unspecified	Hubei	Areas with population infection rate < 1.0%	17.3884	28.154	6.06833	1359	506	150	40	0.728	Hemiculter	Direct compression	269	14	5.2
Yes	Investigation on the epidemic of Clonorchis Sinensis in Xianning City of Hubei Province	Chinese	Chen SL	2006	2000-2009	Unspecified	Hubei	Areas with population infection rate < 1.0%	17.3884	28.154	6.06833	1359	506	150	40	0.728	Carassius	Direct compression	143	14	9.79
Yes	Investigation on the epidemic of Clonorchis Sinensis in Xianning City of Hubei Province	Chinese	Chen SL	2006	2000-2009	Unspecified	Hubei	Areas with population infection rate < 1.0%	17.3884	28.154	6.06833	1359	506	150	40	0.728	Rhodeus	Direct compression	188	30	15.96
Yes	Investigation on the epidemic of Clonorchis Sinensis in Xianning City of Hubei Province	Chinese	Chen SL	2006	2000-2009	Unspecified	Hubei	Areas with population infection rate < 1.0%	17.3884	28.154	6.06833	1359	506	150	40	0.728	Helostoma	Direct compression	26	3	11.54
Yes	Investigation on the epidemic of Clonorchis Sinensis in Xianning City of Hubei Province	Chinese	Chen SL	2006	2000-2009	Unspecified	Hubei	Areas with population infection rate < 1.0%	17.3884	28.154	6.06833	1359	506	150	40	0.728	Pelteobagrus	Direct compression	28	2	7.14
No	Investigation on the epidemic of Clonorchis Sinensis in Xianning City of Hubei Province	Chinese	Chen SL	2006	2000-2009	Unspecified	Hubei	Areas with population infection rate < 1.0%	17.3884	28.154	6.06833	1359	506	150	40	0.728	Clarias	Direct compression	13	2	15.38
Yes	Investigation on Clonorchis sinensis infection of freshwater fish sold in Yong'an urban area in 2017	Chinese	Chen SS	2018	After 2010	Unspecified	Fujian	Areas with population infection rate < 1.0%	19.755	27.3625	11.354	1513	507	188	251	0.424	Hemiculter	Direct compression	51	0	0	No	No	No	Yes	Yes	Yes	Yes	Yes	Yes	Yes	Low
Yes	Investigation on Clonorchis sinensis infection of freshwater fish sold in Yong'an urban area in 2017	Chinese	Chen SS	2018	After 2010	Unspecified	Fujian	Areas with population infection rate < 1.0%	19.755	27.3625	11.354	1513	507	188	251	0.424	Abbottina	Direct compression	43	0	0
Yes	Investigation on Clonorchis sinensis infection of freshwater fish sold in Yong'an urban area in 2017	Chinese	Chen SS	2018	After 2010	Unspecified	Fujian	Areas with population infection rate < 1.0%	19.755	27.3625	11.354	1513	507	188	251	0.424	Epinephelus	Direct compression	40	0	0
Yes	Investigation on Clonorchis sinensis infection of freshwater fish sold in Yong'an urban area in 2017	Chinese	Chen SS	2018	After 2010	Unspecified	Fujian	Areas with population infection rate < 1.0%	19.755	27.3625	11.354	1513	507	188	251	0.424	Erythroculter	Direct compression	42	0	0
Yes	Investigation on Clonorchis sinensis infection of freshwater fish sold in Yong'an urban area in 2017	Chinese	Chen SS	2018	After 2010	Unspecified	Fujian	Areas with population infection rate < 1.0%	19.755	27.3625	11.354	1513	507	188	251	0.424	Xenocypris	Direct compression	25	0	0
Yes	Study on risk factors and comprehensive control and prevention mode of Clonorchis sinensis infection in high-risk areas in Hunan Province	Chinese	Chen PH	2012	2000-2009	Unspecified	Hunan	Areas with population infection rate < 1.0%	18.2697	28.1075	7.80967	1359	392	197	118	0.636	Carassius	Direct compression	43	1	2.3	No	No	Yes	Yes	Yes	Yes	Yes	Yes	Yes	Yes	Low
Yes	Study on risk factors and comprehensive control and prevention mode of Clonorchis sinensis infection in high-risk areas in Hunan Province	Chinese	Chen JY	2004	2000-2009	Spring	Guangdong	Areas with population infection rate ≥ 1.0%	22.4726	28.5807	15.0433	1796	811	135	3	0.252	Ctenopharyngodon	Unspecified	210	80	38.1	No	No	No	Yes	Yes	Yes	No	No	Yes	Yes	Moderate
Yes	Study on risk factors and comprehensive control and prevention mode of Clonorchis sinensis infection in high-risk areas in Hunan Province	Chinese	Chen JY	2004	2000-2009	Spring	Guangdong	Areas with population infection rate ≥ 1.0%	22.4726	28.5807	15.0433	1796	811	135	3	0.252	Parabramis	Unspecified	31	0	0
Yes	Study on risk factors and comprehensive control and prevention mode of Clonorchis sinensis infection in high-risk areas in Hunan Province	Chinese	Chen JY	2004	2000-2009	Spring	Guangdong	Areas with population infection rate ≥ 1.0%	22.4726	28.5807	15.0433	1796	811	135	3	0.252	Cirrhinus	Unspecified	25	22	88
Yes	Study on risk factors and comprehensive control and prevention mode of Clonorchis sinensis infection in high-risk areas in Hunan Province	Chinese	Chen JY	2004	2000-2009	Spring	Guangdong	Areas with population infection rate ≥ 1.0%	22.4726	28.5807	15.0433	1796	811	135	3	0.252	Unspecified	Unspecified	76	0	0
Yes	Study on risk factors and comprehensive control and prevention mode of Clonorchis sinensis infection in high-risk areas in Hunan Province	Chinese	Chen JY	2004	2000-2009	Spring	Guangdong	Areas with population infection rate ≥ 1.0%	22.3883	28.529	14.961	1782	820	133	-1	0.66	Aristichthys	Unspecified	129	45	34.88
Yes	Study on risk factors and comprehensive control and prevention mode of Clonorchis sinensis infection in high-risk areas in Hunan Province	Chinese	Chen JY	2004	2000-2009	Spring	Guangdong	Areas with population infection rate ≥ 1.0%	22.3883	28.529	14.961	1782	820	133	-1	0.66	Oreochromis	Unspecified	225	17	7.56
Yes	Study on risk factors and comprehensive control and prevention mode of Clonorchis sinensis infection in high-risk areas in Hunan Province	Chinese	Chen JY	2004	2000-2009	Spring	Guangdong	Areas with population infection rate ≥ 1.0%	22.2302	28.6212	14.4997	1738	746	148	7	0.356	Pseudorasbora	Unspecified	24	24	100
No	Study on risk factors and comprehensive control and prevention mode of Clonorchis sinensis infection in high-risk areas in Hunan Province	Chinese	Chen JY	2004	2000-2009	Spring	Guangdong	Areas with population infection rate ≥ 1.0%	22.2302	28.6212	14.4997	1738	746	148	7	0.356	Carassius	Unspecified	11	0	0
No	Study on risk factors and comprehensive control and prevention mode of Clonorchis sinensis infection in high-risk areas in Hunan Province	Chinese	Chen JY	2004	2000-2009	Spring	Guangdong	Areas with population infection rate ≥ 1.0%	22.4726	28.5807	15.0433	1796	811	135	3	0.252	Cyprinus	Unspecified	3	0	0
No	Study on risk factors and comprehensive control and prevention mode of Clonorchis sinensis infection in high-risk areas in Hunan Province	Chinese	Chen JY	2004	2000-2009	Spring	Guangdong	Areas with population infection rate ≥ 1.0%	22.4726	28.5807	15.0433	1796	811	135	3	0.252	Hypophthalmichthys	Unspecified	5	0	0
Yes	Prevalence of Clonorchis sinensis infection in western area of Zhejiang Province	Chinese	Chen HL	2013	After 2010	Summer	Zhejiang	Areas with population infection rate < 1.0%	17.5963	27.5677	7.02233	1468	510	194	58	0.416	Pseudorasbora	Unspecified	243	50	20.5761	No	No	Yes	Yes	Yes	Yes	No	No	Yes	Yes	Moderate
Yes	Prevalence of Clonorchis sinensis infection in western area of Zhejiang Province	Chinese	Chen HL	2013	After 2010	Summer	Zhejiang	Areas with population infection rate < 1.0%	17.5963	27.5677	7.02233	1468	510	194	58	0.416	Carassius	Unspecified	521	27	5.18234
Yes	Prevalence of Clonorchis sinensis infection in western area of Zhejiang Province	Chinese	Chen HL	2013	After 2010	Summer	Zhejiang	Areas with population infection rate < 1.0%	17.5963	27.5677	7.02233	1468	510	194	58	0.416	Opsariichthys	Unspecified	206	32	15.534
Yes	Prevalence of Clonorchis sinensis infection in western area of Zhejiang Province	Chinese	Chen HL	2013	After 2010	Summer	Zhejiang	Areas with population infection rate < 1.0%	17.5963	27.5677	7.02233	1468	510	194	58	0.416	Hemiculter	Unspecified	312	22	7.05128
No	Prevalence of Clonorchis sinensis infection in western area of Zhejiang Province	Chinese	Chen HL	2013	After 2010	Summer	Zhejiang	Areas with population infection rate < 1.0%	17.5963	27.5677	7.02233	1468	510	194	58	0.416	Spinibarbus	Unspecified	1	0	0
No	Prevalence of Clonorchis sinensis infection in western area of Zhejiang Province	Chinese	Chen HL	2013	After 2010	Summer	Zhejiang	Areas with population infection rate < 1.0%	17.5963	27.5677	7.02233	1468	510	194	58	0.416	Hemimyzon	Unspecified	5	0	0
Yes	Prevalence of Clonorchis sinensis infection in western area of Zhejiang Province	Chinese	Chen FY	2008	2000-2009	Unspecified	Liaoning	Areas with population infection rate < 1.0%	11.4464	23.5367	-2.08164	637	387	31	22	NA	Abbottina	Direct compression	265	254	95.8491	No	No	No	Yes	Yes	Yes	Yes	Yes	Yes	Yes	Low
Yes	Investigation on the infection of encysted metacercariae of Clonorchis Sinensis in two kinds of freshwater fish from Huizhou City in 2008	Chinese	Che YC	2009	2000-2009	Spring	Guangdong	Areas with population infection rate ≥ 1.0%	22.0949	28.0003	14.8682	1835	867	130	66	0.9	Ctenopharyngodon	Artificial digestion	287	34	11.85	No	No	No	Yes	Yes	Yes	Yes	Yes	Yes	Yes	Low
Yes	Investigation on the infection of encysted metacercariae of Clonorchis Sinensis in two kinds of freshwater fish from Huizhou City in 2008	Chinese	Che YC	2009	2000-2009	Spring	Guangdong	Areas with population infection rate ≥ 1.0%	22.0949	28.0003	14.8682	1835	867	130	66	0.9	Aristichthys	Artificial digestion	299	5	1.67
Yes	A survey on the liver fluke infection in an administrative Jiangmen City	Chinese	Chao B	2010	2000-2009	Unspecified	Guangdong	Areas with population infection rate ≥ 1.0%	22.5945	28.6645	15.2115	1899	859	136	6	0.236	Aristichthys	Artificial digestion	47	11	23.4	No	No	Yes	Yes	Yes	Yes	Yes	Yes	Yes	Yes	Low
Yes	A survey on the liver fluke infection in an administrative Jiangmen City	Chinese	Chao B	2010	2000-2009	Unspecified	Guangdong	Areas with population infection rate ≥ 1.0%	22.5945	28.6645	15.2115	1899	859	136	6	0.236	Cirrhinus	Artificial digestion	84	7	8.33
No	A survey on the liver fluke infection in an administrative Jiangmen City	Chinese	Chao B	2010	2000-2009	Unspecified	Guangdong	Areas with population infection rate ≥ 1.0%	22.5945	28.6645	15.2115	1899	859	136	6	0.236	Ctenopharyngodon	Artificial digestion	10	5	50
No	A survey on the liver fluke infection in an administrative Jiangmen City	Chinese	Chao B	2010	2000-2009	Unspecified	Guangdong	Areas with population infection rate ≥ 1.0%	22.5945	28.6645	15.2115	1899	859	136	6	0.236	Carassius	Artificial digestion	11	1	9.09
No	A survey on the liver fluke infection in an administrative Jiangmen City	Chinese	Chao B	2010	2000-2009	Unspecified	Guangdong	Areas with population infection rate ≥ 1.0%	22.5945	28.6645	15.2115	1899	859	136	6	0.236	Hypophthalmichthys	Artificial digestion	3	0	0
No	A survey on the liver fluke infection in an administrative Jiangmen City	Chinese	Chao B	2010	2000-2009	Unspecified	Guangdong	Areas with population infection rate ≥ 1.0%	22.5945	28.6645	15.2115	1899	859	136	6	0.236	Oreochromis	Artificial digestion	1	0	0
Yes	Investigation and analysis of the infection of Clonorchis sinensis metacercariain freshwater fishes from Zhaoyuan County	Chinese	Chang QC	2015	After 2010	Unspecified	Heilongjiang	Areas with population infection rate ≥ 1.0%	4.71892	22.1615	-14.9083	467	327	8	127	0.808	Pseudorasbora	Direct compression	106	98	92.4528	No	No	No	Yes	Yes	Yes	Yes	Yes	Yes	Yes	Low
Yes	Investigation and analysis of the infection of Clonorchis sinensis metacercariain freshwater fishes from Zhaoyuan County	Chinese	Chang QC	2015	After 2010	Unspecified	Heilongjiang	Areas with population infection rate ≥ 1.0%	4.71892	22.1615	-14.9083	467	327	8	127	0.808	Saurogobio	Direct compression	25	13	52
Yes	Investigation and analysis of the infection of Clonorchis sinensis metacercariain freshwater fishes from Zhaoyuan County	Chinese	Chang QC	2015	After 2010	Unspecified	Heilongjiang	Areas with population infection rate ≥ 1.0%	4.71892	22.1615	-14.9083	467	327	8	127	0.808	Hemiculter	Direct compression	96	27	28.125
Yes	Investigation and analysis of the infection of Clonorchis sinensis metacercariain freshwater fishes from Zhaoyuan County	Chinese	Chang QC	2015	After 2010	Unspecified	Heilongjiang	Areas with population infection rate ≥ 1.0%	4.71892	22.1615	-14.9083	467	327	8	127	0.808	Saurogobio	Direct compression	62	19	30.6452
Yes	Investigation and analysis of the infection of Clonorchis sinensis metacercariain freshwater fishes from Zhaoyuan County	Chinese	Chang QC	2015	After 2010	Unspecified	Heilongjiang	Areas with population infection rate ≥ 1.0%	4.71892	22.1615	-14.9083	467	327	8	127	0.808	Carassius	Direct compression	52	6	11.5385
Yes	Investigation and analysis of the infection of Clonorchis sinensis metacercariain freshwater fishes from Zhaoyuan County	Chinese	Chang QC	2015	After 2010	Unspecified	Heilongjiang	Areas with population infection rate ≥ 1.0%	4.71892	22.1615	-14.9083	467	327	8	127	0.808	Rhodeus	Direct compression	38	4	10.5263
Yes	Investigation and analysis of the infection of Clonorchis sinensis metacercariain freshwater fishes from Zhaoyuan County	Chinese	Chang QC	2015	After 2010	Unspecified	Heilongjiang	Areas with population infection rate ≥ 1.0%	4.71892	22.1615	-14.9083	467	327	8	127	0.808	Cyprinus	Direct compression	26	1	3.84615
Yes	Investigation and analysis of the infection of Clonorchis sinensis metacercariain freshwater fishes from Zhaoyuan County	Chinese	Chang QC	2015	After 2010	Unspecified	Heilongjiang	Areas with population infection rate ≥ 1.0%	4.71892	22.1615	-14.9083	467	327	8	127	0.808	Perccottus	Direct compression	30	0	0
Yes	Investigation and analysis of the infection of Clonorchis sinensis metacercariain freshwater fishes from Zhaoyuan County	Chinese	Chang QC	2015	After 2010	Unspecified	Heilongjiang	Areas with population infection rate ≥ 1.0%	4.71892	22.1615	-14.9083	467	327	8	127	0.808	Pelteobagrus	Direct compression	24	0	0
Yes	Investigation and analysis of the infection of Clonorchis sinensis metacercariain freshwater fishes from Zhaoyuan County	Chinese	Chang QC	2015	After 2010	Unspecified	Heilongjiang	Areas with population infection rate ≥ 1.0%	4.71892	22.1615	-14.9083	467	327	8	127	0.808	Misgurnus	Direct compression	22	0	0
No	Investigation and analysis of the infection of Clonorchis sinensis metacercariain freshwater fishes from Zhaoyuan County	Chinese	Chang QC	2015	After 2010	Unspecified	Heilongjiang	Areas with population infection rate ≥ 1.0%	4.71892	22.1615	-14.9083	467	327	8	127	0.808	Phoxinus	Direct compression	19	15	78.9474
No	Investigation and analysis of the infection of Clonorchis sinensis metacercariain freshwater fishes from Zhaoyuan County	Chinese	Chang QC	2015	After 2010	Unspecified	Heilongjiang	Areas with population infection rate ≥ 1.0%	4.71892	22.1615	-14.9083	467	327	8	127	0.808	Hypophthalmichthys	Direct compression	10	3	30
Yes	Investigation on the parasitic infection of somemarketed freshwater products in Fujian Province from 2014 to 2019	Chinese	Cai WW	2021	After 2010	Unspecified	Fujian	Areas with population infection rate < 1.0%	17.821	25.212	9.818	1508	539	171	563	0.9	Carassius	Unspecified	88	1	1.13636	No	No	Yes	Yes	Yes	Yes	No	No	Yes	Yes	Moderate
Yes	Investigation on the parasitic infection of somemarketed freshwater products in Fujian Province from 2014 to 2019	Chinese	Cai WW	2021	After 2010	Unspecified	Fujian	Areas with population infection rate < 1.0%	17.821	25.212	9.818	1508	539	171	563	0.9	Hemiculter	Unspecified	47	0	0
Yes	Investigation on the parasitic infection of somemarketed freshwater products in Fujian Province from 2014 to 2019	Chinese	Cai WW	2021	After 2010	Unspecified	Fujian	Areas with population infection rate < 1.0%	17.821	25.212	9.818	1508	539	171	563	0.9	Culter	Unspecified	21	1	4.7619
Yes	Investigation on the parasitic infection of somemarketed freshwater products in Fujian Province from 2014 to 2019	Chinese	Cai WW	2021	After 2010	Unspecified	Fujian	Areas with population infection rate < 1.0%	17.821	25.212	9.818	1508	539	171	563	0.9	Pelteobagrus	Unspecified	34	0	0
Yes	Investigation on the parasitic infection of somemarketed freshwater products in Fujian Province from 2014 to 2019	Chinese	Cai WW	2021	After 2010	Unspecified	Fujian	Areas with population infection rate < 1.0%	17.821	25.212	9.818	1508	539	171	563	0.9	Lateolabrax	Unspecified	27	0	0
Yes	Investigation on the parasitic infection of somemarketed freshwater products in Fujian Province from 2014 to 2019	Chinese	Cai WW	2021	After 2010	Unspecified	Fujian	Areas with population infection rate < 1.0%	17.821	25.212	9.818	1508	539	171	563	0.9	Cyprinus	Unspecified	26	0	0
Yes	Investigation on the parasitic infection of somemarketed freshwater products in Fujian Province from 2014 to 2019	Chinese	Cai WW	2021	After 2010	Unspecified	Fujian	Areas with population infection rate < 1.0%	17.821	25.212	9.818	1508	539	171	563	0.9	Ctenopharyngodon	Unspecified	43	0	0
Yes	Investigation on the parasitic infection of somemarketed freshwater products in Fujian Province from 2014 to 2019	Chinese	Cai WW	2021	After 2010	Unspecified	Fujian	Areas with population infection rate < 1.0%	17.821	25.212	9.818	1508	539	171	563	0.9	Monopterus	Unspecified	614	0	0
Yes	Investigation on the parasitic infection of somemarketed freshwater products in Fujian Province from 2014 to 2019	Chinese	Cai WW	2021	After 2010	Unspecified	Fujian	Areas with population infection rate < 1.0%	17.821	25.212	9.818	1508	539	171	563	0.9	Misgurnus	Unspecified	1190	0	0
Yes	Investigation on the parasitic infection of somemarketed freshwater products in Fujian Province from 2014 to 2019	Chinese	Cai WW	2021	After 2010	Unspecified	Fujian	Areas with population infection rate < 1.0%	17.821	25.212	9.818	1508	539	171	563	0.9	Unspecified	Unspecified	133	0	0
No	Investigation on the parasitic infection of somemarketed freshwater products in Fujian Province from 2014 to 2019	Chinese	Cai WW	2021	After 2010	Unspecified	Fujian	Areas with population infection rate < 1.0%	17.821	25.212	9.818	1508	539	171	563	0.9	Oreochromis	Unspecified	9	0	0
Yes	Epidemiological investigation of clonorchiasis in Sanshui City	Chinese	Cai WA	1994	Before 1990	Unspecified	Guangdong	Areas with population infection rate ≥ 1.0%	22.2302	28.6212	14.4997	1738	746	148	7	0.356	Ctenopharyngodon	Direct compression	66	32	48.4848	No	No	No	Yes	Yes	Yes	Yes	Yes	Yes	Yes	Low
Yes	Investigation of freshwater fish infected with the metacercaria of Clonorchis sinensis in Huainan area	Chinese	Cai R	2005	2000-2009	Unspecified	Anhui	Areas with population infection rate < 1.0%	15.639	26.9235	3.575	897	431	85	49	0.64	Pseudorasbora	Unspecified	183	58	31.694	No	No	No	Yes	Yes	Yes	No	No	Yes	Yes	Moderate
Yes	Investigation of freshwater fish infected with the metacercaria of Clonorchis sinensis in Huainan area	Chinese	Cai R	2005	2000-2009	Unspecified	Anhui	Areas with population infection rate < 1.0%	15.639	26.9235	3.575	897	431	85	49	0.64	Carassius	Unspecified	77	5	6.49351
Yes	Investigation of freshwater fish infected with the metacercaria of Clonorchis sinensis in Huainan area	Chinese	Cai R	2005	2000-2009	Unspecified	Anhui	Areas with population infection rate < 1.0%	15.639	26.9235	3.575	897	431	85	49	0.64	Cyprinus	Unspecified	65	4	6.15385
Yes	Investigation of freshwater fish infected with the metacercaria of Clonorchis sinensis in Huainan area	Chinese	Cai R	2005	2000-2009	Unspecified	Anhui	Areas with population infection rate < 1.0%	15.639	26.9235	3.575	897	431	85	49	0.64	Hypophthalmichthys	Unspecified	57	3	5.26316
Yes	Investigation of freshwater fish infected with the metacercaria of Clonorchis sinensis in Huainan area	Chinese	Cai R	2005	2000-2009	Unspecified	Anhui	Areas with population infection rate < 1.0%	15.639	26.9235	3.575	897	431	85	49	0.64	Cirrhinus	Unspecified	39	1	2.5641
Yes	Investigation of freshwater fish infected with the metacercaria of Clonorchis sinensis in Huainan area	Chinese	Cai R	2005	2000-2009	Unspecified	Anhui	Areas with population infection rate < 1.0%	15.639	26.9235	3.575	897	431	85	49	0.64	Parabramis	Unspecified	26	0	0
Yes	Epidemic investigation of clonorchiasis in the eastern area of Heilongjiang Province	Chinese	Cai LS	2002	2000-2009	Unspecified	Heilongjiang	Areas with population infection rate ≥ 1.0%	2.88233	20.444	-17.0748	545	323	19	66	0.9	Siniperca	Direct compression	20	19	95	No	No	No	Yes	Yes	Yes	Yes	Yes	Yes	Yes	Low
Yes	Epidemic investigation of clonorchiasis in the eastern area of Heilongjiang Province	Chinese	Cai LS	2002	2000-2009	Unspecified	Heilongjiang	Areas with population infection rate ≥ 1.0%	2.88233	20.444	-17.0748	545	323	19	66	0.9	Rhodeus	Direct compression	141	113	80.1418
Yes	Epidemic investigation of clonorchiasis in the eastern area of Heilongjiang Province	Chinese	Cai LS	2002	2000-2009	Unspecified	Heilongjiang	Areas with population infection rate ≥ 1.0%	2.88233	20.444	-17.0748	545	323	19	66	0.9	Perccottus	Direct compression	59	53	89.8305
Yes	Epidemic investigation of clonorchiasis in the eastern area of Heilongjiang Province	Chinese	Cai LS	2002	2000-2009	Unspecified	Heilongjiang	Areas with population infection rate ≥ 1.0%	2.88233	20.444	-17.0748	545	323	19	66	0.9	Hemiculter	Direct compression	32	6	18.75
Yes	Epidemic investigation of clonorchiasis in the eastern area of Heilongjiang Province	Chinese	Cai LS	2002	2000-2009	Unspecified	Heilongjiang	Areas with population infection rate ≥ 1.0%	2.88233	20.444	-17.0748	545	323	19	66	0.9	Carassius	Direct compression	69	14	20.2899
Yes	Epidemic investigation of clonorchiasis in the eastern area of Heilongjiang Province	Chinese	Cai LS	2002	2000-2009	Unspecified	Heilongjiang	Areas with population infection rate ≥ 1.0%	2.88233	20.444	-17.0748	545	323	19	66	0.9	Saurogobio	Direct compression	25	15	60
Yes	Epidemic investigation of clonorchiasis in the eastern area of Heilongjiang Province	Chinese	Cai LS	2002	2000-2009	Unspecified	Heilongjiang	Areas with population infection rate ≥ 1.0%	2.88233	20.444	-17.0748	545	323	19	66	0.9	Unspecified	Direct compression	30	0	0
No	Epidemic investigation of clonorchiasis in the eastern area of Heilongjiang Province	Chinese	Cai LS	2002	2000-2009	Unspecified	Heilongjiang	Areas with population infection rate ≥ 1.0%	2.88233	20.444	-17.0748	545	323	19	66	0.9	Pseudorasbora	Direct compression	17	17	100
No	Epidemic investigation of clonorchiasis in the eastern area of Heilongjiang Province	Chinese	Cai LS	2002	2000-2009	Unspecified	Heilongjiang	Areas with population infection rate ≥ 1.0%	2.88233	20.444	-17.0748	545	323	19	66	0.9	Oryzias	Direct compression	17	17	100
No	Epidemic investigation of clonorchiasis in the eastern area of Heilongjiang Province	Chinese	Cai LS	2002	2000-2009	Unspecified	Heilongjiang	Areas with population infection rate ≥ 1.0%	2.88233	20.444	-17.0748	545	323	19	66	0.9	Misgurnus	Direct compression	5	1	20
Yes	Investigation on the infection of metacercaria of Clonorchis sinensis in some common freshwater fishes and shrimps in Bengbu area	Chinese	Bao FY	2001	2000-2009	Spring	Anhui	Areas with population infection rate < 1.0%	15.7773	27.1275	3.628	827	424	83	21	0.284	Parabramis	Direct compression	60	3	5	No	No	No	Yes	Yes	Yes	Yes	Yes	Yes	Yes	Low
Yes	Investigation on the infection of metacercaria of Clonorchis sinensis in some common freshwater fishes and shrimps in Bengbu area	Chinese	Bao FY	2001	2000-2009	Spring	Anhui	Areas with population infection rate < 1.0%	15.7773	27.1275	3.628	827	424	83	21	0.284	Carassius	Direct compression	60	11	18.3333
Yes	Investigation on the infection of metacercaria of Clonorchis sinensis in some common freshwater fishes and shrimps in Bengbu area	Chinese	Bao FY	2001	2000-2009	Spring	Anhui	Areas with population infection rate < 1.0%	15.7773	27.1275	3.628	827	424	83	21	0.284	Rhodeus	Direct compression	60	12	20
Yes	Investigation on the infection of metacercaria of Clonorchis sinensis in some common freshwater fishes and shrimps in Bengbu area	Chinese	Bao FY	2001	2000-2009	Spring	Anhui	Areas with population infection rate < 1.0%	15.7773	27.1275	3.628	827	424	83	21	0.284	Pseudolaubuca	Direct compression	60	7	11.6667
Yes	Investigation on the infection of metacercaria of Clonorchis sinensis in some common freshwater fishes and shrimps in Bengbu area	Chinese	Bao FY	2001	2000-2009	Spring	Anhui	Areas with population infection rate < 1.0%	15.7773	27.1275	3.628	827	424	83	21	0.284	Pseudorasbora	Direct compression	60	56	93.3333
Yes	Investigation on the infection of metacercaria of Clonorchis sinensis in some common freshwater fishes and shrimps in Bengbu area	Chinese	Bao FY	2001	2000-2009	Spring	Anhui	Areas with population infection rate < 1.0%	15.7773	27.1275	3.628	827	424	83	21	0.284	Shrimp-Unspecified	Direct compression	60	2	3.33333
Yes	Investigation on the epidemic situation of Clonorchis sinensis in Yinmahe Commune, Jiuzhao County, Jilin Province	Chinese	Bai GM	1981	Before 1990	Summer	Jilin	Areas with population infection rate ≥ 1.0%	4.41121	21.0893	-15.1962	589	393	13	196	0.868	Pseudorasbora	Direct compression	231	70	30.303	No	No	No	Yes	Yes	Yes	Yes	Yes	Yes	Yes	Low
Yes	Investigation on the epidemic situation of Clonorchis sinensis in Yinmahe Commune, Jiuzhao County, Jilin Province	Chinese	Bai GM	1981	Before 1990	Summer	Jilin	Areas with population infection rate ≥ 1.0%	4.41121	21.0893	-15.1962	589	393	13	196	0.868	Abbottina	Direct compression	65	11	16.9231
Yes	Investigation on the epidemic situation of Clonorchis sinensis in Yinmahe Commune, Jiuzhao County, Jilin Province	Chinese	Bai GM	1981	Before 1990	Summer	Jilin	Areas with population infection rate ≥ 1.0%	4.41121	21.0893	-15.1962	589	393	13	196	0.868	Hemibarbus	Direct compression	119	12	10.084
Yes	Investigation on the epidemic situation of Clonorchis sinensis in Yinmahe Commune, Jiuzhao County, Jilin Province	Chinese	Bai GM	1981	Before 1990	Summer	Jilin	Areas with population infection rate ≥ 1.0%	4.41121	21.0893	-15.1962	589	393	13	196	0.868	Cyprinus	Direct compression	20	1	5
Yes	Investigation on the epidemic situation of Clonorchis sinensis in Yinmahe Commune, Jiuzhao County, Jilin Province	Chinese	Bai GM	1981	Before 1990	Summer	Jilin	Areas with population infection rate ≥ 1.0%	4.41121	21.0893	-15.1962	589	393	13	196	0.868	Hemiculter	Direct compression	72	1	1.38889
Yes	Investigation on the epidemic situation of Clonorchis sinensis in Yinmahe Commune, Jiuzhao County, Jilin Province	Chinese	Bai GM	1981	Before 1990	Summer	Jilin	Areas with population infection rate ≥ 1.0%	4.41121	21.0893	-15.1962	589	393	13	196	0.868	Carassius	Direct compression	79	1	1.26582
No	Investigation on the epidemic situation of Clonorchis sinensis in Yinmahe Commune, Jiuzhao County, Jilin Province	Chinese	Bai GM	1981	Before 1990	Summer	Jilin	Areas with population infection rate ≥ 1.0%	4.41121	21.0893	-15.1962	589	393	13	196	0.868	Perccottus	Direct compression	1	0	0
No	Investigation on the epidemic situation of Clonorchis sinensis in Yinmahe Commune, Jiuzhao County, Jilin Province	Chinese	Bai GM	1981	Before 1990	Summer	Jilin	Areas with population infection rate ≥ 1.0%	4.41121	21.0893	-15.1962	589	393	13	196	0.868	Misgurnus	Direct compression	1	0	0
Yes	Investigation on Clonorchis sinensis in Chaozhou City, Guangdong Province	Chinese	Lin SS	1990	Before 1990	Unspecified	Guangdong	Areas with population infection rate ≥ 1.0%	21.8842	28.1305	14.699	1548	569	138	11	0.636	Ctenopharyngodon	Unspecified	72	2	2.77778	No	No	No	Yes	Yes	Yes	No	No	Yes	Yes	Moderate
Yes	Investigation on Clonorchis sinensis in Chaozhou City, Guangdong Province	Chinese	Lin SS	1990	Before 1990	Unspecified	Guangdong	Areas with population infection rate ≥ 1.0%	21.8842	28.1305	14.699	1548	569	138	11	0.636	Aristichthys	Unspecified	24	2	8.33333
Yes	Investigation on Clonorchis sinensis in Chaozhou City, Guangdong Province	Chinese	Lin SS	1990	Before 1990	Unspecified	Guangdong	Areas with population infection rate ≥ 1.0%	21.8842	28.1305	14.699	1548	569	138	11	0.636	Pseudorasbora	Unspecified	97	28	28.866
Yes	Investigation on Clonorchis sinensis in Yanting County, Sichuan Province	Chinese	Ma DD	1990	Before 1990	Unspecified	Sichuan	Areas with population infection rate < 1.0%	16.605	25.559	6.91667	996	558	27	434	0.688	Pseudorasbora	Unspecified	153	60	39.2157
Yes	Investigation on Clonorchis sinensis in Yanting County, Sichuan Province	Chinese	Ma DD	1990	Before 1990	Unspecified	Sichuan	Areas with population infection rate < 1.0%	16.605	25.559	6.91667	996	558	27	434	0.688	Abbottina	Unspecified	82	8	9.7561
Yes	Investigation on Clonorchis sinensis in Yanting County, Sichuan Province	Chinese	Ma DD	1990	Before 1990	Unspecified	Sichuan	Areas with population infection rate < 1.0%	16.605	25.559	6.91667	996	558	27	434	0.688	Hemiculter	Unspecified	68	3	4.41176
Yes	Epidemiological investigation of clonorchiasis in Sanjiatun, Yongli Village, Zhaoyuan County, Heilongjiang Province	Chinese	Wu LP	1990	Before 1990	Unspecified	Heilongjiang	Areas with population infection rate ≥ 1.0%	4.66454	22.0675	-14.9773	460	322	8	125	0.9	Pseudorasbora	Unspecified	34	17	50
Yes	Epidemiological investigation of clonorchiasis in Sanjiatun, Yongli Village, Zhaoyuan County, Heilongjiang Province	Chinese	Wu LP	1990	Before 1990	Unspecified	Heilongjiang	Areas with population infection rate ≥ 1.0%	4.66454	22.0675	-14.9773	460	322	8	125	0.9	Rhodeus	Unspecified	20	0.58	2.9
Yes	Epidemiological investigation of clonorchiasis in Sanjiatun, Yongli Village, Zhaoyuan County, Heilongjiang Province	Chinese	Wu LP	1990	Before 1990	Unspecified	Heilongjiang	Areas with population infection rate ≥ 1.0%	4.66454	22.0675	-14.9773	460	322	8	125	0.9	Macrobrachium	Unspecified	43	1.978	4.6
Yes	Epidemiological investigation of Clonorchis sinensis in Nanzhang County, Hubei Province	Chinese	Hu ZY	1990	Before 1990	Summer	Hubei	Areas with population infection rate < 1.0%	15.9276	26.4792	4.61883	987	432	59	124	0.692	Pseudorasbora	Unspecified	27	14	51.8519
Yes	Epidemiological investigation of Clonorchis sinensis in Nanzhang County, Hubei Province	Chinese	Hu ZY	1990	Before 1990	Summer	Hubei	Areas with population infection rate < 1.0%	15.9276	26.4792	4.61883	987	432	59	124	0.692	Rhodeus	Unspecified	45	5	11.1111
No	Epidemiological investigation of clonorchiasis in Sanjiatun, Yongli Village, Zhaoyuan County, Heilongjiang Province	Chinese	Wu LP	1990	Before 1990	Unspecified	Heilongjiang	Areas with population infection rate ≥ 1.0%	4.66454	22.0675	-14.9773	460	322	8	125	0.9	Erythroculter	Unspecified	19	0.551	2.9
No	Epidemiological investigation of Clonorchis sinensis in Nanzhang County, Hubei Province	Chinese	Hu ZY	1990	Before 1990	Summer	Hubei	Areas with population infection rate < 1.0%	15.9276	26.4792	4.61883	987	432	59	124	0.692	Abbottina	Unspecified	14	3	21.4286
No	Epidemiological investigation of Clonorchis sinensis in Nanzhang County, Hubei Province	Chinese	Hu ZY	1990	Before 1990	Summer	Hubei	Areas with population infection rate < 1.0%	15.9276	26.4792	4.61883	987	432	59	124	0.692	Ctenopharyngodon	Unspecified	3	2	66.6667
Yes	Epidemiological investigation and treatment report of clonorchiasis in Xiayuan brigade of Lishi Commune, Qujiang County	Chinese	Unspecifiedn	1976	Before 1990	Unspecified	Guangdong	Areas with population infection rate ≥ 1.0%	20.6316	28.5352	11.6958	1588	578	176	108	0.692	Hypophthalmichthys	Unspecified	22	1	4.54545	No	No	No	Yes	Yes	Yes	No	No	Yes	Yes	Moderate
Yes	Epidemiological investigation and treatment report of clonorchiasis in Xiayuan brigade of Lishi Commune, Qujiang County	Chinese	Unspecifiedn	1976	Before 1990	Unspecified	Guangdong	Areas with population infection rate ≥ 1.0%	20.6316	28.5352	11.6958	1588	578	176	108	0.692	Unspecified	Unspecified	37	0	0
No	Epidemiological investigation and treatment report of clonorchiasis in Xiayuan brigade of Lishi Commune, Qujiang County	Chinese	unknown	1976	Before 1990	Unspecified	Guangdong	Areas with population infection rate ≥ 1.0%	20.6316	28.5352	11.6958	1588	578	176	108	0.692	Unknow	Unspecified	3	3	100
No	Epidemiological investigation and treatment report of clonorchiasis in Xiayuan brigade of Lishi Commune, Qujiang County	Chinese	unknown	1976	Before 1990	Unspecified	Guangdong	Areas with population infection rate ≥ 1.0%	20.6316	28.5352	11.6958	1588	578	176	108	0.692	Ctenopharyngodon	Unspecified	19	0	0
No	Epidemiological investigation and treatment report of clonorchiasis in Xiayuan brigade of Lishi Commune, Qujiang County	Chinese	unknown	1976	Before 1990	Unspecified	Guangdong	Areas with population infection rate ≥ 1.0%	20.6316	28.5352	11.6958	1588	578	176	108	0.692	Carassius	Unspecified	10	0	0
No	Epidemic survey of Clonorchis sinensis in Yangshan County	Chinese	unknown	1976	Before 1990	Autumn	Guangdong	Areas with population infection rate ≥ 1.0%	18.965	26.7235	10.0302	1586	551	185	368	0.716	Hypomesus	Artificial digestion	15	4	26.6667	No	No	No	Yes	Yes	Yes	Yes	Yes	Yes	Yes	Low
Yes	Investigation on the infection of Clonorchis sinensis metacercaria in freshwater fishes in Heilongjiang Province	Chinese	Zhang Y	2014	After 2010	Unspecified	Heilongjiang	Areas with population infection rate ≥ 1.0%	4.53879	22.071	-15.1675	516	346	12	117	0.612	Pseudorasbora	Artificial digestion	639	272	42.5665	No	No	No	Yes	Yes	Yes	Yes	Yes	Yes	Yes	Low
Yes	Investigation on the infection of Clonorchis sinensis metacercaria in freshwater fishes in Heilongjiang Province	Chinese	Zhang Y	2014	After 2010	Unspecified	Heilongjiang	Areas with population infection rate ≥ 1.0%	4.53879	22.071	-15.1675	516	346	12	117	0.612	Hemiculter	Artificial digestion	368	83	22.5543
Yes	Investigation on the infection of Clonorchis sinensis metacercaria in freshwater fishes in Heilongjiang Province	Chinese	Zhang Y	2014	After 2010	Unspecified	Heilongjiang	Areas with population infection rate ≥ 1.0%	4.53879	22.071	-15.1675	516	346	12	117	0.612	Carassius	Artificial digestion	592	121	20.4392
Yes	Investigation on the infection of Clonorchis sinensis metacercaria in freshwater fishes in Heilongjiang Province	Chinese	Zhang Y	2014	After 2010	Unspecified	Heilongjiang	Areas with population infection rate ≥ 1.0%	4.53879	22.071	-15.1675	516	346	12	117	0.612	Saurogobio	Artificial digestion	384	68	17.7083
Yes	Investigation on the infection of Clonorchis sinensis metacercaria in freshwater fishes in Heilongjiang Province	Chinese	Zhang Y	2014	After 2010	Unspecified	Heilongjiang	Areas with population infection rate ≥ 1.0%	4.53879	22.071	-15.1675	516	346	12	117	0.612	Rhodeus	Artificial digestion	212	23	10.8491
Yes	Investigation on the infection of Clonorchis sinensis metacercaria in freshwater fishes in Heilongjiang Province	Chinese	Zhang Y	2014	After 2010	Unspecified	Heilongjiang	Areas with population infection rate ≥ 1.0%	4.53879	22.071	-15.1675	516	346	12	117	0.612	Phoxinus	Artificial digestion	455	48	10.5495
Yes	Investigation on the infection of Clonorchis sinensis metacercaria in freshwater fishes in Heilongjiang Province	Chinese	Zhang Y	2014	After 2010	Unspecified	Heilongjiang	Areas with population infection rate ≥ 1.0%	4.53879	22.071	-15.1675	516	346	12	117	0.612	Perccottus	Artificial digestion	256	21	8.20312
Yes	Investigation on the infection of Clonorchis sinensis metacercaria in freshwater fishes in Heilongjiang Province	Chinese	Zhang Y	2014	After 2010	Unspecified	Heilongjiang	Areas with population infection rate ≥ 1.0%	4.53879	22.071	-15.1675	516	346	12	117	0.612	Misgurnus	Artificial digestion	80	5	6.25
Yes	Investigation on the infection of Clonorchis sinensis metacercaria in freshwater fishes in Heilongjiang Province	Chinese	Zhang Y	2014	After 2010	Unspecified	Heilongjiang	Areas with population infection rate ≥ 1.0%	4.53879	22.071	-15.1675	516	346	12	117	0.612	Xenocypris	Artificial digestion	22	1	4.54545
Yes	Investigation on the infection of Clonorchis sinensis metacercaria in freshwater fishes in Heilongjiang Province	Chinese	Zhang Y	2014	After 2010	Unspecified	Heilongjiang	Areas with population infection rate ≥ 1.0%	4.53879	22.071	-15.1675	516	346	12	117	0.612	Cyprinus	Artificial digestion	67	1	1.49254
Yes	Epidemiological investigation of clonorchiasis in Guangdong Shunde from 2014 to 2015	Chinese	Zhang XL	2010	After 2010	Unspecified	Guangdong	Areas with population infection rate ≥ 1.0%	22.4726	28.5807	15.0433	1796	811	135	3	0.252	Ctenopharyngodon	Artificial digestion	42	6	14.2857	No	No	No	Yes	Yes	Yes	Yes	Yes	Yes	Yes	Low
Yes	Epidemiological investigation of clonorchiasis in Guangdong Shunde from 2014 to 2015	Chinese	Zhang XL	2010	After 2010	Unspecified	Guangdong	Areas with population infection rate ≥ 1.0%	22.4726	28.5807	15.0433	1796	811	135	3	0.252	Carassius	Artificial digestion	38	5	13.1579
Yes	Epidemiological investigation of clonorchiasis in Guangdong Shunde from 2014 to 2015	Chinese	Zhang XL	2010	After 2010	Unspecified	Guangdong	Areas with population infection rate ≥ 1.0%	22.4726	28.5807	15.0433	1796	811	135	3	0.252	Aristichthys	Artificial digestion	40	5	12.5
Yes	Epidemiological investigation of clonorchiasis in Guangdong Shunde from 2014 to 2015	Chinese	Zhang XL	2010	After 2010	Unspecified	Guangdong	Areas with population infection rate ≥ 1.0%	22.4726	28.5807	15.0433	1796	811	135	3	0.252	Cirrhinus	Artificial digestion	36	3	8.33333
Yes	Epidemiological study on Clonorchis sinensis metacercarias infection of freshwater fish and shrimp	Chinese	Zhang XL	2010	2000-2009	Autumn	Jilin	Areas with population infection rate ≥ 1.0%	5.55896	22.4557	-13.0292	420	299	5	136	0.372	Pseudorasbora	Direct compression	120	100	83.3333	No	No	No	Yes	Yes	Yes	Yes	Yes	Yes	Yes	Low
No	Epidemiological study on Clonorchis sinensis metacercarias infection of freshwater fish and shrimp	Chinese	Zhang XL	2010	2000-2009	Autumn	Jilin	Areas with population infection rate ≥ 1.0%	5.55896	22.4557	-13.0292	420	299	5	136	0.372	Carassius	Direct compression	5	0	0
No	Epidemiological study on Clonorchis sinensis metacercarias infection of freshwater fish and shrimp	Chinese	Zhang XL	2010	2000-2009	Autumn	Jilin	Areas with population infection rate ≥ 1.0%	5.55896	22.4557	-13.0292	420	299	5	136	0.372	Pseudolaubuca	Direct compression	5	5	100
No	Epidemiological study on Clonorchis sinensis metacercarias infection of freshwater fish and shrimp	Chinese	Zhang XL	2010	2000-2009	Autumn	Jilin	Areas with population infection rate ≥ 1.0%	5.55896	22.4557	-13.0292	420	299	5	136	0.372	Phoxinus	Direct compression	5	5	100
No	Epidemiological study on Clonorchis sinensis metacercarias infection of freshwater fish and shrimp	Chinese	Zhang XL	2010	2000-2009	Autumn	Jilin	Areas with population infection rate ≥ 1.0%	5.55896	22.4557	-13.0292	420	299	5	136	0.372	Brachymystax	Direct compression	5	4	80
No	Epidemiological study on Clonorchis sinensis metacercarias infection of freshwater fish and shrimp	Chinese	Zhang XL	2010	2000-2009	Autumn	Jilin	Areas with population infection rate ≥ 1.0%	5.55896	22.4557	-13.0292	420	299	5	136	0.372	Monopterus	Direct compression	5	0	0
No	Epidemiological study on Clonorchis sinensis metacercarias infection of freshwater fish and shrimp	Chinese	Zhang XL	2010	2000-2009	Autumn	Jilin	Areas with population infection rate ≥ 1.0%	5.55896	22.4557	-13.0292	420	299	5	136	0.372	Rhodeus	Direct compression	5	0	0
No	Epidemiological study on Clonorchis sinensis metacercarias infection of freshwater fish and shrimp	Chinese	Zhang XL	2010	2000-2009	Autumn	Jilin	Areas with population infection rate ≥ 1.0%	5.55896	22.4557	-13.0292	420	299	5	136	0.372	Misgurnus	Direct compression	5	0	0
No	Epidemiological study on Clonorchis sinensis metacercarias infection of freshwater fish and shrimp	Chinese	Zhang XL	2010	2000-2009	Autumn	Jilin	Areas with population infection rate ≥ 1.0%	5.55896	22.4557	-13.0292	420	299	5	136	0.372	Perccottus	Direct compression	5	0	0
No	Epidemiological study on Clonorchis sinensis metacercarias infection of freshwater fish and shrimp	Chinese	Zhang XL	2010	2000-2009	Autumn	Jilin	Areas with population infection rate ≥ 1.0%	5.55896	22.4557	-13.0292	420	299	5	136	0.372	Saurogobio	Direct compression	5	0	0
No	Epidemiological study on Clonorchis sinensis metacercarias infection of freshwater fish and shrimp	Chinese	Zhang XL	2010	2000-2009	Autumn	Jilin	Areas with population infection rate ≥ 1.0%	5.55896	22.4557	-13.0292	420	299	5	136	0.372	Enoplometopus	Direct compression	5	0	0
Yes	Investigation on the infection of Clonorchis sinensis metacercarias in freshwater fish and shrimp in Shenyang City	Chinese	Yang S	2012	After 2010	Unspecified	Liaoning	Areas with population infection rate < 1.0%	8.09275	22.9703	-8.9145	671	419	19	47	0.628	Cyprinus	Direct compression	20	3	15	No	No	No	Yes	Yes	Yes	Yes	Yes	Yes	Yes	Low
Yes	Investigation on the infection of Clonorchis sinensis metacercarias in freshwater fish and shrimp in Shenyang City	Chinese	Yang S	2012	After 2010	Unspecified	Liaoning	Areas with population infection rate < 1.0%	8.09275	22.9703	-8.9145	671	419	19	47	0.628	Ctenopharyngodon	Direct compression	20	2	10
Yes	Investigation on the infection of Clonorchis sinensis metacercarias in freshwater fish and shrimp in Shenyang City	Chinese	Yang S	2012	After 2010	Unspecified	Liaoning	Areas with population infection rate < 1.0%	8.09275	22.9703	-8.9145	671	419	19	47	0.628	Carassius	Direct compression	35	13	37.1429
Yes	Investigation on the infection of Clonorchis sinensis metacercarias in freshwater fish and shrimp in Shenyang City	Chinese	Yang S	2012	After 2010	Unspecified	Liaoning	Areas with population infection rate < 1.0%	8.09275	22.9703	-8.9145	671	419	19	47	0.628	Pseudorasbora	Direct compression	78	64	82.0513
Yes	Investigation on the infection of Clonorchis sinensis metacercarias in freshwater fish and shrimp in Shenyang City	Chinese	Yang S	2012	After 2010	Unspecified	Liaoning	Areas with population infection rate < 1.0%	8.09275	22.9703	-8.9145	671	419	19	47	0.628	Shrimp-Unspecified	Direct compression	50	0	0
No	Investigation on the infection of Clonorchis sinensis metacercarias in freshwater fish and shrimp in Shenyang City	Chinese	Yang S	2012	After 2010	Unspecified	Liaoning	Areas with population infection rate < 1.0%	8.09275	22.9703	-8.9145	671	419	19	47	0.628	Hypophthalmichthys	Direct compression	12	1	8.33333
No	Investigation on the infection of Clonorchis sinensis metacercarias in freshwater fish and shrimp in Shenyang City	Chinese	Yang S	2012	After 2010	Unspecified	Liaoning	Areas with population infection rate < 1.0%	8.09275	22.9703	-8.9145	671	419	19	47	0.628	Silurus	Direct compression	13	2	15.3846
Yes	Investigation on the outbreak of clonorchiasis in Suibin farm	Chinese	Wen GZ	1987	Before 1990	Spring	Heilongjiang	Areas with population infection rate ≥ 1.0%	3.10837	20.6938	-16.8782	548	324	18	58	0.492	Pseudorasbora	Direct compression	63	48	76.1905	No	No	No	Yes	Yes	Yes	Yes	Yes	Yes	Yes	Low
Yes	Investigation on the outbreak of clonorchiasis in Suibin farm	Chinese	Wen GZ	1987	Before 1990	Spring	Heilongjiang	Areas with population infection rate ≥ 1.0%	3.10837	20.6938	-16.8782	548	324	18	58	0.492	Rhodeus	Direct compression	65	46	70.7692
Yes	Investigation on the outbreak of clonorchiasis in Suibin farm	Chinese	Wen GZ	1987	Before 1990	Spring	Heilongjiang	Areas with population infection rate ≥ 1.0%	3.10837	20.6938	-16.8782	548	324	18	58	0.492	Hemiculter	Direct compression	39	2	5.12821
No	Investigation on the outbreak of clonorchiasis in Suibin farm	Chinese	Wen GZ	1987	Before 1990	Spring	Heilongjiang	Areas with population infection rate ≥ 1.0%	3.10837	20.6938	-16.8782	548	324	18	58	0.492	Phoxinus	Direct compression	14	1	7.14286
Yes	Effects of ozone on the viability of Clonorchis sinensis metacercariae in vitro	Chinese	Wei P	2013	After 2010	Unspecified	Guangxi	Areas with population infection rate ≥ 1.0%	21.6262	28.2762	13.5163	1542	737	144	56	0.564	Pseudorasbora	Unspecified	50	40	80	No	No	No	Yes	Yes	Yes	No	No	Yes	Yes	Moderate
Yes	Effects of ozone on the viability of Clonorchis sinensis metacercariae in vitro	Chinese	Wei P	2013	After 2010	Unspecified	Guangxi	Areas with population infection rate ≥ 1.0%	21.6262	28.2762	13.5163	1542	737	144	56	0.564	Pseudolaubuca	Unspecified	30	13	43.3333
Yes	Investigation on the parasite contamination status of freshwater fish in markets in Jilin Province	Chinese	Sun JY	2020	After 2010	Summer	Jilin	Areas with population infection rate ≥ 1.0%	5.78737	22.2432	-12.2375	407	298	5	149	0.568	Ctenopharyngodon	Artificial digestion	111	2	1.8018	No	No	Yes	Yes	Yes	Yes	Yes	Yes	Yes	Yes	Low
Yes	Investigation on the parasite contamination status of freshwater fish in markets in Jilin Province	Chinese	Sun JY	2020	After 2010	Summer	Jilin	Areas with population infection rate ≥ 1.0%	5.78737	22.2432	-12.2375	407	298	5	149	0.568	Carassius	Artificial digestion	279	9	3.22581
Yes	Investigation on the parasite contamination status of freshwater fish in markets in Jilin Province	Chinese	Sun JY	2020	After 2010	Summer	Jilin	Areas with population infection rate ≥ 1.0%	5.78737	22.2432	-12.2375	407	298	5	149	0.568	Cyprinus	Artificial digestion	393	5	1.27226
Yes	Investigation on the parasite contamination status of freshwater fish in markets in Jilin Province	Chinese	Sun JY	2020	After 2010	Summer	Jilin	Areas with population infection rate ≥ 1.0%	5.78737	22.2432	-12.2375	407	298	5	149	0.568	Pseudorasbora	Artificial digestion	30	5	16.6667
Yes	Investigation on the parasite contamination status of freshwater fish in markets in Jilin Province	Chinese	Sun JY	2020	After 2010	Summer	Jilin	Areas with population infection rate ≥ 1.0%	5.78737	22.2432	-12.2375	407	298	5	149	0.568	Aristichthys	Artificial digestion	66	1	1.51515
Yes	Investigation on the parasite contamination status of freshwater fish in markets in Jilin Province	Chinese	Sun JY	2020	After 2010	Summer	Jilin	Areas with population infection rate ≥ 1.0%	5.78737	22.2432	-12.2375	407	298	5	149	0.568	Unspecified	Artificial digestion	309	0	0
No	Investigation on the parasite contamination status of freshwater fish in markets in Jilin Province	Chinese	Sun JY	2020	After 2010	Summer	Jilin	Areas with population infection rate ≥ 1.0%	5.78737	22.2432	-12.2375	407	298	5	149	0.568	Misgurnus	Artificial digestion	12	1	8.33333
Yes	Monitoring and analysis of food-borne parasites in freshwater products and meats in Jilin Province	Chinese	Shi B	2018	After 2010	Summer	Jilin	Areas with population infection rate ≥ 1.0%	5.78737	22.2432	-12.2375	407	298	5	149	0.568	Carassius	Artificial digestion	91	5	5.49451	No	No	Yes	Yes	Yes	Yes	Yes	Yes	Yes	Yes	Low
Yes	Monitoring and analysis of food-borne parasites in freshwater products and meats in Jilin Province	Chinese	Shi B	2018	After 2010	Summer	Jilin	Areas with population infection rate ≥ 1.0%	5.78737	22.2432	-12.2375	407	298	5	149	0.568	Cyprinus	Artificial digestion	50	0	0
Yes	Monitoring and analysis of food-borne parasites in freshwater products and meats in Jilin Province	Chinese	Shi B	2018	After 2010	Summer	Jilin	Areas with population infection rate ≥ 1.0%	5.78737	22.2432	-12.2375	407	298	5	149	0.568	Misgurnus	Artificial digestion	37	0	0
Yes	Monitoring and analysis of food-borne parasites in freshwater products and meats in Jilin Province	Chinese	Shi B	2018	After 2010	Summer	Jilin	Areas with population infection rate ≥ 1.0%	5.78737	22.2432	-12.2375	407	298	5	149	0.568	Silurus	Artificial digestion	30	0	0
Yes	Monitoring and analysis of food-borne parasites in freshwater products and meats in Jilin Province	Chinese	Shi B	2018	After 2010	Summer	Jilin	Areas with population infection rate ≥ 1.0%	5.78737	22.2432	-12.2375	407	298	5	149	0.568	Unspecified	Artificial digestion	43	0	0
No	Monitoring and analysis of food-borne parasites in freshwater products and meats in Jilin Province	Chinese	Shi B	2018	After 2010	Summer	Jilin	Areas with population infection rate ≥ 1.0%	5.78737	22.2432	-12.2375	407	298	5	149	0.568	Ctenopharyngodon	Artificial digestion	13	1	7.69231
No	Monitoring and analysis of food-borne parasites in freshwater products and meats in Jilin Province	Chinese	Shi B	2018	After 2010	Summer	Jilin	Areas with population infection rate ≥ 1.0%	5.78737	22.2432	-12.2375	407	298	5	149	0.568	Pelteobagrus	Artificial digestion	13	0	0
No	Monitoring and analysis of food-borne parasites in freshwater products and meats in Jilin Province	Chinese	Shi B	2018	After 2010	Summer	Jilin	Areas with population infection rate ≥ 1.0%	5.78737	22.2432	-12.2375	407	298	5	149	0.568	Plecoglossus	Artificial digestion	12	1	8.33333
No	Monitoring and analysis of food-borne parasites in freshwater products and meats in Jilin Province	Chinese	Shi B	2018	After 2010	Summer	Jilin	Areas with population infection rate ≥ 1.0%	5.78737	22.2432	-12.2375	407	298	5	149	0.568	Channa	Artificial digestion	11	1	9.09091
No	Monitoring and analysis of food-borne parasites in freshwater products and meats in Jilin Province	Chinese	Shi B	2018	After 2010	Summer	Jilin	Areas with population infection rate ≥ 1.0%	5.78737	22.2432	-12.2375	407	298	5	149	0.568	Pseudorasbora	Artificial digestion	6	3	50
No	Monitoring and analysis of food-borne parasites in freshwater products and meats in Jilin Province	Chinese	Shi B	2018	After 2010	Summer	Jilin	Areas with population infection rate ≥ 1.0%	5.78737	22.2432	-12.2375	407	298	5	149	0.568	Saurogobio	Artificial digestion	3	2	66.6667
No	Monitoring and analysis of food-borne parasites in freshwater products and meats in Jilin Province	Chinese	Shi B	2018	After 2010	Summer	Jilin	Areas with population infection rate ≥ 1.0%	5.78737	22.2432	-12.2375	407	298	5	149	0.568	Gambusia	Artificial digestion	3	2	66.6667
Yes	Experimental detection and infection of Clonorchis sinensis metacercariae in freshwater fish	Chinese	Chen SH	2017	After 2010	Unspecified	Guangdong	Areas with population infection rate ≥ 1.0%	22.4726	28.5807	15.0433	1796	811	135	3	0.252	Carassius	Unspecified	94	16	17.0213	No	No	No	Yes	Yes	Yes	No	No	Yes	Yes	Moderate
Yes	Experimental detection and infection of Clonorchis sinensis metacercariae in freshwater fish	Chinese	Chen SH	2017	After 2010	Unspecified	Guangdong	Areas with population infection rate ≥ 1.0%	22.4726	28.5807	15.0433	1796	811	135	3	0.252	Aristichthys	Unspecified	147	20	13.6054
Yes	Experimental detection and infection of Clonorchis sinensis metacercariae in freshwater fish	Chinese	Chen SH	2017	After 2010	Unspecified	Guangdong	Areas with population infection rate ≥ 1.0%	22.4726	28.5807	15.0433	1796	811	135	3	0.252	Ctenopharyngodon	Unspecified	171	14	8.18713
Yes	Experimental detection and infection of Clonorchis sinensis metacercariae in freshwater fish	Chinese	Chen SH	2017	After 2010	Unspecified	Guangdong	Areas with population infection rate ≥ 1.0%	22.4726	28.5807	15.0433	1796	811	135	3	0.252	Oreochromis	Unspecified	49	0	0
Yes	Experimental detection and infection of Clonorchis sinensis metacercariae in freshwater fish	Chinese	Chen SH	2017	After 2010	Unspecified	Guangdong	Areas with population infection rate ≥ 1.0%	22.4726	28.5807	15.0433	1796	811	135	3	0.252	Cirrhinus	Unspecified	116	4	3.44828
No	Experimental detection and infection of Clonorchis sinensis metacercariae in freshwater fish	Chinese	Chen SH	2017	After 2010	Unspecified	Guangdong	Areas with population infection rate ≥ 1.0%	22.4726	28.5807	15.0433	1796	811	135	3	0.252	Megalobrama	Unspecified	16	0	0
No	Surveillance and analysis of food borne parasitic diseases in Qingpu District in 2015	Chinese	Yu XQ	2015	After 2010	Unspecified	Shanghai	Areas with population infection rate < 1.0%	16.1422	26.529	5.33583	929	363	139	4	0.78	Carassius	Unspecified	15	0	0	No	No	No	Yes	Yes	Yes	No	No	Yes	Yes	Moderate
No	Surveillance and analysis of food borne parasitic diseases in Qingpu District in 2015	Chinese	Yu XQ	2015	After 2010	Unspecified	Shanghai	Areas with population infection rate < 1.0%	16.1422	26.529	5.33583	929	363	139	4	0.78	Parabramis	Unspecified	9	0	0
No	Surveillance and analysis of food borne parasitic diseases in Qingpu District in 2015	Chinese	Yu XQ	2015	After 2010	Unspecified	Shanghai	Areas with population infection rate < 1.0%	16.1422	26.529	5.33583	929	363	139	4	0.78	Lateolabrax	Unspecified	12	0	0
No	Surveillance and analysis of food borne parasitic diseases in Qingpu District in 2015	Chinese	Yu XQ	2015	After 2010	Unspecified	Shanghai	Areas with population infection rate < 1.0%	16.1422	26.529	5.33583	929	363	139	4	0.78	Pelteobagrus	Unspecified	9	0	0
No	Surveillance and analysis of food borne parasitic diseases in Qingpu District in 2015	Chinese	Yu XQ	2015	After 2010	Unspecified	Shanghai	Areas with population infection rate < 1.0%	16.1422	26.529	5.33583	929	363	139	4	0.78	Erythroculter	Unspecified	6	0	0
No	Surveillance and analysis of food borne parasitic diseases in Qingpu District in 2015	Chinese	Yu XQ	2015	After 2010	Unspecified	Shanghai	Areas with population infection rate < 1.0%	16.1422	26.529	5.33583	929	363	139	4	0.78	Bosttychus	Unspecified	3	0	0
No	Surveillance and analysis of food borne parasitic diseases in Qingpu District in 2015	Chinese	Yu XQ	2015	After 2010	Unspecified	Shanghai	Areas with population infection rate < 1.0%	16.1422	26.529	5.33583	929	363	139	4	0.78	Pseudorasbora	Unspecified	3	1	33.3333
No	Surveillance and analysis of food borne parasitic diseases in Qingpu District in 2015	Chinese	Yu XQ	2015	After 2010	Unspecified	Shanghai	Areas with population infection rate < 1.0%	16.1422	26.529	5.33583	929	363	139	4	0.78	Rhodeus	Unspecified	3	0	0
No	Surveillance and analysis of food borne parasitic diseases in Qingpu District in 2015	Chinese	Yu XQ	2015	After 2010	Unspecified	Shanghai	Areas with population infection rate < 1.0%	16.1422	26.529	5.33583	929	363	139	4	0.78	Monopterus	Unspecified	9	0	0
No	Surveillance and analysis of food borne parasitic diseases in Qingpu District in 2015	Chinese	Yu XQ	2015	After 2010	Unspecified	Shanghai	Areas with population infection rate < 1.0%	16.1422	26.529	5.33583	929	363	139	4	0.78	Misgurnus	Unspecified	15	0	0
No	Surveillance and analysis of food borne parasitic diseases in Qingpu District in 2015	Chinese	Yu XQ	2015	After 2010	Unspecified	Shanghai	Areas with population infection rate < 1.0%	16.1422	26.529	5.33583	929	363	139	4	0.78	Shrimp-unknow	Unspecified	12	0	0
Yes	Investigation on the epidemic situation of clonorchiasis in Fuyang County, Anhui Province	Chinese	Li XX	1964	Before 1990	Unspecified	Anhui	Areas with population infection rate < 1.0%	15.4833	26.7502	3.45467	888	417	70	28	0.728	Abbottina	Unspecified	23	19	82.6087	No	No	No	Yes	Yes	Yes	No	No	Yes	Yes	Moderate
Yes	Investigation on the epidemic situation of clonorchiasis in Fuyang County, Anhui Province	Chinese	Li XX	1964	Before 1990	Unspecified	Anhui	Areas with population infection rate < 1.0%	15.4833	26.7502	3.45467	888	417	70	28	0.728	Pseudorasbora	Unspecified	69	48	69.5652
Yes	Investigation on the epidemic situation of clonorchiasis in Fuyang County, Anhui Province	Chinese	Li XX	1964	Before 1990	Unspecified	Anhui	Areas with population infection rate < 1.0%	15.4833	26.7502	3.45467	888	417	70	28	0.728	Culter	Unspecified	139	75	53.9568
Yes	Investigation on the epidemic situation of clonorchiasis in Fuyang County, Anhui Province	Chinese	Li XX	1964	Before 1990	Unspecified	Anhui	Areas with population infection rate < 1.0%	15.4833	26.7502	3.45467	888	417	70	28	0.728	Carassius	Unspecified	92	17	18.4783
Yes	Preliminary investigation on the epidemic factors of Clonorchis sinensis in Congjiang County, Guizhou Province	Chinese	Li MA	1965	Before 1990	Unspecified	Guizhou	Areas with population infection rate < 1.0%	17.7743	26.3923	8.21233	1304	532	121	386	0.864	Pseudorasbora	Artificial digestion	50	30	60	No	No	No	Yes	Yes	Yes	Yes	Yes	Yes	Yes	Low
Yes	Preliminary investigation on the epidemic factors of Clonorchis sinensis in Congjiang County, Guizhou Province	Chinese	Li MA	1965	Before 1990	Unspecified	Guizhou	Areas with population infection rate < 1.0%	17.7743	26.3923	8.21233	1304	532	121	386	0.864	Cyprinus	Artificial digestion	58	1	1.72414
Yes	Preliminary investigation on the epidemic factors of Clonorchis sinensis in Congjiang County, Guizhou Province	Chinese	Li MA	1965	Before 1990	Unspecified	Guizhou	Areas with population infection rate < 1.0%	17.7743	26.3923	8.21233	1304	532	121	386	0.864	Unspecified	Artificial digestion	105	0	0
Yes	Investigation on the infection of Clonorchis sinensis metacercariae in freshwater fish and shrimp in Nanchong market	Chinese	Zhang XL	2012	After 2010	Unspecified	Sichuan	Areas with population infection rate < 1.0%	17.4965	26.6338	7.76133	1085	550	41	307	0.66	Carassius	Direct compression	89	1	1.1236	No	No	No	Yes	Yes	Yes	Yes	Yes	Yes	Yes	Low
Yes	Investigation on the infection of Clonorchis sinensis metacercariae in freshwater fish and shrimp in Nanchong market	Chinese	Zhang XL	2012	After 2010	Unspecified	Sichuan	Areas with population infection rate < 1.0%	17.4965	26.6338	7.76133	1085	550	41	307	0.66	Pseudorasbora	Direct compression	69	4	5.7971
Yes	Investigation on the infection of Clonorchis sinensis metacercariae in freshwater fish and shrimp in Nanchong market	Chinese	Zhang XL	2012	After 2010	Unspecified	Sichuan	Areas with population infection rate < 1.0%	17.4965	26.6338	7.76133	1085	550	41	307	0.66	Ctenopharyngodon	Direct compression	37	0	0
Yes	Investigation on the infection of Clonorchis sinensis metacercariae in freshwater fish and shrimp in Nanchong market	Chinese	Zhang XL	2012	After 2010	Unspecified	Sichuan	Areas with population infection rate < 1.0%	17.4965	26.6338	7.76133	1085	550	41	307	0.66	Cyprinus	Direct compression	23	0	0
Yes	Investigation on the infection of Clonorchis sinensis metacercariae in freshwater fish and shrimp in Nanchong market	Chinese	Zhang XL	2012	After 2010	Unspecified	Sichuan	Areas with population infection rate < 1.0%	17.4965	26.6338	7.76133	1085	550	41	307	0.66	Hypophthalmichthys	Direct compression	27	0	0
Yes	Preliminary report on the investigation of clonorchiasis in Jiangbei District of Chongqing	Chinese	Hu SQ	1977	Before 1990	Summer	Chongqing	Areas with population infection rate < 1.0%	18.3162	27.3563	8.79367	1154	530	62	309	0.42	Pseudorasbora	Unspecified	142	122	85.9155	No	No	No	Yes	Yes	Yes	No	No	Yes	Yes	Moderate
Yes	Preliminary report on the investigation of clonorchiasis in Jiangbei District of Chongqing	Chinese	Hu SQ	1977	Before 1990	Summer	Chongqing	Areas with population infection rate < 1.0%	18.3162	27.3563	8.79367	1154	530	62	309	0.42	Rhodeus	Unspecified	73	6	8.21918
Yes	Preliminary report on the investigation of clonorchiasis in Jiangbei District of Chongqing	Chinese	Hu SQ	1977	Before 1990	Summer	Chongqing	Areas with population infection rate < 1.0%	18.3162	27.3563	8.79367	1154	530	62	309	0.42	Rhinogobius	Unspecified	165	1	0.606061
Yes	Epidemiological investigation of Clonorchis sinensis infection in freshwater fishes in the Pearl River Delta	Chinese	Chen DX	2010	2000-2009	Spring	Guangdong	Areas with population infection rate ≥ 1.0%	21.9676	28.2833	14.2973	1664	709	146	44	0.836	Ctenopharyngodon	Artificial digestion	2705	1417	52.3845	No	No	No	Yes	Yes	Yes	Yes	Yes	Yes	Yes	Low
Yes	Epidemiological investigation of Clonorchis sinensis infection in freshwater fishes in the Pearl River Delta	Chinese	Chen DX	2010	2000-2009	Spring	Guangdong	Areas with population infection rate ≥ 1.0%	21.9676	28.2833	14.2973	1664	709	146	44	0.836	Aristichthys	Artificial digestion	1330	288	21.6541
Yes	Epidemiological investigation of Clonorchis sinensis infection in freshwater fishes in the Pearl River Delta	Chinese	Chen DX	2010	2000-2009	Spring	Guangdong	Areas with population infection rate ≥ 1.0%	21.9676	28.2833	14.2973	1664	709	146	44	0.836	Cirrhinus	Artificial digestion	531	171	32.2034
Yes	Epidemiological investigation of Clonorchis sinensis infection in freshwater fishes in the Pearl River Delta	Chinese	Chen DX	2010	2000-2009	Spring	Guangdong	Areas with population infection rate ≥ 1.0%	21.9676	28.2833	14.2973	1664	709	146	44	0.836	Oreochromis	Artificial digestion	487	22	4.51745
Yes	Epidemiological investigation of Clonorchis sinensis infection in freshwater fishes in the Pearl River Delta	Chinese	Chen DX	2010	2000-2009	Spring	Guangdong	Areas with population infection rate ≥ 1.0%	21.9676	28.2833	14.2973	1664	709	146	44	0.836	Carassius	Artificial digestion	90	13	14.4444
Yes	Epidemiological investigation of Clonorchis sinensis infection in freshwater fishes in the Pearl River Delta	Chinese	Chen DX	2010	2000-2009	Spring	Guangdong	Areas with population infection rate ≥ 1.0%	21.9676	28.2833	14.2973	1664	709	146	44	0.836	Hypophthalmichthys	Artificial digestion	42	4	9.52381
Yes	Epidemiological investigation of Clonorchis sinensis infection in freshwater fishes in the Pearl River Delta	Chinese	Chen DX	2010	2000-2009	Spring	Guangdong	Areas with population infection rate ≥ 1.0%	21.9676	28.2833	14.2973	1664	709	146	44	0.836	Parabramis	Artificial digestion	31	0	0
Yes	Epidemiological investigation of Clonorchis sinensis infection in freshwater fishes in the Pearl River Delta	Chinese	Chen DX	2010	2000-2009	Spring	Guangdong	Areas with population infection rate ≥ 1.0%	21.9676	28.2833	14.2973	1664	709	146	44	0.836	Pseudorasbora	Artificial digestion	78	73	93.5897
Yes	Epidemiological investigation of Clonorchis sinensis infection in freshwater fishes in the Pearl River Delta	Chinese	Chen DX	2010	2000-2009	Spring	Guangdong	Areas with population infection rate ≥ 1.0%	21.9676	28.2833	14.2973	1664	709	146	44	0.836	Unspecified	Artificial digestion	527	172	32.64
No	Epidemiological investigation of Clonorchis sinensis infection in freshwater fishes in the Pearl River Delta	Chinese	Chen DX	2010	2000-2009	Spring	Guangdong	Areas with population infection rate ≥ 1.0%	21.9676	28.2833	14.2973	1664	709	146	44	0.836	Cyprinus	Artificial digestion	3	0	0
Yes	Investigation on the infection of metacercaria of Clonorchis sinensis in freshwater fishes in Jilin Province	Chinese	Wang DR	1990	Before 1990	Unspecified	Jilin	Areas with population infection rate ≥ 1.0%	4.25258	20.9407	-15.333	685	433	21	200	0.396	Saurogobio	Direct compression	162	33	20.3704	No	No	No	Yes	Yes	Yes	Yes	Yes	Yes	Yes	Low
Yes	Investigation on the infection of metacercaria of Clonorchis sinensis in freshwater fishes in Jilin Province	Chinese	Wang DR	1990	Before 1990	Unspecified	Jilin	Areas with population infection rate ≥ 1.0%	4.25258	20.9407	-15.333	685	433	21	200	0.396	Pseudorasbora	Direct compression	295	49	16.6102
Yes	Investigation on the infection of metacercaria of Clonorchis sinensis in freshwater fishes in Jilin Province	Chinese	Wang DR	1990	Before 1990	Unspecified	Jilin	Areas with population infection rate ≥ 1.0%	4.25258	20.9407	-15.333	685	433	21	200	0.396	Abbottina	Direct compression	87	12	13.7931
Yes	Investigation on the infection of metacercaria of Clonorchis sinensis in freshwater fishes in Jilin Province	Chinese	Wang DR	1990	Before 1990	Unspecified	Jilin	Areas with population infection rate ≥ 1.0%	4.25258	20.9407	-15.333	685	433	21	200	0.396	Rhodeus	Direct compression	48	5	10.4167
Yes	Investigation on the infection of metacercaria of Clonorchis sinensis in freshwater fishes in Jilin Province	Chinese	Wang DR	1990	Before 1990	Unspecified	Jilin	Areas with population infection rate ≥ 1.0%	4.25258	20.9407	-15.333	685	433	21	200	0.396	Hemiculter	Direct compression	119	9	7.56
Yes	Investigation on the infection of metacercaria of Clonorchis sinensis in freshwater fishes in Jilin Province	Chinese	Wang DR	1990	Before 1990	Unspecified	Jilin	Areas with population infection rate ≥ 1.0%	4.25258	20.9407	-15.333	685	433	21	200	0.396	Ctenopharyngodon	Direct compression	42	4	9.52381
Yes	Investigation on the infection of metacercaria of Clonorchis sinensis in freshwater fishes in Jilin Province	Chinese	Wang DR	1990	Before 1990	Unspecified	Jilin	Areas with population infection rate ≥ 1.0%	4.25258	20.9407	-15.333	685	433	21	200	0.396	Misgurnus	Direct compression	495	26	5.25253
Yes	Investigation on the infection of metacercaria of Clonorchis sinensis in freshwater fishes in Jilin Province	Chinese	Wang DR	1990	Before 1990	Unspecified	Jilin	Areas with population infection rate ≥ 1.0%	4.25258	20.9407	-15.333	685	433	21	200	0.396	Hemibarbus	Direct compression	23	2	8.69565
Yes	Investigation on the infection of metacercaria of Clonorchis sinensis in freshwater fishes in Jilin Province	Chinese	Wang DR	1990	Before 1990	Unspecified	Jilin	Areas with population infection rate ≥ 1.0%	4.25258	20.9407	-15.333	685	433	21	200	0.396	Opsariichthys	Direct compression	51	3	5.88235
Yes	Investigation on the infection of metacercaria of Clonorchis sinensis in freshwater fishes in Jilin Province	Chinese	Wang DR	1990	Before 1990	Unspecified	Jilin	Areas with population infection rate ≥ 1.0%	4.25258	20.9407	-15.333	685	433	21	200	0.396	Cyprinus	Direct compression	34	2	5.88235
Yes	Investigation on the infection of metacercaria of Clonorchis sinensis in freshwater fishes in Jilin Province	Chinese	Wang DR	1990	Before 1990	Unspecified	Jilin	Areas with population infection rate ≥ 1.0%	4.25258	20.9407	-15.333	685	433	21	200	0.396	Parabramis	Direct compression	40	2	5
Yes	Investigation on the infection of metacercaria of Clonorchis sinensis in freshwater fishes in Jilin Province	Chinese	Wang DR	1990	Before 1990	Unspecified	Jilin	Areas with population infection rate ≥ 1.0%	4.25258	20.9407	-15.333	685	433	21	200	0.396	Carassius	Direct compression	441	14	3.1746
Yes	Investigation on the infection of metacercaria of Clonorchis sinensis in freshwater fishes in Jilin Province	Chinese	Wang DR	1990	Before 1990	Unspecified	Jilin	Areas with population infection rate ≥ 1.0%	4.25258	20.9407	-15.333	685	433	21	200	0.396	Pelteobagrus	Direct compression	182	0	0
Yes	Investigation on the infection of metacercaria of Clonorchis sinensis in freshwater fishes in Jilin Province	Chinese	Wang DR	1990	Before 1990	Unspecified	Jilin	Areas with population infection rate ≥ 1.0%	4.25258	20.9407	-15.333	685	433	21	200	0.396	Channa	Direct compression	175	0	0
No	Investigation on the infection of metacercaria of Clonorchis sinensis in freshwater fishes in Jilin Province	Chinese	Wang DR	1990	Before 1990	Unspecified	Jilin	Areas with population infection rate ≥ 1.0%	4.25258	20.9407	-15.333	685	433	21	200	0.396	Siniperca	Direct compression	15	2	13.3333
No	Investigation on the infection of metacercaria of Clonorchis sinensis in freshwater fishes in Jilin Province	Chinese	Wang DR	1990	Before 1990	Unspecified	Jilin	Areas with population infection rate ≥ 1.0%	4.25258	20.9407	-15.333	685	433	21	200	0.396	Bosttychus	Direct compression	13	1	7.69231
No	Investigation on the infection of metacercaria of Clonorchis sinensis in freshwater fishes in Jilin Province	Chinese	Wang DR	1990	Before 1990	Unspecified	Jilin	Areas with population infection rate ≥ 1.0%	4.25258	20.9407	-15.333	685	433	21	200	0.396	Silurus	Direct compression	17	1	5.88235
No	Investigation on the infection of metacercaria of Clonorchis sinensis in freshwater fishes in Jilin Province	Chinese	Wang DR	1990	Before 1990	Unspecified	Jilin	Areas with population infection rate ≥ 1.0%	4.25258	20.9407	-15.333	685	433	21	200	0.396	Lampetra	Direct compression	11	0	0
No	Investigation on the infection of metacercaria of Clonorchis sinensis in freshwater fishes in Jilin Province	Chinese	Wang DR	1990	Before 1990	Unspecified	Jilin	Areas with population infection rate ≥ 1.0%	4.25258	20.9407	-15.333	685	433	21	200	0.396	Leiocassis	Direct compression	16	0	0
Yes	Investigation on the infection of Clonorchis sinensis metacercaria in freshwater fish and shrimp in Taizhou City	Chinese	Qi FG	2018	After 2010	Unspecified	Jiangsu	Areas with population infection rate < 1.0%	15.2715	26.4232	3.606	987	479	108	5	0.62	Unspecified	Direct compression	313	73	23.3227	No	No	No	Yes	Yes	Yes	Yes	Yes	Yes	Yes	Low
Yes	Investigation on the infection of Clonorchis sinensis metacercaria in freshwater fish and shrimp in Taizhou City	Chinese	Qi FG	2018	After 2010	Unspecified	Jiangsu	Areas with population infection rate < 1.0%	15.2715	26.4232	3.606	987	479	108	5	0.62	Shrimp-Unspecified	Direct compression	126	4	3.1746
Yes	Investigation on the second intermediate host of Clonorchis sinensis in natural ponds	Chinese	Yuan WH	1987	Before 1990	Winter	Jiangxi	Areas with population infection rate < 1.0%	17.3798	28.238	5.95167	1420	500	175	29	0.48	Pseudorasbora	Direct compression	92	92	100	No	No	No	Yes	Yes	Yes	Yes	Yes	Yes	Yes	Low
Yes	Investigation on the second intermediate host of Clonorchis sinensis in natural ponds	Chinese	Yuan WH	1987	Before 1990	Winter	Jiangxi	Areas with population infection rate < 1.0%	17.3798	28.238	5.95167	1420	500	175	29	0.48	Oryzias	Direct compression	20	1	5
Yes	Epidemic status of Clonorchis sinensis in an epidemic spot	Chinese	Zeng MA	1989	Before 1990	Unspecified	Sichuan	Areas with population infection rate < 1.0%	16.756	25.3552	7.39633	1044	570	41	442	0.832	Pseudorasbora	Direct compression	63	63	100	No	No	No	Yes	Yes	Yes	Yes	Yes	Yes	Yes	Low
Yes	Epidemic status of Clonorchis sinensis in an epidemic spot	Chinese	Zeng MA	1989	Before 1990	Summer	Sichuan	Areas with population infection rate < 1.0%	16.756	25.3552	7.39633	1044	570	41	442	0.832	Pseudorasbora	Direct compression	44	12	27.2727
Yes	Epidemiological investigation and clinical observation of clonorchiasis	Chinese	Li YQ	1980	Before 1990	Unspecified	Beijing	Areas with population infection rate < 1.0%	12.132	25.1272	-2.31667	562	438	10	28	0.592	Pseudorasbora	Unspecified	128	38	30	No	No	No	Yes	Yes	Yes	No	No	Yes	Yes	Moderate
Yes	Epidemiological survey of clonorchiasis in Gong'an County, Hubei Province	Chinese	Zou SC	2006	2000-2009	Unspecified	Hubei	Areas with population infection rate < 1.0%	16.7553	27.1508	5.806	1135	436	103	35	0.796	Pseudorasbora	Direct compression	40	0	0	No	No	No	Yes	Yes	Yes	Yes	Yes	Yes	Yes	Low
Yes	Epidemiological survey of clonorchiasis in Gong'an County, Hubei Province	Chinese	Zou SC	2006	2000-2009	Unspecified	Hubei	Areas with population infection rate < 1.0%	16.7553	27.1508	5.806	1135	436	103	35	0.796	Unspecified	Direct compression	25	18	72
Yes	Epidemiological survey of clonorchiasis in Gong'an County, Hubei Province	Chinese	Zou SC	2006	2000-2009	Unspecified	Hubei	Areas with population infection rate < 1.0%	16.7553	27.1508	5.806	1135	436	103	35	0.796	Abbottina	Direct compression	20	3	15
Yes	Epidemiological survey of clonorchiasis in Gong'an County, Hubei Province	Chinese	Zou SC	2006	2000-2009	Unspecified	Hubei	Areas with population infection rate < 1.0%	16.7553	27.1508	5.806	1135	436	103	35	0.796	Rhinogobius	Direct compression	20	3	15
Yes	Epidemiological survey of clonorchiasis in Gong'an County, Hubei Province	Chinese	Zou SC	2006	2000-2009	Unspecified	Hubei	Areas with population infection rate < 1.0%	16.7553	27.1508	5.806	1135	436	103	35	0.796	Carassius	Direct compression	22	2	9.09091
Yes	Epidemiological survey of clonorchiasis in Gong'an County, Hubei Province	Chinese	Zou SC	2006	2000-2009	Unspecified	Hubei	Areas with population infection rate < 1.0%	16.7553	27.1508	5.806	1135	436	103	35	0.796	Misgurnus	Direct compression	29	0	0
Yes	Epidemiological survey of clonorchiasis in Gong'an County, Hubei Province	Chinese	Zou SC	2006	2000-2009	Unspecified	Hubei	Areas with population infection rate < 1.0%	16.7553	27.1508	5.806	1135	436	103	35	0.796	Shrimp-Unspecified	Direct compression	20	0	0
No	Epidemiological survey of clonorchiasis in Gong'an County, Hubei Province	Chinese	Zou SC	2006	2000-2009	Unspecified	Hubei	Areas with population infection rate < 1.0%	16.7553	27.1508	5.806	1135	436	103	35	0.796	Larimichthys	Direct compression	9	0	0
No	Epidemiological survey of clonorchiasis in Gong'an County, Hubei Province	Chinese	Zou SC	2006	2000-2009	Unspecified	Hubei	Areas with population infection rate < 1.0%	16.7553	27.1508	5.806	1135	436	103	35	0.796	Erythroculter	Direct compression	10	2	20
No	Epidemiological survey of clonorchiasis in Gong'an County, Hubei Province	Chinese	Zou SC	2006	2000-2009	Unspecified	Hubei	Areas with population infection rate < 1.0%	16.7553	27.1508	5.806	1135	436	103	35	0.796	Hemiculter	Direct compression	16	0	0
No	Epidemiological survey of clonorchiasis in Gong'an County, Hubei Province	Chinese	Zou SC	2006	2000-2009	Unspecified	Hubei	Areas with population infection rate < 1.0%	16.7553	27.1508	5.806	1135	436	103	35	0.796	Macropodus	Direct compression	12	0	0
No	Epidemiological survey of clonorchiasis in Gong'an County, Hubei Province	Chinese	Zou SC	2006	2000-2009	Unspecified	Hubei	Areas with population infection rate < 1.0%	16.7553	27.1508	5.806	1135	436	103	35	0.796	Channa	Direct compression	14	0	0
No	Epidemiological survey of clonorchiasis in Gong'an County, Hubei Province	Chinese	Zou SC	2006	2000-2009	Unspecified	Hubei	Areas with population infection rate < 1.0%	16.7553	27.1508	5.806	1135	436	103	35	0.796	Megalobrama	Direct compression	2	0	0
No	Epidemiological survey of clonorchiasis in Gong'an County, Hubei Province	Chinese	Zou SC	2006	2000-2009	Unspecified	Hubei	Areas with population infection rate < 1.0%	16.7553	27.1508	5.806	1135	436	103	35	0.796	Hypophthalmichthys	Direct compression	5	0	0
No	Epidemiological survey of clonorchiasis in Gong'an County, Hubei Province	Chinese	Zou SC	2006	2000-2009	Unspecified	Hubei	Areas with population infection rate < 1.0%	16.7553	27.1508	5.806	1135	436	103	35	0.796	Cyprinus	Direct compression	2	0	0
No	Epidemiological survey of clonorchiasis in Gong'an County, Hubei Province	Chinese	Zou SC	2006	2000-2009	Unspecified	Hubei	Areas with population infection rate < 1.0%	16.7553	27.1508	5.806	1135	436	103	35	0.796	Silurus	Direct compression	10	0	0
No	Epidemiological survey of clonorchiasis in Gong'an County, Hubei Province	Chinese	Zou SC	2006	2000-2009	Unspecified	Hubei	Areas with population infection rate < 1.0%	16.7553	27.1508	5.806	1135	436	103	35	0.796	Siniperca	Direct compression	5	0	0
No	Epidemiological survey of clonorchiasis in Gong'an County, Hubei Province	Chinese	Zou SC	2006	2000-2009	Unspecified	Hubei	Areas with population infection rate < 1.0%	16.7553	27.1508	5.806	1135	436	103	35	0.796	Mylopharyngodon	Direct compression	3	0	0
No	Epidemiological survey of clonorchiasis in Gong'an County, Hubei Province	Chinese	Zou SC	2006	2000-2009	Unspecified	Hubei	Areas with population infection rate < 1.0%	16.7553	27.1508	5.806	1135	436	103	35	0.796	Ctenopharyngodon	Direct compression	4	0	0
No	Epidemiological survey of clonorchiasis in Gong'an County, Hubei Province	Chinese	Zou SC	2006	2000-2009	Unspecified	Hubei	Areas with population infection rate < 1.0%	16.7553	27.1508	5.806	1135	436	103	35	0.796	Bosttychus	Direct compression	10	0	0
No	Epidemiological survey of clonorchiasis in Gong'an County, Hubei Province	Chinese	Zou SC	2006	2000-2009	Unspecified	Hubei	Areas with population infection rate < 1.0%	16.7553	27.1508	5.806	1135	436	103	35	0.796	Saurogobio	Direct compression	8	0	0
No	Epidemiological survey of clonorchiasis in Gong'an County, Hubei Province	Chinese	Zou SC	2006	2000-2009	Unspecified	Hubei	Areas with population infection rate < 1.0%	16.7553	27.1508	5.806	1135	436	103	35	0.796	Atropus	Direct compression	2	0	0
No	Epidemiological survey of clonorchiasis in Gong'an County, Hubei Province	Chinese	Zou SC	2006	2000-2009	Unspecified	Hubei	Areas with population infection rate < 1.0%	16.7553	27.1508	5.806	1135	436	103	35	0.796	Shrimp or crab-unknow	Direct compression	5	0	0
No	Investigation of donorchiasis in Huachuan Country，HeHongjiang Province	Chinese	Hang S	2013	After 2010	Unspecified	Heilongjiang	Areas with population infection rate ≥ 1.0%	3.071	20.4412	-16.7102	577	346	17	71	0.316	Cyprinus	Unspecified	2	0	0	No	No	No	Yes	Yes	Yes	No	No	Yes	Yes	Moderate
No	Investigation of donorchiasis in Huachuan Country，HeHongjiang Province	Chinese	Hang S	2013	After 2010	Unspecified	Heilongjiang	Areas with population infection rate ≥ 1.0%	3.071	20.4412	-16.7102	577	346	17	71	0.316	Carassius	Unspecified	3	0	0
No	Investigation of donorchiasis in Huachuan Country，HeHongjiang Province	Chinese	Hang S	2013	After 2010	Unspecified	Heilongjiang	Areas with population infection rate ≥ 1.0%	3.071	20.4412	-16.7102	577	346	17	71	0.316	Pseudorasbora	Unspecified	12	6	50
No	Investigation of donorchiasis in Huachuan Country，HeHongjiang Province	Chinese	Hang S	2013	After 2010	Unspecified	Heilongjiang	Areas with population infection rate ≥ 1.0%	3.071	20.4412	-16.7102	577	346	17	71	0.316	Channa	Unspecified	6	0	0
Yes	Study on the control measures of clonorchiasis	Chinese	Cheng YL	1991	Before 1990	Unspecified	Sichuan	Areas with population infection rate < 1.0%	17.2908	26.4875	7.56933	1228	519	60	431	0.66	Pseudorasbora	Direct compression	2317	1683	72.64	No	No	No	Yes	Yes	Yes	Yes	Yes	Yes	Yes	Low
Yes	Study on the control measures of clonorchiasis	Chinese	Cheng YL	1991	1990-1999	Unspecified	Sichuan	Areas with population infection rate < 1.0%	17.2908	26.4875	7.56933	1228	519	60	431	0.66	Pseudorasbora	Direct compression	65	64	98.4615
Yes	Investigation of clonorchiasis in Xixiang Village, Conghua County	Chinese	Xie XT	1992	Before 1990	Autumn	Guangdong	Areas with population infection rate ≥ 1.0%	21.3463	27.994	13.4042	1721	717	162	83	0.752	Unspecified	Artificial digestion	92	0	0	No	No	No	Yes	Yes	Yes	Yes	Yes	Yes	Yes	Low
Yes	Investigation and control of Clonorchis sinensis in Kaiping City	Chinese	Situ RR	2004	2000-2009	Winter	Guangdong	Areas with population infection rate ≥ 1.0%	22.6893	28.6137	15.4482	2024	907	127	8	0.512	Ctenopharyngodon	Direct compression	100	1	1	No	No	No	Yes	Yes	Yes	Yes	Yes	Yes	Yes	Low
Yes	Study on influence of Clonorchis sinensis／clonorchiasis epidemic caused by ecological environment changes in Weishan lake area	Chinese	Miu F	2005	2000-2009	Spring	Shandong	Areas with population infection rate < 1.0%	14.1875	26.0355	1.38483	688	424	42	34	0.728	Pseudorasbora	Direct compression	92	6	6.52	No	No	No	Yes	Yes	Yes	Yes	Yes	Yes	Yes	Low
Yes	Analysis of surveillance results of clonorchiasis in Jinxiang County in the past 7 years	Chinese	Luo GW	1996	1990-1999	Unspecified	Shandong	Areas with population infection rate < 1.0%	14.3152	26.3048	1.2825	681	408	36	37	0.672	Unspecified	Direct compression	625	11	1.76	No	No	No	Yes	Yes	Yes	Yes	Yes	Yes	Yes	Low
Yes	Investigation of clonorchiasis in Zhaoqing District	Chinese	Hang QC	1990	Before 1990	Unspecified	Guangdong	Areas with population infection rate ≥ 1.0%	22.3737	28.5998	14.8163	1815	779	149	30	0.4	Carassius	Unspecified	400	200	50	No	No	No	Yes	Yes	Yes	No	No	Yes	Yes	Moderate
Yes	Investigation of clonorchiasis in Zhaoqing District	Chinese	Hang QC	1990	Before 1990	Unspecified	Guangdong	Areas with population infection rate ≥ 1.0%	22.3737	28.5998	14.8163	1815	779	149	30	0.4	Hemiculter	Unspecified	160	76	47.37
Yes	Investigation of clonorchiasis in Zhaoqing District	Chinese	Hang QC	1990	Before 1990	Unspecified	Guangdong	Areas with population infection rate ≥ 1.0%	22.3737	28.5998	14.8163	1815	779	149	30	0.4	Rhodeus	Unspecified	525	150	28.58
Yes	Epidemiological investigation of clonorchiasis in Baise, Guangxi	Chinese	He G	1994	1990-1999	Unspecified	Guangxi	Areas with population infection rate ≥ 1.0%	22.521	28.7403	14.8657	1359	751	70	163	0.6	Unspecified	Unspecified	1205	38	3.15	No	No	No	Yes	Yes	Yes	No	No	Yes	Yes	Moderate
Yes	Report on the investigation and treatment of clonorchiasis in Pingyin County	Chinese	Hao YY	1992	Before 1990	Spring	Shandong	Areas with population infection rate < 1.0%	13.5595	25.966	-0.0533332	648	421	22	67	0.332	Unspecified	Unspecified	408	143	35.05	No	No	No	Yes	Yes	Yes	No	No	Yes	Yes	Moderate
Yes	Investigation on clonorchiasis in Jiangshan City	Chinese	Fan LJ	1997	1990-1999	Summer	Zhejiang	Areas with population infection rate < 1.0%	17.7325	27.5282	7.24833	1637	538	219	136	0.736	Unspecified	Direct compression	93	1	1.08	No	No	No	Yes	Yes	Yes	Yes	Yes	Yes	Yes	Low
Yes	Survey of infectious status of Clonochis sinensis in urban area of Shaoguan City in 2002~2008	Chinese	Cui WJ	2009	2000-2009	Unspecified	Guangdong	Areas with population infection rate ≥ 1.0%	20.548	28.5513	11.5328	1555	559	174	102	0.672	Pseudorasbora	Direct compression	272	221	81.43	No	No	No	Yes	Yes	Yes	Yes	Yes	Yes	Yes	Low
Yes	Survey of infectious status of Clonochis sinensis in urban area of Shaoguan City in 2002~2008	Chinese	Cui WJ	2009	2000-2009	Unspecified	Guangdong	Areas with population infection rate ≥ 1.0%	20.548	28.5513	11.5328	1555	559	174	102	0.672	Rhodeus	Direct compression	32	3	9.58
No	Survey of infectious status of Clonochis sinensis in urban area of Shaoguan City in 2002~2008	Chinese	Cui WJ	2009	2000-2009	Unspecified	Guangdong	Areas with population infection rate ≥ 1.0%	20.548	28.5513	11.5328	1555	559	174	102	0.672	Ctenopharyngodon	Direct compression	18	1	5.39
No	Survey of infectious status of Clonochis sinensis in urban area of Shaoguan City in 2002~2008	Chinese	Cui WJ	2009	2000-2009	Unspecified	Guangdong	Areas with population infection rate ≥ 1.0%	20.548	28.5513	11.5328	1555	559	174	102	0.672	Hypophthalmichthys	Direct compression	12	1	3.59
Yes	Observation on the effect of Clonochis sinensis control in a village in Sanshui County	Chinese	Chen XQ	1990	Before 1990	Unspecified	Guangdong	Areas with population infection rate ≥ 1.0%	22.1548	28.569	14.406	1748	749	149	9	0.668	Unspecified	Direct compression	31	0	0	No	No	No	Yes	Yes	Yes	Yes	Yes	Yes	Yes	Low
Yes	Epidemiological investigation of Clonorchis sinensis in Linan Commune, Lixian County, Hunan Province	Chinese	Chen CE	1983	Before 1990	Spring	Hunan	Areas with population infection rate < 1.0%	17.0031	27.274	6.17	1209	464	116	42	0.608	Unspecified	Unspecified	194	44	22.7	No	No	No	Yes	Yes	Yes	No	No	Yes	Yes	Moderate
Yes	Investigation on the first clonorchiasis in Shanggao County	Chinese	Yi MH	1983	Before 1990	Unspecified	Jiangxi	Areas with population infection rate < 1.0%	17.5525	27.7765	6.67533	1542	501	200	84	0.876	Unspecified	Unspecified	164	8	4.87805	No	No	No	Yes	Yes	Yes	No	No	Yes	Yes	Moderate
Yes	Investigation on the prevalence of clonorchiasis in 11 counties and cities in Yangzhou area	Chinese	Zhang DX	1985	Before 1990	Unspecified	Jiangsu	Areas with population infection rate < 1.0%	15.7295	27.0672	3.86933	1031	493	106	7	0.376	Unspecified	Artificial digestion	801	0	0	No	No	No	Yes	Yes	Yes	Yes	Yes	Yes	Yes	Low
Yes	Investigation on the prevalence of clonorchiasis in 11 counties and cities in Yangzhou area	Chinese	Zhang DX	1985	Before 1990	Unspecified	Jiangsu	Areas with population infection rate < 1.0%	15.7295	27.0672	3.86933	1031	493	106	7	0.376	Shrimp-Unspecified	Artificial digestion	835	0	0
Yes	Investigation on the prevalence of clonorchiasis in 11 counties and cities in Yangzhou area	Chinese	Zhang DX	1985	Before 1990	Unspecified	Jiangsu	Areas with population infection rate < 1.0%	15.7295	27.0672	3.86933	1031	493	106	7	0.376	Macrobrachium	Artificial digestion	407	0	0
Yes	Epidemic situation of Clonorchis sinensis in Jinhu County	Chinese	Sun DK	2010	2000-2009	Unspecified	Jiangsu	Areas with population infection rate < 1.0%	15.0159	26.1722	3.18233	886	460	82	7	0.432	Unspecified	Direct compression	119	8	6.72269	No	No	No	Yes	Yes	Yes	Yes	Yes	Yes	Yes	Low
Yes	Epidemiological study on clonorchiasis in endemic areas	Chinese	Liu XN	2003	2000-2009	Unspecified	Guangdong	Areas with population infection rate ≥ 1.0%	22.3578	28.5407	14.8382	1765	797	139	-1	0.332	Ctenopharyngodon	Direct compression	94	2	2.12766	No	No	No	Yes	Yes	Yes	Yes	Yes	Yes	Yes	Low
Yes	Epidemiological survey of prevalence of clonorchiasis in Binyang County.	Chinese	Liang H	2009	2000-2009	Unspecified	Guangxi	Areas with population infection rate ≥ 1.0%	21.1483	28.0452	12.8948	1622	753	189	151	0.688	Unspecified	Unspecified	1690	143	8.46154	No	No	No	Yes	Yes	Yes	No	No	Yes	Yes	Moderate
Yes	Study on the risk factors for the transmition epidemic of clonorchiasis among the residents near the banks of the Huainan river system	Chinese	Li DP	2000	2000-2009	Unspecified	Jiangsu	Areas with population infection rate < 1.0%	15.639	26.9235	3.575	897	431	85	49	0.64	Unspecified	Unspecified	240	132	55	No	No	No	Yes	Yes	Yes	No	No	Yes	Yes	Moderate
Yes	Study on the risk factors for the transmition epidemic of clonorchiasis among the residents near the banks of the Huainan river system	Chinese	Li DP	2000	2000-2009	Unspecified	Jiangsu	Areas with population infection rate < 1.0%	15.639	26.9235	3.575	897	431	85	49	0.64	Unspecified	Unspecified	240	72	30
Yes	Epidemiological investigation of clonorchiasis in Renhua County	Chinese	Zhang CN	1994	1990-1999	Unspecified	Guangdong	Areas with population infection rate ≥ 1.0%	19.0413	27.1998	9.89083	1523	524	178	268	0.86	Unspecified	Direct compression	55	11	20	No	No	No	Yes	Yes	Yes	Yes	Yes	Yes	Yes	Low
Yes	Epidemiological investigation of clonorchiasis in Linyi City	Chinese	Yang YB	1995	1990-1999	Unspecified	Shandong	Areas with population infection rate < 1.0%	13.329	25.1283	0.4595	792	509	41	69	0.392	Unspecified	Unspecified	368	103	27.9891	No	No	No	Yes	Yes	Yes	No	No	Yes	Yes	Moderate
Yes	Epidemiological investigation on clonorchiasis in Guangxi	Chinese	Li SL	2002	1990-1999	Unspecified	Guangxi	Areas with population infection rate ≥ 1.0%	19.709	26.6775	11.4148	1709	826	187	485	0.816	Unspecified	Unspecified	816	143	17.5245	No	No	Yes	Yes	Yes	Yes	No	No	Yes	Yes	Moderate
Yes	Epidemiological survey of clonorchiasis in the second village of Shitun Township, Lezhi County	Chinese	Tang JL	1993	Before 1990	Spring	Sichuan	Areas with population infection rate < 1.0%	16.6648	25.2902	7.2565	1035	574	36	453	0.72	Unspecified	Unspecified	256	29	11.3281	No	No	No	Yes	Yes	Yes	No	No	Yes	Yes	Moderate
Yes	Prevalence of Clonorchis sinensis infection in freshwater fishes in northeastern China	English	Y. Zhang	2014	After 2010	Unspecified	Heilongjiang	Areas with population infection rate ≥ 1.0%	-0.243875	17.8008	-20.7433	601	385	20	426	0.9	Pelteobagrus	Artificial digestion	74	0	0	No	No	No	Yes	Yes	Yes	Yes	Yes	Yes	Yes	Low
Yes	Prevalence of Clonorchis sinensis infection in freshwater fishes in northeastern China	English	Y. Zhang	2014	After 2010	Unspecified	Heilongjiang	Areas with population infection rate ≥ 1.0%	-0.243875	17.8008	-20.7433	601	385	20	426	0.9	Hemibarbus	Artificial digestion	53	0	0
Yes	Epidemiological study on Clonorchis sinensis infection in Shenzhen area of Zhujiang delta in China	English	Renli Zhang	2007	2000-2009	Unspecified	Guangdong	Areas with population infection rate ≥ 1.0%	22.2346	28.1458	15.0178	1894	947	122	57	0.56	Culter	Artificial digestion	37	11	29.7297	No	No	No	Yes	Yes	Yes	Yes	Yes	Yes	Yes	Low
Yes	Epidemiological study on Clonorchis sinensis infection in Shenzhen area of Zhujiang delta in China	English	Renli Zhang	2007	2000-2009	Unspecified	Guangdong	Areas with population infection rate ≥ 1.0%	22.2346	28.1458	15.0178	1894	947	122	57	0.56	Pseudolaubuca	Artificial digestion	30	6	20
Yes	Epidemiological study on Clonorchis sinensis infection in Shenzhen area of Zhujiang delta in China	English	Renli Zhang	2007	2000-2009	Unspecified	Guangdong	Areas with population infection rate ≥ 1.0%	22.2346	28.1458	15.0178	1894	947	122	57	0.56	Hemiculter	Artificial digestion	64	11	17.19
Yes	Epidemiological study on Clonorchis sinensis infection in Shenzhen area of Zhujiang delta in China	English	Renli Zhang	2007	2000-2009	Unspecified	Guangdong	Areas with population infection rate ≥ 1.0%	22.2346	28.1458	15.0178	1894	947	122	57	0.56	Saurogobio	Artificial digestion	26	3	11.5385
Yes	Epidemiological study on Clonorchis sinensis infection in Shenzhen area of Zhujiang delta in China	English	Renli Zhang	2007	2000-2009	Unspecified	Guangdong	Areas with population infection rate ≥ 1.0%	22.2346	28.1458	15.0178	1894	947	122	57	0.56	Hypophthalmichthys	Artificial digestion	35	4	11.4286
Yes	Epidemiological study on Clonorchis sinensis infection in Shenzhen area of Zhujiang delta in China	English	Renli Zhang	2007	2000-2009	Unspecified	Guangdong	Areas with population infection rate ≥ 1.0%	22.2346	28.1458	15.0178	1894	947	122	57	0.56	Cyprinus	Artificial digestion	48	5	10.4167
Yes	Epidemiological study on Clonorchis sinensis infection in Shenzhen area of Zhujiang delta in China	English	Renli Zhang	2007	2000-2009	Unspecified	Guangdong	Areas with population infection rate ≥ 1.0%	22.2346	28.1458	15.0178	1894	947	122	57	0.56	Carassius	Artificial digestion	40	4	10
Yes	Epidemiological study on Clonorchis sinensis infection in Shenzhen area of Zhujiang delta in China	English	Renli Zhang	2007	2000-2009	Unspecified	Guangdong	Areas with population infection rate ≥ 1.0%	22.2346	28.1458	15.0178	1894	947	122	57	0.56	Bosttychus	Artificial digestion	23	2	8.69565
Yes	Epidemiological study on Clonorchis sinensis infection in Shenzhen area of Zhujiang delta in China	English	Renli Zhang	2007	2000-2009	Unspecified	Guangdong	Areas with population infection rate ≥ 1.0%	22.2346	28.1458	15.0178	1894	947	122	57	0.56	Parabramis	Artificial digestion	23	2	8.69565
Yes	Epidemiological study on Clonorchis sinensis infection in Shenzhen area of Zhujiang delta in China	English	Renli Zhang	2007	2000-2009	Unspecified	Guangdong	Areas with population infection rate ≥ 1.0%	22.2346	28.1458	15.0178	1894	947	122	57	0.56	Silurus	Artificial digestion	28	2	7.14286
No	Investigation on food-borne parasites in freshwater fishes in Hainan, 2019-2021	Chinese	Huang XM	2022	After 2010	Unspecified	Hainan	Areas with population infection rate < 1.0%	24.526	28.456	19.402	1324	607	42	136	0.776	Odontobutis	Direct compression	4	3	75	No	No	No	Yes	Yes	Yes	Yes	Yes	Yes	Yes	Low
No	Investigation on food-borne parasites in freshwater fishes in Hainan, 2019-2021	Chinese	Huang XM	2022	After 2010	Unspecified	Hainan	Areas with population infection rate < 1.0%	24.526	28.456	19.402	1324	607	42	136	0.776	Pelteobagrus	Direct compression	3	2	66.6667
No	Investigation on food-borne parasites in freshwater fishes in Hainan, 2019-2021	Chinese	Huang XM	2022	After 2010	Unspecified	Hainan	Areas with population infection rate < 1.0%	24.526	28.456	19.402	1324	607	42	136	0.776	Misgurnus	Direct compression	15	4	26.6667
No	Investigation on food-borne parasites in freshwater fishes in Hainan, 2019-2021	Chinese	Huang XM	2022	After 2010	Unspecified	Hainan	Areas with population infection rate < 1.0%	24.526	28.456	19.402	1324	607	42	136	0.776	Onychostoma	Direct compression	4	1	25
No	Investigation on food-borne parasites in freshwater fishes in Hainan, 2019-2021	Chinese	Huang XM	2022	After 2010	Unspecified	Hainan	Areas with population infection rate < 1.0%	24.526	28.456	19.402	1324	607	42	136	0.776	Ctenopharyngodon	Direct compression	5	1	20
No	Investigation on food-borne parasites in freshwater fishes in Hainan, 2019-2021	Chinese	Huang XM	2022	After 2010	Unspecified	Hainan	Areas with population infection rate < 1.0%	24.526	28.456	19.402	1324	607	42	136	0.776	Clarias	Direct compression	5	1	20
No	Investigation on food-borne parasites in freshwater fishes in Hainan, 2019-2021	Chinese	Huang XM	2022	After 2010	Unspecified	Hainan	Areas with population infection rate < 1.0%	24.526	28.456	19.402	1324	607	42	136	0.776	Carassius	Direct compression	11	2	18.1818
No	Investigation on food-borne parasites in freshwater fishes in Hainan, 2019-2021	Chinese	Huang XM	2022	After 2010	Unspecified	Hainan	Areas with population infection rate < 1.0%	24.526	28.456	19.402	1324	607	42	136	0.776	Hypophthalmichthys	Direct compression	12	2	16.6667
No	Prevalence of Clonorchis sinensis infection in freshwater fishes in northeastern China	English	Y. Zhang	2014	After 2010	Unspecified	Heilongjiang	Areas with population infection rate ≥ 1.0%	-0.243875	17.8008	-20.7433	601	385	20	426	0.9	Silurus	Artificial digestion	19	0	0
Yes	An integrated control strategy takes Clonorchis sinensis under control in an endemic area in south China	English	Huang, Y. L.	2017	2000-2009	Unspecified	Guangdong	Areas with population infection rate ≥ 1.0%	22.4606	28.4127	15.2776	1903	912	117	25	0.576	Ctenopharyngodon	Artificial digestion	680	78	11.47	No	No	No	Yes	Yes	Yes	Yes	Yes	Yes	Yes	Low
Yes	An integrated control strategy takes Clonorchis sinensis under control in an endemic area in south China	English	Huang, Y. L.	2017	2000-2009	Unspecified	Guangdong	Areas with population infection rate ≥ 1.0%	22.4606	28.4127	15.2776	1903	912	117	25	0.576	Pseudorasbora	Artificial digestion	360	73	20.2778
Yes	An integrated control strategy takes Clonorchis sinensis under control in an endemic area in south China	English	Huang, Y. L.	2017	2000-2009	Unspecified	Guangdong	Areas with population infection rate ≥ 1.0%	22.4606	28.4127	15.2776	1903	912	117	25	0.576	Cyprinus	Artificial digestion	470	54	11.4894
Yes	An integrated control strategy takes Clonorchis sinensis under control in an endemic area in south China	English	Huang, Y. L.	2017	2000-2009	Unspecified	Guangdong	Areas with population infection rate ≥ 1.0%	22.4606	28.4127	15.2776	1903	912	117	25	0.576	Cirrhinus	Artificial digestion	420	46	10.95
Yes	Prevalence of intestinal helminth infections in Jiangsu Province, eastern China; a cross-sectional survey conducted in 2015	English	Dai, Y.	2019	After 2010	Unspecified	Jiangsu	Areas with population infection rate < 1.0%	15.0965	26.172	3.32217	900	458	84	8	0.864	Pseudorasbora	Direct compression	1752	104	5.93607	No	No	No	Yes	Yes	Yes	Yes	Yes	Yes	Yes	Low
Yes	Prevalence of intestinal helminth infections in Jiangsu Province, eastern China; a cross-sectional survey conducted in 2015	English	Dai, Y.	2019	After 2010	Unspecified	Jiangsu	Areas with population infection rate < 1.0%	15.0965	26.172	3.32217	900	458	84	8	0.864	Abbottina	Direct compression	1236	17	1.3754
Yes	Prevalence of intestinal helminth infections in Jiangsu Province, eastern China; a cross-sectional survey conducted in 2015	English	Dai, Y.	2019	After 2010	Unspecified	Jiangsu	Areas with population infection rate < 1.0%	15.0965	26.172	3.32217	900	458	84	8	0.864	Rhodeus	Direct compression	176	7	3.97727
Yes	Prevalence of intestinal helminth infections in Jiangsu Province, eastern China; a cross-sectional survey conducted in 2015	English	Dai, Y.	2019	After 2010	Unspecified	Jiangsu	Areas with population infection rate < 1.0%	15.0965	26.172	3.32217	900	458	84	8	0.864	Hemiculter	Direct compression	677	4	0.590842
Yes	Prevalence of Clonorchis sinensis infection in market-sold freshwater fishes in Jinzhou City, Northeastern China	English	Bao, M.	2012	After 2010	Summer	Liaoning	Areas with population infection rate < 1.0%	9.39392	23.7287	-6.60767	560	380	10	33	0.432	Pseudorasbora	Artificial digestion	46	46	100	No	No	No	Yes	Yes	Yes	Yes	Yes	Yes	Yes	Low
Yes	Prevalence of Clonorchis sinensis infection in market-sold freshwater fishes in Jinzhou City, Northeastern China	English	Bao, M.	2012	After 2010	Summer	Liaoning	Areas with population infection rate < 1.0%	9.39392	23.7287	-6.60767	560	380	10	33	0.432	Mastacembelus	Artificial digestion	33	33	100
Yes	Prevalence of Clonorchis sinensis infection in market-sold freshwater fishes in Jinzhou City, Northeastern China	English	Bao, M.	2012	After 2010	Summer	Liaoning	Areas with population infection rate < 1.0%	9.39392	23.7287	-6.60767	560	380	10	33	0.432	Pelteobagrus	Artificial digestion	25	20	80
Yes	Prevalence of Clonorchis sinensis infection in market-sold freshwater fishes in Jinzhou City, Northeastern China	English	Bao, M.	2012	After 2010	Summer	Liaoning	Areas with population infection rate < 1.0%	9.39392	23.7287	-6.60767	560	380	10	33	0.432	Micropercops	Artificial digestion	28	22	78.5714
Yes	Prevalence of Clonorchis sinensis infection in market-sold freshwater fishes in Jinzhou City, Northeastern China	English	Bao, M.	2012	After 2010	Summer	Liaoning	Areas with population infection rate < 1.0%	9.39392	23.7287	-6.60767	560	380	10	33	0.432	Perccottus	Artificial digestion	25	18	72
Yes	Prevalence of Clonorchis sinensis infection in market-sold freshwater fishes in Jinzhou City, Northeastern China	English	Bao, M.	2012	After 2010	Summer	Liaoning	Areas with population infection rate < 1.0%	9.39392	23.7287	-6.60767	560	380	10	33	0.432	Saurogobio	Artificial digestion	24	17	70.8333
Yes	Prevalence of Clonorchis sinensis infection in market-sold freshwater fishes in Jinzhou City, Northeastern China	English	Bao, M.	2012	After 2010	Summer	Liaoning	Areas with population infection rate < 1.0%	9.39392	23.7287	-6.60767	560	380	10	33	0.432	Erythroculter	Artificial digestion	26	13	50
Yes	Prevalence of Clonorchis sinensis infection in market-sold freshwater fishes in Jinzhou City, Northeastern China	English	Bao, M.	2012	After 2010	Summer	Liaoning	Areas with population infection rate < 1.0%	9.39392	23.7287	-6.60767	560	380	10	33	0.432	Abbottina	Artificial digestion	31	14	45.1613
Yes	Prevalence of Clonorchis sinensis infection in market-sold freshwater fishes in Jinzhou City, Northeastern China	English	Bao, M.	2012	After 2010	Summer	Liaoning	Areas with population infection rate < 1.0%	9.39392	23.7287	-6.60767	560	380	10	33	0.432	Ctenopharyngodon	Artificial digestion	26	7	26.9231
Yes	Prevalence of Clonorchis sinensis infection in market-sold freshwater fishes in Jinzhou City, Northeastern China	English	Bao, M.	2012	After 2010	Summer	Liaoning	Areas with population infection rate < 1.0%	9.39392	23.7287	-6.60767	560	380	10	33	0.432	Silurus	Artificial digestion	20	4	20
Yes	Prevalence of Clonorchis sinensis infection in market-sold freshwater fishes in Jinzhou City, Northeastern China	English	Bao, M.	2012	After 2010	Summer	Liaoning	Areas with population infection rate < 1.0%	9.39392	23.7287	-6.60767	560	380	10	33	0.432	Cyprinus	Artificial digestion	21	4	19.0476
Yes	Prevalence of Clonorchis sinensis infection in market-sold freshwater fishes in Jinzhou City, Northeastern China	English	Bao, M.	2012	After 2010	Summer	Liaoning	Areas with population infection rate < 1.0%	9.39392	23.7287	-6.60767	560	380	10	33	0.432	Rhodeus	Artificial digestion	27	5	18.5185
Yes	Prevalence of Clonorchis sinensis infection in market-sold freshwater fishes in Jinzhou City, Northeastern China	English	Bao, M.	2012	After 2010	Summer	Liaoning	Areas with population infection rate < 1.0%	9.39392	23.7287	-6.60767	560	380	10	33	0.432	Leuciscus	Artificial digestion	27	4	14.8148
Yes	Prevalence of Clonorchis sinensis infection in market-sold freshwater fishes in Jinzhou City, Northeastern China	English	Bao, M.	2012	After 2010	Summer	Liaoning	Areas with population infection rate < 1.0%	9.39392	23.7287	-6.60767	560	380	10	33	0.432	Bosttychus	Artificial digestion	24	3	12.5
Yes	Prevalence of Clonorchis sinensis infection in market-sold freshwater fishes in Jinzhou City, Northeastern China	English	Bao, M.	2012	After 2010	Summer	Liaoning	Areas with population infection rate < 1.0%	9.39392	23.7287	-6.60767	560	380	10	33	0.432	Phoxinus	Artificial digestion	28	3	10.7143
Yes	Prevalence of Clonorchis sinensis infection in market-sold freshwater fishes in Jinzhou City, Northeastern China	English	Bao, M.	2012	After 2010	Summer	Liaoning	Areas with population infection rate < 1.0%	9.39392	23.7287	-6.60767	560	380	10	33	0.432	Salmo	Artificial digestion	38	0	0
Yes	Prevalence of Clonorchis sinensis infection in market-sold freshwater fishes in Jinzhou City, Northeastern China	English	Bao, M.	2012	After 2010	Summer	Liaoning	Areas with population infection rate < 1.0%	9.39392	23.7287	-6.60767	560	380	10	33	0.432	Opsariichthys	Artificial digestion	42	0	0
Yes	Prevalence of Clonorchis sinensis infection in market-sold freshwater fishes in Jinzhou City, Northeastern China	English	Bao, M.	2012	After 2010	Summer	Liaoning	Areas with population infection rate < 1.0%	9.39392	23.7287	-6.60767	560	380	10	33	0.432	Monopterus	Artificial digestion	36	0	0
Yes	Prevalence of Clonorchis sinensis infection in market-sold freshwater fishes in Jinzhou City, Northeastern China	English	Bao, M.	2012	After 2010	Summer	Liaoning	Areas with population infection rate < 1.0%	9.39392	23.7287	-6.60767	560	380	10	33	0.432	Misgurnus	Artificial digestion	25	0	0
Yes	Prevalence of Clonorchis sinensis infection in market-sold freshwater fishes in Jinzhou City, Northeastern China	English	Bao, M.	2012	After 2010	Summer	Liaoning	Areas with population infection rate < 1.0%	9.39392	23.7287	-6.60767	560	380	10	33	0.432	Parabramis	Artificial digestion	23	0	0
No	Prevalence of Clonorchis sinensis infection in market-sold freshwater fishes in Jinzhou City, Northeastern China	English	Bao, M.	2012	After 2010	Summer	Liaoning	Areas with population infection rate < 1.0%	9.39392	23.7287	-6.60767	560	380	10	33	0.432	Aristichthys	Artificial digestion	17	4	23.5294
No	Prevalence of Clonorchis sinensis infection in market-sold freshwater fishes in Jinzhou City, Northeastern China	English	Bao, M.	2012	After 2010	Summer	Liaoning	Areas with population infection rate < 1.0%	9.39392	23.7287	-6.60767	560	380	10	33	0.432	Hypophthalmichthys	Artificial digestion	15	2	13.3333
Yes	Metacercariae in fishes of Sun Moon lake which is an endemic area for Clonorchis sinensis in Taiwan	English	Ooi, H. K.	1997	1990-1999	Autumn	Taiwan	Areas with population infection rate < 1.0%	18.6135	22.5143	13.7875	2434	1243	174	946	0.9	Hemiculter	Artificial digestion	45	2	4.44444	No	No	No	Yes	Yes	Yes	Yes	Yes	Yes	Yes	Low
Yes	Risks for fish-borne zoonotic trematodes in Tilapia production systems in Guangdong Province, China	English	Li, K.	2013	After 2010	Autumn	Guangdong	Areas with population infection rate ≥ 1.0%	23.4219	28.6475	16.7758	1889	884	110	18	0.496	Hemiculter	Artificial digestion	145	2	1.37931	No	No	No	Yes	Yes	Yes	Yes	Yes	Yes	Yes	Low
Yes	Risks for fish-borne zoonotic trematodes in Tilapia production systems in Guangdong Province, China	English	Li, K.	2013	After 2010	Autumn	Guangdong	Areas with population infection rate ≥ 1.0%	23.4219	28.6475	16.7758	1889	884	110	18	0.496	Unspecified	Artificial digestion	112	0	0
Yes	Investigation of Clonorchis sinensis infection in fish and primary school students near Guanting Reservoir	Chinese	Zhang WZ	1992	1990-1999	Unspecified	Hebei	Areas with population infection rate < 1.0%	8.58596	22.4722	-6.83967	364	231	8	785	0.344	Unspecified	Unspecified	407	0	0	No	No	No	Yes	Yes	Yes	No	No	Yes	Yes	Moderate
Yes	Epidemiological investigation of clonorchiasis in Tengzhou City	Chinese	Yu ZF	1985	Before 1990	Unspecified	Shandong	Areas with population infection rate < 1.0%	13.8215	25.865	0.7555	700	443	36	78	0.732	Unspecified	Unspecified	200	190	95	No	No	No	Yes	Yes	Yes	No	No	Yes	Yes	Moderate
Yes	Survey of the infectious status of metacercaria of Clonorchis sinensis in wild fresh-water Pseudorasbora parva wuhu waters	Chinese	Jiang F	2018	After 2010	Unspecified	Anhui	Areas with population infection rate < 1.0%	16.0077	26.9867	4.40667	1152	475	122	8	0.732	Unspecified	Direct compression	100	34	34	No	No	No	Yes	Yes	Yes	Yes	Yes	Yes	Yes	Low
Yes	Survey on Clonorchis sinensis infection and in fluencing factors, Jinhu County, 2018-2020	Chinese	Li SM	2022	After 2010	Unspecified	Jiangsu	Areas with population infection rate < 1.0%	15.0159	26.1722	3.18233	886	460	82	7	0.432	Hemiculter	Direct compression	163	19	11.65	No	No	No	Yes	Yes	Yes	Yes	Yes	Yes	Yes	Low
Yes	Survey on Clonorchis sinensis infection and in fluencing factors, Jinhu County, 2018-2020	Chinese	Li SM	2022	After 2010	Unspecified	Jiangsu	Areas with population infection rate < 1.0%	15.0159	26.1722	3.18233	886	460	82	7	0.432	Pseudorasbora	Direct compression	153	12	7.84
Yes	Survey on Clonorchis sinensis infection and in fluencing factors, Jinhu County, 2018-2020	Chinese	Li SM	2022	After 2010	Unspecified	Jiangsu	Areas with population infection rate < 1.0%	15.0159	26.1722	3.18233	886	460	82	7	0.432	Ctenopharyngodon	Direct compression	162	0	0
Yes	Survey on Clonorchis sinensis infection and in fluencing factors, Jinhu County, 2018-2020	Chinese	Li SM	2022	After 2010	Unspecified	Jiangsu	Areas with population infection rate < 1.0%	15.0159	26.1722	3.18233	886	460	82	7	0.432	Cyprinus	Direct compression	155	0	0
Yes	Investigation on food-borne parasites in freshwater fishes in Hainan, 2019-2021	Chinese	Huang XM	2022	After 2010	Unspecified	Hainan	Areas with population infection rate < 1.0%	24.526	28.456	19.402	1324	607	42	136	0.776	Pseudorasbora	Direct compression	42	13	30.95	No	No	No	Yes	Yes	Yes	Yes	Yes	Yes	Yes	Low
Yes	Investigation on food-borne parasites in freshwater fishes in Hainan, 2019-2021	Chinese	Huang XM	2022	After 2010	Unspecified	Hainan	Areas with population infection rate < 1.0%	24.526	28.456	19.402	1324	607	42	136	0.776	Opsariichthys	Direct compression	47	10	21.28
Yes	Investigation on food-borne parasites in freshwater fishes in Hainan, 2019-2021	Chinese	Huang XM	2022	After 2010	Unspecified	Hainan	Areas with population infection rate < 1.0%	24.526	28.456	19.402	1324	607	42	136	0.776	Oreochromis	Direct compression	65	4	6.15
Yes	Investigation on food-borne parasites in freshwater fishes in Hainan, 2019-2021	Chinese	Huang XM	2022	After 2010	Unspecified	Hainan	Areas with population infection rate < 1.0%	24.526	28.456	19.402	1324	607	42	136	0.776	Cyprinus	Direct compression	20	1	5
Yes	Investigation on food-borne parasites in freshwater fishes in Hainan, 2019-2021	Chinese	Huang XM	2022	After 2010	Unspecified	Hainan	Areas with population infection rate < 1.0%	24.526	28.456	19.402	1324	607	42	136	0.776	Silurus	Direct compression	20	1	5
Yes	Investigation on food-borne parasites in freshwater fishes in Hainan, 2019-2021	Chinese	Huang XM	2022	After 2010	Unspecified	Hainan	Areas with population infection rate < 1.0%	24.526	28.456	19.402	1324	607	42	136	0.776	Unspecified	Direct compression	143	0	0
Yes	Epidemiological characterization of Clonorchis sinensis infection in humans and freshwater fish in Guangxi, China	English	Xie, Y. H.	2022	After 2010	Unspecified	Guangxi	Areas with population infection rate ≥ 1.0%	21.8835	28.3943	13.9122	1408	675	121	101	0.216	Ctenopharyngodon	Artificial digestion	416	15	3.61	No	No	No	Yes	Yes	Yes	Yes	Yes	Yes	Yes	Low
Yes	Epidemiological characterization of Clonorchis sinensis infection in humans and freshwater fish in Guangxi, China	English	Xie, Y. H.	2022	After 2010	Unspecified	Guangxi	Areas with population infection rate ≥ 1.0%	21.8835	28.3943	13.9122	1408	675	121	101	0.216	Monopterus	Artificial digestion	142	10	7.04
Yes	Epidemiological characterization of Clonorchis sinensis infection in humans and freshwater fish in Guangxi, China	English	Xie, Y. H.	2022	After 2010	Unspecified	Guangxi	Areas with population infection rate ≥ 1.0%	21.8835	28.3943	13.9122	1408	675	121	101	0.216	Parabramis	Artificial digestion	23	1	4.35
Yes	Epidemiological characterization of Clonorchis sinensis infection in humans and freshwater fish in Guangxi, China	English	Xie, Y. H.	2022	After 2010	Unspecified	Guangxi	Areas with population infection rate ≥ 1.0%	21.8835	28.3943	13.9122	1408	675	121	101	0.216	Squaliobarbus	Artificial digestion	76	5	6.58
Yes	Epidemiological characterization of Clonorchis sinensis infection in humans and freshwater fish in Guangxi, China	English	Xie, Y. H.	2022	After 2010	Unspecified	Guangxi	Areas with population infection rate ≥ 1.0%	21.8835	28.3943	13.9122	1408	675	121	101	0.216	Pampus	Artificial digestion	25	1	4
Yes	Epidemiological characterization of Clonorchis sinensis infection in humans and freshwater fish in Guangxi, China	English	Xie, Y. H.	2022	After 2010	Unspecified	Guangxi	Areas with population infection rate ≥ 1.0%	21.8835	28.3943	13.9122	1408	675	121	101	0.216	Cyprinus	Artificial digestion	366	32	8.74
Yes	Epidemiological characterization of Clonorchis sinensis infection in humans and freshwater fish in Guangxi, China	English	Xie, Y. H.	2022	After 2010	Unspecified	Guangxi	Areas with population infection rate ≥ 1.0%	21.8835	28.3943	13.9122	1408	675	121	101	0.216	Pelteobagrus	Artificial digestion	39	3	7.69
Yes	Epidemiological characterization of Clonorchis sinensis infection in humans and freshwater fish in Guangxi, China	English	Xie, Y. H.	2022	After 2010	Unspecified	Guangxi	Areas with population infection rate ≥ 1.0%	21.8835	28.3943	13.9122	1408	675	121	101	0.216	Carassius	Artificial digestion	132	18	13.64
Yes	Epidemiological characterization of Clonorchis sinensis infection in humans and freshwater fish in Guangxi, China	English	Xie, Y. H.	2022	After 2010	Unspecified	Guangxi	Areas with population infection rate ≥ 1.0%	21.8835	28.3943	13.9122	1408	675	121	101	0.216	Hemiculter	Artificial digestion	58	20	34.48
Yes	Epidemiological characterization of Clonorchis sinensis infection in humans and freshwater fish in Guangxi, China	English	Xie, Y. H.	2022	After 2010	Unspecified	Guangxi	Areas with population infection rate ≥ 1.0%	21.8835	28.3943	13.9122	1408	675	121	101	0.216	Hypophthalmichthys	Artificial digestion	56	2	3.57
Yes	Epidemiological characterization of Clonorchis sinensis infection in humans and freshwater fish in Guangxi, China	English	Xie, Y. H.	2022	After 2010	Unspecified	Guangxi	Areas with population infection rate ≥ 1.0%	21.8835	28.3943	13.9122	1408	675	121	101	0.216	Cirrhinus	Artificial digestion	67	11	16.42
Yes	Epidemiological characterization of Clonorchis sinensis infection in humans and freshwater fish in Guangxi, China	English	Xie, Y. H.	2022	After 2010	Unspecified	Guangxi	Areas with population infection rate ≥ 1.0%	21.8835	28.3943	13.9122	1408	675	121	101	0.216	Lateolabrax	Artificial digestion	24	1	4.17
Yes	Epidemiological characterization of Clonorchis sinensis infection in humans and freshwater fish in Guangxi, China	English	Xie, Y. H.	2022	After 2010	Unspecified	Guangxi	Areas with population infection rate ≥ 1.0%	21.8835	28.3943	13.9122	1408	675	121	101	0.216	Oreochromis	Artificial digestion	246	8	3.25
Yes	Epidemiological characterization of Clonorchis sinensis infection in humans and freshwater fish in Guangxi, China	English	Xie, Y. H.	2022	After 2010	Unspecified	Guangxi	Areas with population infection rate ≥ 1.0%	21.8835	28.3943	13.9122	1408	675	121	101	0.216	Pseudorasbora	Artificial digestion	64	29	45.31
Yes	Epidemiological characterization of Clonorchis sinensis infection in humans and freshwater fish in Guangxi, China	English	Xie, Y. H.	2022	After 2010	Unspecified	Guangxi	Areas with population infection rate ≥ 1.0%	21.8835	28.3943	13.9122	1408	675	121	101	0.216	Silurus	Artificial digestion	59	1	1.69
Yes	Epidemiological characterization of Clonorchis sinensis infection in humans and freshwater fish in Guangxi, China	English	Xie, Y. H.	2022	After 2010	Unspecified	Guangxi	Areas with population infection rate ≥ 1.0%	21.8835	28.3943	13.9122	1408	675	121	101	0.216	Aristichthys	Artificial digestion	56	4	7.14
Yes	Epidemiological characterization of Clonorchis sinensis infection in humans and freshwater fish in Guangxi, China	English	Xie, Y. H.	2022	After 2010	Unspecified	Guangxi	Areas with population infection rate ≥ 1.0%	21.8835	28.3943	13.9122	1408	675	121	101	0.216	Spinibarbus	Artificial digestion	82	3	3.66
Yes	Epidemiological characterization of Clonorchis sinensis infection in humans and freshwater fish in Guangxi, China	English	Xie, Y. H.	2022	After 2010	Unspecified	Guangxi	Areas with population infection rate ≥ 1.0%	21.8835	28.3943	13.9122	1408	675	121	101	0.216	Clarias	Artificial digestion	29	1	3.45
Yes	Epidemiological characterization of Clonorchis sinensis infection in humans and freshwater fish in Guangxi, China	English	Xie, Y. H.	2022	After 2010	Unspecified	Guangxi	Areas with population infection rate ≥ 1.0%	21.8835	28.3943	13.9122	1408	675	121	101	0.216	Unspecified	Artificial digestion	94	29	30.85
No	Epidemiological characterization of Clonorchis sinensis infection in humans and freshwater fish in Guangxi, China	English	Xie, Y. H.	2022	After 2010	Unspecified	Guangxi	Areas with population infection rate ≥ 1.0%	21.8835	28.3943	13.9122	1408	675	121	101	0.216	Siniperca	Artificial digestion	9	1	11.1111
No	Epidemiological characterization of Clonorchis sinensis infection in humans and freshwater fish in Guangxi, China	English	Xie, Y. H.	2022	After 2010	Unspecified	Guangxi	Areas with population infection rate ≥ 1.0%	21.8835	28.3943	13.9122	1408	675	121	101	0.216	Katsuwonus	Artificial digestion	10	1	10
No	Epidemiological characterization of Clonorchis sinensis infection in humans and freshwater fish in Guangxi, China	English	Xie, Y. H.	2022	After 2010	Unspecified	Guangxi	Areas with population infection rate ≥ 1.0%	21.8835	28.3943	13.9122	1408	675	121	101	0.216	Misgurnus	Artificial digestion	17	7	41.1765
Yes	Prevalence of fish-borne zoonotic trematode infection in Jilin Province, China	English	Wang, Y. R.	2022	After 2010	Autumn	Jilin	Areas with population infection rate ≥ 1.0%	4.78671	21.1588	-14.1063	651	420	19	250	0.78	Pseudorasbora	Artificial digestion	999	607	60.76	No	No	No	Yes	Yes	Yes	Yes	Yes	Yes	Yes	Low
Yes	Prevalence of fish-borne zoonotic trematode infection in Jilin Province, China	English	Wang, Y. R.	2022	After 2010	Autumn	Jilin	Areas with population infection rate ≥ 1.0%	4.78671	21.1588	-14.1063	651	420	19	250	0.78	Hemiculter	Artificial digestion	365	103	28.22
Yes	Prevalence of fish-borne zoonotic trematode infection in Jilin Province, China	English	Wang, Y. R.	2022	After 2010	Autumn	Jilin	Areas with population infection rate ≥ 1.0%	4.78671	21.1588	-14.1063	651	420	19	250	0.78	Perccottus	Artificial digestion	250	34	13.6
Yes	Prevalence of fish-borne zoonotic trematode infection in Jilin Province, China	English	Wang, Y. R.	2022	After 2010	Autumn	Jilin	Areas with population infection rate ≥ 1.0%	4.78671	21.1588	-14.1063	651	420	19	250	0.78	Brachymystax	Artificial digestion	791	86	10.87
Yes	Prevalence of fish-borne zoonotic trematode infection in Jilin Province, China	English	Wang, Y. R.	2022	After 2010	Autumn	Jilin	Areas with population infection rate ≥ 1.0%	4.78671	21.1588	-14.1063	651	420	19	250	0.78	Rhinogobius	Artificial digestion	619	31	5.01
Yes	Prevalence of fish-borne zoonotic trematode infection in Jilin Province, China	English	Wang, Y. R.	2022	After 2010	Autumn	Jilin	Areas with population infection rate ≥ 1.0%	4.78671	21.1588	-14.1063	651	420	19	250	0.78	Carassius	Artificial digestion	773	24	3.1
Yes	Prevalence of fish-borne zoonotic trematode infection in Jilin Province, China	English	Wang, Y. R.	2022	After 2010	Autumn	Jilin	Areas with population infection rate ≥ 1.0%	4.78671	21.1588	-14.1063	651	420	19	250	0.78	Schistura	Artificial digestion	153	44	28.76
Yes	Prevalence of fish-borne zoonotic trematode infection in Jilin Province, China	English	Wang, Y. R.	2022	After 2010	Autumn	Jilin	Areas with population infection rate ≥ 1.0%	4.78671	21.1588	-14.1063	651	420	19	250	0.78	Misgurnus	Artificial digestion	60	0	0
Yes	Prevalence of fish-borne zoonotic trematode infection in Jilin Province, China	English	Wang, Y. R.	2022	After 2010	Autumn	Jilin	Areas with population infection rate ≥ 1.0%	4.78671	21.1588	-14.1063	651	420	19	250	0.78	Cyprinus	Artificial digestion	44	2	4.55
Yes	Prevalence of fish-borne zoonotic trematode infection in Jilin Province, China	English	Wang, Y. R.	2022	After 2010	Autumn	Jilin	Areas with population infection rate ≥ 1.0%	4.78671	21.1588	-14.1063	651	420	19	250	0.78	Salanx	Artificial digestion	48	0	0
No	Prevalence of fish-borne zoonotic trematode infection in Jilin Province, China	English	Wang, Y. R.	2022	After 2010	Autumn	Jilin	Areas with population infection rate ≥ 1.0%	4.78671	21.1588	-14.1063	651	420	19	250	0.78	Silurus	Artificial digestion	18	0	0
No	Prevalence of fish-borne zoonotic trematode infection in Jilin Province, China	English	Wang, Y. R.	2022	After 2010	Autumn	Jilin	Areas with population infection rate ≥ 1.0%	4.78671	21.1588	-14.1063	651	420	19	250	0.78	Channa	Artificial digestion	2	0	0
No	Risks for fishborne zoonotic trematodes in Tilapia production systems in Guangdong province, China	English	Li, K.	2013	After 2010	Autumn	Guangdong	Areas with population infection rate ≥ 1.0%	24.526	28.456	19.402	1324	607	42	136	0.776	Rhodeus	Artificial digestion	10	0	0	No	No	No	Yes	Yes	Yes	Yes	Yes	Yes	Yes	Low
No	Risks for fishborne zoonotic trematodes in Tilapia production systems in Guangdong province, China	English	Li, K.	2013	After 2010	Autumn	Guangdong	Areas with population infection rate ≥ 1.0%	24.526	28.456	19.402	1324	607	42	136	0.776	Carassius	Artificial digestion	4	0	0
