# Supplementary material for: Spatio-temporal disparities of Clonorchis sinensis infection in animal hosts in China: a systematic review and meta-analysis
Source: Infect Dis Poverty. 2023 Oct 17;12:97. doi: 10.1186/s40249-023-01146-4 (PMC10580589; doi:10.1186/s40249-023-01146-4)
Supplement: Supplementary file 12 — Additional file 12: Table S4. Publications reporting Clonorchis sinensis infection in animal reservoirs in China. [file 40249_2023_1146_MOESM12_ESM.xls]

## Sheet: Sheet1
Include	Title	Language	First author	Year of publication	Period of investigating	Province	Population infection level	Annual Mean Temperature (℃)	Mean Temperature of Warmest Quarter (℃)	Mean Temperature of Coldest Quarter (℃)	Annual Precipitation (mm)	Precipitation of Warmest Quarter (mm)	Precipitation of Coldest Quarter (mm)	Elevation	NDVI	Animal species	Detecting method	Sample Size	No. of postive	Prevalence, %	1. Was the study’s target population a close representation of thenational population in relation to relevant variables?	2. Was the sampling frame a true or close representation of thetarget population?	3. Was some form of random selection used to select the sample,OR was a census undertaken?	4. Was the likelihood of nonresponse bias minimal?	5. Were data collected directly from the subjects (as opposed toa proxy)?	6. Was an acceptable case definition used in the study?	7. Was the study instrument that measured the parameter of interest shown to have validity and reliability?	8. Was the same mode of data collection used for all subjects?	9. Was the length of the shortest prevalence period for the parameter of interest appropriate?	10. Were the numerator(s) and denominator(s) for the parameter ofinterest appropriate?	11. Summary item on the overall risk of study bias
Yes	A survey of Clonorchis sinensis infection in Wujiang District of Shaoguan City	Chinese	Zou XH	2008	2000-2009	Guangdong	Areas with population infection rate ≥ 1.0%	20.1735	28.215	11.1172	1528	540	172	125	0.832	Rat	Necropsy examination	43	0	0	No	No	No	Yes	Yes	Yes	Yes	Yes	Yes	Yes	Low
Yes	A survey of Clonorchis sinensis infection in Wujiang District of Shaoguan City	Chinese	Zou XH	2008	2000-2009	Guangdong	Areas with population infection rate ≥ 1.0%	20.1735	28.215	11.1172	1528	540	172	125	0.832	Pig	Necropsy examination	34	0	0
Yes	A survey of Clonorchis sinensis infection in Wujiang District of Shaoguan City	Chinese	Zou XH	2008	2000-2009	Guangdong	Areas with population infection rate ≥ 1.0%	20.1735	28.215	11.1172	1528	540	172	125	0.832	Cat	Stool examination: sedimentation	33	17	51.52
Yes	A survey of Clonorchis sinensis infection in Wujiang District of Shaoguan City	Chinese	Zou XH	2008	2000-2009	Guangdong	Areas with population infection rate ≥ 1.0%	20.1735	28.215	11.1172	1528	540	172	125	0.832	Dog	Stool examination: sedimentation	86	16	18.6
Yes	A survey of Clonorchis sinensis infection in Wujiang District of Shaoguan City	Chinese	Zou XH	2008	2000-2009	Guangdong	Areas with population infection rate ≥ 1.0%	20.1735	28.215	11.1172	1528	540	172	125	0.832	Pig	Stool examination: sedimentation	58	0	0
Yes	A survey of Clonorchis sinensis infection in Wujiang District of Shaoguan City	Chinese	Zou XH	2008	2000-2009	Guangdong	Areas with population infection rate ≥ 1.0%	20.1735	28.215	11.1172	1528	540	172	125	0.832	Cattle	Stool examination: sedimentation	27	0	0
No	A survey of Clonorchis sinensis infection in Wujiang District of Shaoguan City	Chinese	Zou XH	2008	2000-2009	Guangdong	Areas with population infection rate ≥ 1.0%	20.1735	28.215	11.1172	1528	540	172	125	0.832	Cat	Necropsy examination	6	0	0
No	A survey of Clonorchis sinensis infection in Wujiang District of Shaoguan City	Chinese	Zou XH	2008	2000-2009	Guangdong	Areas with population infection rate ≥ 1.0%	20.1735	28.215	11.1172	1528	540	172	125	0.832	Dog	Necropsy examination	12	6	50
No	Study on Clonorchis sinensis control in Danshui City, Guangdong Province	Chinese	Zou HN	1994	Before 1990	Guangdong	Areas with population infection rate ≥ 1.0%	22.1548	28.569	14.406	1748	749	149	9	0.668	Dog	Necropsy examination	3	2	66.67	No	No	No	Yes	Yes	Yes	Yes	Yes	Yes	Yes	Low
No	Study on Clonorchis sinensis control in Danshui City, Guangdong Province	Chinese	Zou HN	1994	Before 1990	Guangdong	Areas with population infection rate ≥ 1.0%	22.1548	28.569	14.406	1748	749	149	9	0.668	Pig	Necropsy examination	4	0	0
No	Study on Clonorchis sinensis control in Danshui City, Guangdong Province	Chinese	Zou HN	1994	Before 1990	Guangdong	Areas with population infection rate ≥ 1.0%	22.1548	28.569	14.406	1748	749	149	9	0.668	Dog	Necropsy examination	1	1	100
No	Study on Clonorchis sinensis control in Danshui City, Guangdong Province	Chinese	Zou HN	1994	Before 1990	Guangdong	Areas with population infection rate ≥ 1.0%	22.1548	28.569	14.406	1748	749	149	9	0.668	Pig	Necropsy examination	4	2	50
No	Study on Clonorchis sinensis control in Danshui City, Guangdong Province	Chinese	Zou HN	1994	Before 1990	Guangdong	Areas with population infection rate ≥ 1.0%	22.1548	28.569	14.406	1748	749	149	9	0.668	Dog	Stool examination: sedimentation	2	2	100
No	Study on Clonorchis sinensis control in Danshui City, Guangdong Province	Chinese	Zou HN	1994	Before 1990	Guangdong	Areas with population infection rate ≥ 1.0%	22.1548	28.569	14.406	1748	749	149	9	0.668	Cat	Stool examination: sedimentation	3	3	100
Yes	Survey of Clonorchis sinensis in Zhenjiang District of Shaoguan City	Chinese	Zou XH	2007	2000-2009	Guangdong	Areas with population infection rate ≥ 1.0%	20.3789	28.4515	11.3093	1525	545	171	102	0.504	Cat	Stool examination: direct smear	23	15	65.22	No	No	No	Yes	Yes	Yes	Yes	Yes	Yes	Yes	Low
Yes	Survey of Clonorchis sinensis in Zhenjiang District of Shaoguan City	Chinese	Zou XH	2007	2000-2009	Guangdong	Areas with population infection rate ≥ 1.0%	20.3789	28.4515	11.3093	1525	545	171	102	0.504	Dog	Stool examination: direct smear	78	14	17.45
Yes	Survey of Clonorchis sinensis in Zhenjiang District of Shaoguan City	Chinese	Zou XH	2007	2000-2009	Guangdong	Areas with population infection rate ≥ 1.0%	20.3789	28.4515	11.3093	1525	545	171	102	0.504	Pig	Stool examination: direct smear	49	0	0
Yes	Survey of Clonorchis sinensis in Zhenjiang District of Shaoguan City	Chinese	Zou XH	2007	2000-2009	Guangdong	Areas with population infection rate ≥ 1.0%	20.3789	28.4515	11.3093	1525	545	171	102	0.504	Pig	Necropsy examination	24	0	0
No	Survey of Clonorchis sinensis in Zhenjiang District of Shaoguan City	Chinese	Zou XH	2007	2000-2009	Guangdong	Areas with population infection rate ≥ 1.0%	20.3789	28.4515	11.3093	1525	545	171	102	0.504	Cattle	Stool examination: direct smear	17	0	0
No	Survey of Clonorchis sinensis in Zhenjiang District of Shaoguan City	Chinese	Zou XH	2007	2000-2009	Guangdong	Areas with population infection rate ≥ 1.0%	20.3789	28.4515	11.3093	1525	545	171	102	0.504	Cat	Necropsy examination	2	2	100
No	Survey of Clonorchis sinensis in Zhenjiang District of Shaoguan City	Chinese	Zou XH	2007	2000-2009	Guangdong	Areas with population infection rate ≥ 1.0%	20.3789	28.4515	11.3093	1525	545	171	102	0.504	Dog	Necropsy examination	8	4	50
No	Survey of Clonorchis sinensis in Zhenjiang District of Shaoguan City	Chinese	Zou XH	2007	2000-2009	Guangdong	Areas with population infection rate ≥ 1.0%	20.3789	28.4515	11.3093	1525	545	171	102	0.504	Rat	Necropsy examination	17	0	0
Yes	Study on the risk factor for the transmission of clonorchiasis among the residents of the Huainan City	Chinese	Zhu YX	2001	1990-1999	Anhui	Areas with population infection rate < 1.0%	15.639	26.9235	3.575	897	431	85	49	0.64	Pig	Stool examination: Kato-Katz	20	20	100	No	No	No	Yes	Yes	Yes	Yes	Yes	Yes	Yes	Low
Yes	Epidemiological investigation of clonorchiasis in Taiping Township, Wuming County	Chinese	Zhu QY	1995	1990-1999	Guangxi	Areas with population infection rate ≥ 1.0%	21.8167	28.463	13.7595	1587	769	166	116	0.644	Pig	Necropsy examination	50	0	0	No	No	No	Yes	Yes	Yes	Yes	Yes	Yes	Yes	Low
Yes	Epidemiological investigation of clonorchiasis in Taiping Township, Wuming County	Chinese	Zhu QY	1995	1990-1999	Guangxi	Areas with population infection rate ≥ 1.0%	21.8167	28.463	13.7595	1587	769	166	116	0.644	Duck	Necropsy examination	70	0	0
No	Epidemiological investigation of clonorchiasis in Taiping Township, Wuming County	Chinese	Zhu QY	1995	1990-1999	Guangxi	Areas with population infection rate ≥ 1.0%	21.8167	28.463	13.7595	1587	769	166	116	0.644	Cat	Stool examination	11	6	54.54
No	Epidemiological investigation of clonorchiasis in Taiping Township, Wuming County	Chinese	Zhu QY	1995	1990-1999	Guangxi	Areas with population infection rate ≥ 1.0%	21.8167	28.463	13.7595	1587	769	166	116	0.644	Dog	Stool examination	12	4	33.33
Yes	Investigation and analysis of clonorchiasis in Tongnan County, Chongqing	Chinese	Zhou ZL	2003	Before 1990	Chongqing	Areas with population infection rate < 1.0%	17.7504	26.6773	8.21017	1085	549	49	286	0.636	Dog	Unspecified	36	7	19.4	No	No	No	Yes	Yes	Yes	No	No	Yes	Yes	Moderate
Yes	Investigation and analysis of clonorchiasis in Tongnan County, Chongqing	Chinese	Zhou ZL	2003	Before 1990	Chongqing	Areas with population infection rate < 1.0%	17.7504	26.6773	8.21017	1085	549	49	286	0.636	Pig	Unspecified	58	6	10.3
No	Investigation and analysis of clonorchiasis in Tongnan County, Chongqing	Chinese	Zhou ZL	2003	Before 1990	Chongqing	Areas with population infection rate < 1.0%	17.7504	26.6773	8.21017	1085	549	49	286	0.636	Cat	Unspecified	12	4	33.33
No	Investigation and analysis of clonorchiasis in Tongnan County, Chongqing	Chinese	Zhou ZL	2003	Before 1990	Chongqing	Areas with population infection rate < 1.0%	17.7504	26.6773	8.21017	1085	549	49	286	0.636	Sheep	Unspecified	18	0	0
No	Investigation on the prevalence of clonorchiasis in Heng County	Chinese	Zhou SH	1979	Before 1990	Guangxi	Areas with population infection rate ≥ 1.0%	21.6262	28.2762	13.5163	1542	737	144	56	0.564	Dog	Necropsy examination	3	2	66.67	No	No	No	Yes	Yes	Yes	Yes	Yes	Yes	Yes	Low
No	Investigation on the prevalence of clonorchiasis in Heng County	Chinese	Zhou SH	1979	Before 1990	Guangxi	Areas with population infection rate ≥ 1.0%	21.6262	28.2762	13.5163	1542	737	144	56	0.564	Pig	Necropsy examination	16	0	0
No	Investigation on intermediate host and sheltered host of Clonorchis sinensis in Songzi County	Chinese	Zhou CF	1992	1990-1999	Hubei	Areas with population infection rate < 1.0%	16.8059	27.0682	5.87083	1110	453	91	42	0.536	Cat	Necropsy examination	3	2	66.7	No	No	No	Yes	Yes	Yes	Yes	Yes	Yes	Yes	Low
No	Investigation on intermediate host and sheltered host of Clonorchis sinensis in Songzi County	Chinese	Zhou CF	1992	1990-1999	Hubei	Areas with population infection rate < 1.0%	16.8059	27.0682	5.87083	1110	453	91	42	0.536	Pig	Necropsy examination	10	0	0
No	Epidemiology of hepatomiasis in Yunnan Province	Chinese	Zhou BJ	1991	1990-1999	Yunnan	Areas with population infection rate < 1.0%	14.3436	18.9305	8.33567	932	517	42	2045	0.412	Cat	Necropsy examination	12	11	91.7	No	No	No	Yes	Yes	Yes	Yes	Yes	Yes	Yes	Low
Yes	Epidemiological investigation of clonorchiasis in Wafangdian area	Chinese	Zheng LL	2010	2000-2009	Liaoning	Areas with population infection rate < 1.0%	11.4464	23.5367	-2.08164	637	387	31	22	0.635	Dog	Stool examination	22	0	0	No	No	No	Yes	Yes	Yes	Yes	Yes	Yes	Yes	Low
Yes	Epidemiological investigation of clonorchiasis in Wafangdian area	Chinese	Zheng LL	2010	2000-2009	Liaoning	Areas with population infection rate < 1.0%	11.4464	23.5367	-2.08164	637	387	31	22	0.635	Dog	Necropsy examination	36	2	5.56
No	Epidemiological investigation of clonorchiasis in Wafangdian area	Chinese	Zheng LL	2010	2000-2009	Liaoning	Areas with population infection rate < 1.0%	11.4464	23.5367	-2.08164	637	387	31	22	0.635	Cat	Stool examination	10	0	0
No	Epidemiological investigation of clonorchiasis in Wafangdian area	Chinese	Zheng LL	2010	2000-2009	Liaoning	Areas with population infection rate < 1.0%	11.4464	23.5367	-2.08164	637	387	31	22	0.635	Pig	Stool examination	6	0	0
No	Epidemiological investigation of clonorchiasis in Wafangdian area	Chinese	Zheng LL	2010	2000-2009	Liaoning	Areas with population infection rate < 1.0%	11.4464	23.5367	-2.08164	637	387	31	22	0.635	Cat	Necropsy examination	6	0	0
Yes	Epidemiological investigation of Clonorchis sinensis in Yangqian brigade of Sannuo Commune in Shunde County	Chinese	Zhao XY	1983	Before 1990	Guangdong	Areas with population infection rate ≥ 1.0%	22.4726	28.5807	15.0433	1796	811	135	3	0.252	Pig	Necropsy examination	27	1	3.7	No	No	No	Yes	Yes	Yes	Yes	Yes	Yes	Yes	Low
No	Epidemiological investigation of Clonorchis sinensis in Yangqian brigade of Sannuo Commune in Shunde County	Chinese	Zhao XY	1983	Before 1990	Guangdong	Areas with population infection rate ≥ 1.0%	22.4726	28.5807	15.0433	1796	811	135	3	0.252	Cat	Necropsy examination	2	2	100
No	Epidemiological investigation of Clonorchis sinensis in Yangqian brigade of Sannuo Commune in Shunde County	Chinese	Zhao XY	1983	Before 1990	Guangdong	Areas with population infection rate ≥ 1.0%	22.4726	28.5807	15.0433	1796	811	135	3	0.252	Dog	Stool examination	2	0	0
No	Epidemiological investigation of Clonorchis sinensis in Yangqian brigade of Sannuo Commune in Shunde County	Chinese	Zhao XY	1983	Before 1990	Guangdong	Areas with population infection rate ≥ 1.0%	22.4726	28.5807	15.0433	1796	811	135	3	0.252	Dog	Necropsy examination	2	2	100
No	Epidemiological investigation of Clonorchis sinensis in Yangqian brigade of Sannuo Commune in Shunde County	Chinese	Zhao XY	1983	Before 1990	Guangdong	Areas with population infection rate ≥ 1.0%	22.4726	28.5807	15.0433	1796	811	135	3	0.252	Pig	Stool examination	3	2	66.7
No	Epidemiological investigation of Clonorchis sinensis in Yangqian brigade of Sannuo Commune in Shunde County	Chinese	Zhao XY	1983	Before 1990	Guangdong	Areas with population infection rate ≥ 1.0%	22.4726	28.5807	15.0433	1796	811	135	3	0.252	Chicken	Necropsy examination	4	0	0
No	Epidemiological investigation of Clonorchis sinensis in Yangqian brigade of Sannuo Commune in Shunde County	Chinese	Zhao XY	1983	Before 1990	Guangdong	Areas with population infection rate ≥ 1.0%	22.4726	28.5807	15.0433	1796	811	135	3	0.252	Goose	Necropsy examination	2	0	0
Yes	Investigation on the infection of intermediate host and reservoir host of Clonorchis sinensis in Xinyi City	Chinese	Zhang ZC	2007	2000-2009	Jiangsu	Areas with population infection rate < 1.0%	14.2167	25.8353	1.67817	749	473	55	31	0.572	Cat	Necropsy examination	30	22	73	No	No	No	Yes	Yes	Yes	Yes	Yes	Yes	Yes	Low
No	Investigation on the infection of intermediate host and reservoir host of Clonorchis sinensis in Xinyi City	Chinese	Zhang ZC	2007	2000-2009	Jiangsu	Areas with population infection rate < 1.0%	14.2167	25.8353	1.67817	749	473	55	31	0.572	Dog	Necropsy examination	10	6	60
Yes	Investigation on the natural infection of domestic cats with Clonorchis sinensis and its application in experimental teaching	Chinese	Zhang RL	2007	1990-1999	Guangdong	Areas with population infection rate ≥ 1.0%	22.2692	28.1526	15.1769	1836	882	109	20	0.9	Cat	Stool examination: direct smear	41	7	17.07	No	No	No	Yes	Yes	Yes	Yes	Yes	Yes	Yes	Low
Yes	Investigation on the natural infection of domestic cats with Clonorchis sinensis and its application in experimental teaching	Chinese	Zhang RL	2007	1990-1999	Guangdong	Areas with population infection rate ≥ 1.0%	22.2692	28.1526	15.1769	1836	882	109	20	0.9	Cat	Necropsy examination	336	222	66.07
Yes	Investigation on the natural infection of domestic cats with Clonorchis sinensis and its application in experimental teaching	Chinese	Zhang RL	2007	2000-2009	Guangdong	Areas with population infection rate ≥ 1.0%	22.2692	28.1526	15.1769	1836	882	109	20	0.9	Cat	Stool examination: direct smear	215	143	66.5
Yes	Investigation on the natural infection of domestic cats with Clonorchis sinensis and its application in experimental teaching	Chinese	Zhang RL	2007	2000-2009	Guangdong	Areas with population infection rate ≥ 1.0%	22.2692	28.1526	15.1769	1836	882	109	20	0.9	Cat	Necropsy examination	302	224	74.2
No	Epidemiological investigation of clonorchiasis in Renhua County	Chinese	Zhang CN	1994	Before 1990	Guangdong	Areas with population infection rate ≥ 1.0%	19.0413	27.1998	9.89083	1523	524	178	268	0.86	Dog	Necropsy examination	5	2	40	No	No	No	Yes	Yes	Yes	Yes	Yes	Yes	Yes	Low
Yes	Investigation on the intestinal parasite infections in dogs and cats in Tangshan city	Chinese	Zhang M	2016	After 2010	Hebei	Areas with population infection rate < 1.0%	11.9897	25.0852	-2.56333	641	461	19	22	0.292	Dog	Stool examination: direct smear	113	3	2.65	No	No	No	Yes	Yes	Yes	Yes	Yes	Yes	Yes	Low
Yes	Investigation on the intestinal parasite infections in dogs and cats in Tangshan city	Chinese	Zhang M	2016	After 2010	Hebei	Areas with population infection rate < 1.0%	11.9897	25.0852	-2.56333	641	461	19	22	0.292	Cat	Stool examination: direct smear	85	7	8.24
Yes	Investigation on the prevalence of clonorchiasis in 11 counties and cities in Yangzhou area	Chinese	Zhang DX	1985	Before 1990	Jiangsu	Areas with population infection rate < 1.0%	15.7295	27.0672	3.86933	1031	493	106	7	0.376	Cat	Necropsy examination	35	34	97	No	No	No	Yes	Yes	Yes	Yes	Yes	Yes	Yes	Low
Yes	Investigation on the prevalence of clonorchiasis in 11 counties and cities in Yangzhou area	Chinese	Zhang DX	1985	Before 1990	Jiangsu	Areas with population infection rate < 1.0%	15.7295	27.0672	3.86933	1031	493	106	7	0.376	Dog	Necropsy examination	46	32	70
Yes	Investigation on the prevalence of clonorchiasis in 11 counties and cities in Yangzhou area	Chinese	Zhang DX	1985	Before 1990	Jiangsu	Areas with population infection rate < 1.0%	15.7295	27.0672	3.86933	1031	493	106	7	0.376	Pig	Stool examination: sedimentation	102	0	0
Yes	Investigation on the prevalence of clonorchiasis in 11 counties and cities in Yangzhou area	Chinese	Zhang DX	1985	Before 1990	Jiangsu	Areas with population infection rate < 1.0%	15.7295	27.0672	3.86933	1031	493	106	7	0.376	Pig	Necropsy examination	2945	16	0.54
No	Epidemiological investigation of clonorchiasis in Huadian City, Jilin Province	Chinese	Zhang CS	1988	Before 1990	Jilin	Areas with population infection rate ≥ 1.0%	4.73375	21.1643	-14.51	730	450	27	292	0.864	Rat	Necropsy examination	2	2	100	No	No	No	Yes	Yes	Yes	Yes	Yes	Yes	Yes	Low
No	Epidemiological investigation of clonorchiasis in Huadian City, Jilin Province	Chinese	Zhang CS	1988	Before 1990	Jilin	Areas with population infection rate ≥ 1.0%	4.73375	21.1643	-14.51	730	450	27	292	0.864	Cat	Necropsy examination	2	0	0
No	Epidemiological investigation of clonorchiasis in Huadian City, Jilin Province	Chinese	Zhang CS	1988	Before 1990	Jilin	Areas with population infection rate ≥ 1.0%	4.73375	21.1643	-14.51	730	450	27	292	0.864	Other	Necropsy examination	1	0	0
No	Epidemiological investigation of clonorchiasis in Huadian City, Jilin Province	Chinese	Zhang CS	1988	Before 1990	Jilin	Areas with population infection rate ≥ 1.0%	4.73375	21.1643	-14.51	730	450	27	292	0.864	Dog	Necropsy examination	2	2	100
Yes	Survey and control of clonorchiasis in Jiangxi Province	Chinese	Yuan WH	1986	Before 1990	Jiangxi	Areas with population infection rate < 1.0%	19.41	28.386	9.47233	1460	429	217	123	0.28	Cat	Unspecified	90	54	60	No	No	No	Yes	Yes	Yes	No	No	Yes	Yes	Moderate
Yes	Survey and control of clonorchiasis in Jiangxi Province	Chinese	Yuan WH	1986	Before 1990	Jiangxi	Areas with population infection rate < 1.0%	19.41	28.386	9.47233	1460	429	217	123	0.28	Dog	Unspecified	259	100	38.61
Yes	Analysis on risk as well as prevention and cure of Clonorchis sinensis infection in Ninghai County	Chinese	Yu YJ	2020	After 2010	Zhejiang	Areas with population infection rate < 1.0%	16.4192	26.0503	6.30433	1302	427	159	105	0.884	Dog	Stool examination: Kato-Katz	50	1	2	No	No	No	Yes	Yes	Yes	Yes	Yes	Yes	Yes	Low
Yes	Prevalence and control of clonorchiasis in Shaoguan City	Chinese	Ye JZ	1992	Before 1990	Guangdong	Areas with population infection rate ≥ 1.0%	20.548	28.5513	11.5328	1555	559	174	102	0.832	Dog	Stool examination	58	10	17.24	No	No	No	Yes	Yes	Yes	Yes	Yes	Yes	Yes	Low
No	Prevalence and control of clonorchiasis in Shaoguan City	Chinese	Ye JZ	1992	Before 1990	Guangdong	Areas with population infection rate ≥ 1.0%	20.548	28.5513	11.5328	1555	559	174	102	0.672	Dog	Necropsy examination	14	7	50
No	Prevalence and control of clonorchiasis in Shaoguan City	Chinese	Ye JZ	1992	Before 1990	Guangdong	Areas with population infection rate ≥ 1.0%	20.548	28.5513	11.5328	1555	559	174	102	0.672	Cat	Stool examination	10	7	70
Yes	Epidemiological investigation of clonorchiasis in Linyi city	Chinese	Yang YB	1995	1990-1999	Shandong	Areas with population infection rate < 1.0%	13.329	25.1283	0.4595	792	509	41	69	0.392	Cat	Stool examination: sedimentation	32	11	35.13	No	No	No	Yes	Yes	Yes	Yes	Yes	Yes	Yes	Low
Yes	Epidemiological investigation of clonorchiasis in Linyi city	Chinese	Yang YB	1995	1990-1999	Shandong	Areas with population infection rate < 1.0%	13.329	25.1283	0.4595	792	509	41	69	0.392	Pig	Stool examination: sedimentation	172	0	0
Yes	Prevalence of gastrointestinal parasites in stray and pet dogs in the Beijing-Tianjin region	Chinese	Yang S	2008	After 2010	Beijing and Tianjin	Areas with population infection rate < 1.0%	12.0118	24.8863	-2.41233	559	448	8	29	0.676	Dog	Stool examination: sedimentation	351	20	5.7	No	No	Yes	Yes	Yes	Yes	Yes	Yes	Yes	Yes	Low
Yes	Epidemic survey of clonorchiasis in Guangzhou	Chinese	Yang RH	1988	Before 1990	Guangdong	Areas with population infection rate ≥ 1.0%	22.2874	28.5095	14.693	1692	728	153	17	0.388	Cat	Necropsy examination	60	28	46.7	No	No	No	Yes	Yes	Yes	Yes	Yes	Yes	Yes	Low
Yes	Epidemic survey of clonorchiasis in Guangzhou	Chinese	Yang RH	1988	Before 1990	Guangdong	Areas with population infection rate ≥ 1.0%	22.2874	28.5095	14.693	1692	728	153	17	0.388	Dog	Necropsy examination	44	13	29.5
Yes	Epidemic survey of clonorchiasis in Guangzhou	Chinese	Yang RH	1988	Before 1990	Guangdong	Areas with population infection rate ≥ 1.0%	22.2874	28.5095	14.693	1692	728	153	17	0.388	Pig	Necropsy examination	25	1	4
No	Prevalence and treatment of clonorchiasis in Matou District, Xinfeng County	Chinese	Yang RH	1987	Before 1990	Guangdong	Areas with population infection rate ≥ 1.0%	20.2588	27.1063	12.1545	1819	718	177	275	0.856	Dog	Necropsy examination	2	2	100	No	No	No	Yes	Yes	Yes	Yes	Yes	Yes	Yes	Low
No	Prevalence and treatment of clonorchiasis in Matou District, Xinfeng County	Chinese	Yang RH	1987	Before 1990	Guangdong	Areas with population infection rate ≥ 1.0%	20.2588	27.1063	12.1545	1819	718	177	275	0.856	Pig	Necropsy examination	1	1	100
No	Prevalence and treatment of clonorchiasis in Matou District, Xinfeng County	Chinese	Yang RH	1987	Before 1990	Guangdong	Areas with population infection rate ≥ 1.0%	20.2588	27.1063	12.1545	1819	718	177	275	0.856	Duck	Necropsy examination	5	0	0
No	Prevalence and treatment of clonorchiasis in Matou District, Xinfeng County	Chinese	Yang RH	1987	Before 1990	Guangdong	Areas with population infection rate ≥ 1.0%	20.2588	27.1063	12.1545	1819	718	177	275	0.856	Rat	Necropsy examination	3	0	0
No	Prevalence and treatment of clonorchiasis in Matou District, Xinfeng County	Chinese	Yang RH	1987	Before 1990	Guangdong	Areas with population infection rate ≥ 1.0%	20.2588	27.1063	12.1545	1819	718	177	275	0.856	Cat	Stool examination	3	2	66.67
No	Prevalence and treatment of clonorchiasis in Matou District, Xinfeng County	Chinese	Yang RH	1987	Before 1990	Guangdong	Areas with population infection rate ≥ 1.0%	20.2588	27.1063	12.1545	1819	718	177	275	0.856	Bird	Stool examination	4	0	0
No	Epidemiological investigation of clonorchiasis and its control strategies	Chinese	Yang BX	1994	Before 1990	Guangdong	Areas with population infection rate ≥ 1.0%	18.965	26.7235	10.0302	1586	551	185	368	0.716	Dog	Necropsy examination	12	11	91.7	No	No	No	Yes	Yes	Yes	Yes	Yes	Yes	Yes	Low
No	Epidemiological investigation of clonorchiasis and its control strategies	Chinese	Yang BX	1994	Before 1990	Guangdong	Areas with population infection rate ≥ 1.0%	18.965	26.7235	10.0302	1586	551	185	368	0.716	Pig	Stool examination	2	0	0
No	Epidemiological investigation of clonorchiasis and its control strategies	Chinese	Yang BX	1994	Before 1990	Guangdong	Areas with population infection rate ≥ 1.0%	18.965	26.7235	10.0302	1586	551	185	368	0.716	Cattle	Stool examination	8	0	0
Yes	Investigation on the epidemic situation of clonorchiasis in Taierzhuang District, Zaozhuang City	Chinese	Xue YH	2004	2000-2009	Shandong	Areas with population infection rate < 1.0%	14.2481	26.1183	1.47333	689	435	48	30	0.66	Dog	Stool examination: Kato-Katz	20	2	10	No	No	Yes	Yes	Yes	Yes	Yes	Yes	Yes	Yes	Low
Yes	Investigation on the epidemic situation of clonorchiasis in Taierzhuang District, Zaozhuang City	Chinese	Xue YH	2004	2000-2009	Shandong	Areas with population infection rate < 1.0%	14.2481	26.1183	1.47333	689	435	48	30	0.66	Pig	Stool examination: Kato-Katz	50	0	0
No	Investigation on the epidemic situation of clonorchiasis in Taierzhuang District, Zaozhuang City	Chinese	Xue YH	2004	2000-2009	Shandong	Areas with population infection rate < 1.0%	14.2481	26.1183	1.47333	689	435	48	30	0.66	Cat	Stool examination: Kato-Katz	15	5	33.33
No	Analysis on monitoring of liver-rot, Longmen county, 2017	Chinese	Xuan HJ	2018	After 2010	Guangdong	Areas with population infection rate ≥ 1.0%	21.3151	27.8763	13.4822	1825	748	167	127	0.464	Pig	Stool examination: Kato-Katz	14	0	0	No	No	No	Yes	Yes	Yes	Yes	Yes	Yes	Yes	Low
No	Analysis on monitoring of liver-rot, Longmen county, 2017	Chinese	Xuan HJ	2018	After 2010	Guangdong	Areas with population infection rate ≥ 1.0%	21.3151	27.8763	13.4822	1825	748	167	127	0.464	Dog	Stool examination: Kato-Katz	10	0	0
No	Analysis on monitoring of liver-rot, Longmen county, 2017	Chinese	Xuan HJ	2018	After 2010	Guangdong	Areas with population infection rate ≥ 1.0%	21.3151	27.8763	13.4822	1825	748	167	127	0.464	Cat	Stool examination: Kato-Katz	3	0	0
No	Investigation on Clonorchis sinensis infection in Yicheng City, Hubei Province	Chinese	Xu ZM	2002	1990-1999	Hubei	Areas with population infection rate < 1.0%	16.1045	26.7935	4.67267	980	424	66	56	0.788	Dog	Stool examination: sedimentation	2	0	0	No	No	No	Yes	Yes	Yes	Yes	Yes	Yes	Yes	Low
No	Investigation on Clonorchis sinensis infection in Yicheng City, Hubei Province	Chinese	Xu ZM	2002	1990-1999	Hubei	Areas with population infection rate < 1.0%	16.1045	26.7935	4.67267	980	424	66	56	0.788	Cat	Stool examination: sedimentation	3	2	67
No	A re-investigation report after 22 years of Clonorchis sinensis outbreak in Qujiang County	Chinese	Xu YG	1985	Before 1990	Guangdong	Areas with population infection rate ≥ 1.0%	20.6316	28.5352	11.6958	1588	578	176	108	0.692	Dog	Necropsy examination	2	1	50	No	No	No	Yes	Yes	Yes	Yes	Yes	Yes	Yes	Low
No	A re-investigation report after 23 years of Clonorchis sinensis outbreak in Qujiang County	Chinese	Xu YG	1985	Before 1990	Guangdong	Areas with population infection rate ≥ 1.0%	20.6316	28.5352	11.6958	1588	578	176	108	0.692	Dog	Stool examination	1	0	0
Yes	Survey results of major parasitic diseases in Rui'an Village, Pucheng County in 2018	Chinese	Xu JJ	2019	After 2010	Fujian	Areas with population infection rate < 1.0%	17.392	26.2148	7.72067	1694	579	208	352	0.9	Dog	Stool examination: sedimentation	21	1	4.76	No	No	No	Yes	Yes	Yes	Yes	Yes	Yes	Yes	Low
No	Survey results of major parasitic diseases in Rui'an Village, Pucheng County in 2018	Chinese	Xu JJ	2019	After 2010	Fujian	Areas with population infection rate < 1.0%	17.392	26.2148	7.72067	1694	579	208	352	0.9	Cat	Stool examination: sedimentation	3	0	0
No	Survey results of major parasitic diseases in Rui'an Village, Pucheng County in 2018	Chinese	Xu JJ	2019	After 2010	Fujian	Areas with population infection rate < 1.0%	17.392	26.2148	7.72067	1694	579	208	352	0.9	Pig	Stool examination: sedimentation	4	0	0
No	Investigation of clonorchiasis in Xixiang Village, Conghua County	Chinese	Xie XT	1992	Before 1990	Guangdong	Areas with population infection rate ≥ 1.0%	21.3463	27.994	13.4042	1721	717	162	83	0.752	Dog	Necropsy examination	1	1	100	No	No	No	Yes	Yes	Yes	Yes	Yes	Yes	Yes	Low
No	Investigation of clonorchiasis in Xixiang Village, Conghua County	Chinese	Xie XT	1992	Before 1990	Guangdong	Areas with population infection rate ≥ 1.0%	21.3463	27.994	13.4042	1721	717	162	83	0.752	Cat	Stool examination: sedimentation	4	0	0
No	Investigation on Clonorchis sinensis in Yueyue Lake Town, Da'an City	Chinese	Xi P	2010	2000-2009	Jilin	Areas with population infection rate ≥ 1.0%	5.78737	22.2432	-12.2375	407	298	5	149	0.568	Dog	Necropsy examination	1	0	0	No	No	No	Yes	Yes	Yes	Yes	Yes	Yes	Yes	Low
No	Investigation on Clonorchis sinensis in Yueyue Lake Town, Da'an City	Chinese	Xi P	2010	2000-2009	Jilin	Areas with population infection rate ≥ 1.0%	5.78737	22.2432	-12.2375	407	298	5	149	0.568	Cat	Necropsy examination	1	1	100
Yes	Epidemiological investigation of clonorchiasis in Xuancheng County	Chinese	Wu GL	1987	Before 1990	Anhui	Areas with population infection rate < 1.0%	16.1844	26.9573	4.85167	1236	483	141	12	0.584	Rat	Necropsy examination	37	16	43.24	No	No	No	Yes	Yes	Yes	Yes	Yes	Yes	Yes	Low
Yes	Epidemiological investigation of clonorchiasis in Xuancheng County	Chinese	Wu GL	1987	Before 1990	Anhui	Areas with population infection rate < 1.0%	16.1844	26.9573	4.85167	1236	483	141	12	0.584	Pig	Necropsy examination	35	10	28.57
No	Epidemiological investigation of clonorchiasis in Xuancheng County	Chinese	Wu GL	1987	Before 1990	Anhui	Areas with population infection rate < 1.0%	16.1844	26.9573	4.85167	1236	483	141	12	0.584	Cat	Stool examination	8	6	75
Yes	Investigation on the host of Clonorchis sinensis in Foshan City	Chinese	Wong YQ	1993	1990-1999	Guangdong	Areas with population infection rate ≥ 1.0%	22.4835	28.777	14.8222	1708	736	142	4	0.304	Cat	Necropsy examination	87	78	89.7	No	No	No	Yes	Yes	Yes	Yes	Yes	Yes	Yes	Low
Yes	Investigation on the host of Clonorchis sinensis in Foshan City	Chinese	Wong YQ	1993	1990-1999	Guangdong	Areas with population infection rate ≥ 1.0%	22.4835	28.777	14.8222	1708	736	142	4	0.304	Dog	Necropsy examination	76	64	84.2
Yes	Investigation on the host of Clonorchis sinensis in Foshan City	Chinese	Wong YQ	1993	1990-1999	Guangdong	Areas with population infection rate ≥ 1.0%	22.4835	28.777	14.8222	1708	736	142	4	0.304	Pig	Necropsy examination	89	7	7.9
Yes	Investigation on the host of Clonorchis sinensis in Foshan City	Chinese	Wong YQ	1993	1990-1999	Guangdong	Areas with population infection rate ≥ 1.0%	22.4835	28.777	14.8222	1708	736	142	4	0.304	Cattle	Necropsy examination	29	0	0
Yes	Investigation on the host of Clonorchis sinensis in Foshan City	Chinese	Wong YQ	1993	1990-1999	Guangdong	Areas with population infection rate ≥ 1.0%	22.4835	28.777	14.8222	1708	736	142	4	0.304	Rat	Necropsy examination	351	28	7.98
Yes	Investigation on the host of Clonorchis sinensis in Foshan City	Chinese	Wong YQ	1993	1990-1999	Guangdong	Areas with population infection rate ≥ 1.0%	22.4835	28.777	14.8222	1708	736	142	4	0.304	Chicken	Necropsy examination	41	0	0
Yes	Investigation on the host of Clonorchis sinensis in Foshan City	Chinese	Wong YQ	1993	1990-1999	Guangdong	Areas with population infection rate ≥ 1.0%	22.4835	28.777	14.8222	1708	736	142	4	0.304	Goose	Necropsy examination	35	0	0
Yes	Investigation on the host of Clonorchis sinensis in Foshan City	Chinese	Wong YQ	1993	1990-1999	Guangdong	Areas with population infection rate ≥ 1.0%	22.4835	28.777	14.8222	1708	736	142	4	0.304	Duck	Necropsy examination	60	0	0
Yes	Investigation on animal host infection of Clonorchis sinensis in Jinxiang County, Shandong Province	Chinese	Wen QL	2004	2000-2009	Shandong	Areas with population infection rate < 1.0%	14.3152	26.3048	1.2825	681	408	36	37	0.644	Cat	Stool examination: Kato-Katz	32	14	43.75	No	No	No	Yes	Yes	Yes	Yes	Yes	Yes	Yes	Low
Yes	Investigation on animal host infection of Clonorchis sinensis in Jinxiang County, Shandong Province	Chinese	Wen QL	2004	2000-2009	Shandong	Areas with population infection rate < 1.0%	14.3152	26.3048	1.2825	681	408	36	37	0.644	Dog	Stool examination: Kato-Katz	50	10	20
Yes	Investigation on animal host infection of Clonorchis sinensis in Jinxiang County, Shandong Province	Chinese	Wen QL	2004	2000-2009	Shandong	Areas with population infection rate < 1.0%	14.3152	26.3048	1.2825	681	408	36	37	0.644	Pig	Stool examination: Kato-Katz	40	5	12.5
Yes	Epidemiological investigation of clonorchiasis in some areas of Yudu County, Jiangxi Province	Chinese	Wang YY	1984	Before 1990	Jiangxi	Areas with population infection rate < 1.0%	19.2275	28.0137	9.41383	1532	474	209	163	0.748	Pig	Necropsy examination	199	2	1	No	No	No	Yes	Yes	Yes	Yes	Yes	Yes	Yes	Low
No	Epidemiological investigation of clonorchiasis in some areas of Yudu County, Jiangxi Province	Chinese	Wang YY	1984	Before 1990	Jiangxi	Areas with population infection rate < 1.0%	19.2275	28.0137	9.41383	1532	474	209	163	0.748	Dog	Necropsy examination	8	5	62.5
No	Epidemiological investigation of clonorchiasis in fish breeding station of Nanchong County and its surrounding areas	Chinese	Wang YZ	1984	Before 1990	Sichuan	Areas with population infection rate < 1.0%	17.4965	26.6338	7.76133	1085	550	41	307	0.66	Pig	Stool examination	11	0	0	No	No	No	Yes	Yes	Yes	Yes	Yes	Yes	Yes	Low
No	Epidemiological investigation of clonorchiasis in fish breeding station of Nanchong County and its surrounding areas	Chinese	Wang YZ	1984	Before 1990	Sichuan	Areas with population infection rate < 1.0%	17.4965	26.6338	7.76133	1085	550	41	307	0.66	Dog	Stool examination	2	0	0
No	A survey on the epidemiology of clonorchiasis in Xinminxiang, Fuyu Country, Jilin Province	Chinese	Wang YP	1988	Before 1990	Jilin	Areas with population infection rate ≥ 1.0%	4.57154	21.7985	-15.262	551	371	11	191	0.86	Dog	Stool examination: direct smear	5	1	20	No	No	No	Yes	Yes	Yes	Yes	Yes	Yes	Yes	Low
Yes	Epidemiological survey of Clonorchis sinensis in Hunan Province	Chinese	Wang JH	1994	Before 1990	Hunan	Areas with population infection rate < 1.0%	17.6723	27.8053	6.97	1426	415	203	170	0.788	Dog	Stool examination	38	15	39.47	No	No	No	Yes	Yes	Yes	Yes	Yes	Yes	Yes	Low
Yes	Epidemiological survey of Clonorchis sinensis in Hunan Province	Chinese	Wang JH	1994	Before 1990	Hunan	Areas with population infection rate < 1.0%	17.6723	27.8053	6.97	1426	415	203	170	0.788	Rat	Necropsy examination	57	8	14.03
Yes	Epidemiological survey of Clonorchis sinensis in Hunan Province	Chinese	Wang JH	1994	Before 1990	Hunan	Areas with population infection rate < 1.0%	17.6723	27.8053	6.97	1426	415	203	170	0.788	Pig	Stool examination	23	0	0
No	Epidemiological survey of Clonorchis sinensis in Hunan Province	Chinese	Wang JH	1994	Before 1990	Hunan	Areas with population infection rate < 1.0%	17.6723	27.8053	6.97	1426	415	203	170	0.788	Dog	Necropsy examination	8	3	37.5
Yes	A study of natural infection with Clonorchis sinensis in domestic cats in the Pearl River Delta region of Guangzhou and creation of an animal model of clonorchiasis using guinea pigs	Chinese	Wang GY	2013	After 2010	Guangdong	Areas with population infection rate ≥ 1.0%	22.3251	28.5503	14.7563	1698	739	144	5	0.388	Cat	Necropsy examination	516	214	41.47	No	No	No	Yes	Yes	Yes	Yes	Yes	Yes	Yes	Low
No	Epidemiological investigation of Clonorchis sinensis infection in Nenjiang Watershed of Zhenlai County, Jilin Province by Using the Modified thick smear method	Chinese	Yang XY	2011	2000-2009	Jilin	Areas with population infection rate ≥ 1.0%	5.55896	22.4557	-13.0292	420	299	5	136	0.372	Dog	Necropsy examination	11	3	27.3	No	No	No	Yes	Yes	Yes	Yes	Yes	Yes	Yes	Low
Yes	Epidemiological survey of clonorchiasis in Pengxi County, Sichuan Province	Chinese	Wang CK	1994	1990-1999	Sichuan	Areas with population infection rate < 1.0%	16.9781	25.9438	7.33783	1047	553	37	377	0.688	Cat	Unspecified	208	81	38.9	No	No	No	Yes	Yes	Yes	No	No	Yes	Yes	Moderate
Yes	Investigation on Clonorchis sinensis infection in rodents in Guang'an County, Sichuan Province	Chinese	Tao SX	1988	Before 1990	Sichuan	Areas with population infection rate < 1.0%	17.7868	26.9063	8.1275	1154	540	52	323	0.408	Rat	Necropsy examination	724	74	10.22	No	No	No	Yes	Yes	Yes	Yes	Yes	Yes	Yes	Low
Yes	Epidemiological investigation of clonorchiasis in Nanchong, Sichuan	Chinese	Tao SX	1985	Before 1990	Sichuan	Areas with population infection rate < 1.0%	17.4965	26.6338	7.76133	1085	550	41	307	0.66	Dog	Unspecified	68	25	36.8	No	No	No	Yes	Yes	Yes	No	No	Yes	Yes	Moderate
Yes	Epidemiological investigation of clonorchiasis in Nanchong, Sichuan	Chinese	Tao SX	1985	Before 1990	Sichuan	Areas with population infection rate < 1.0%	17.4965	26.6338	7.76133	1085	550	41	307	0.66	Pig	Unspecified	167	20	11.98
Yes	Epidemiological investigation of clonorchiasis in Nanchong, Sichuan	Chinese	Tao SX	1985	Before 1990	Sichuan	Areas with population infection rate < 1.0%	17.4965	26.6338	7.76133	1085	550	41	307	0.66	Chicken	Unspecified	68	1	1.5
No	Epidemiological investigation of clonorchiasis in Nanchong, Sichuan	Chinese	Tao SX	1985	Before 1990	Sichuan	Areas with population infection rate < 1.0%	17.4965	26.6338	7.76133	1085	550	41	307	0.66	Cat	Unspecified	18	11	61.1
No	Epidemiological investigation of clonorchiasis in Nanchong, Sichuan	Chinese	Tao SX	1985	Before 1990	Sichuan	Areas with population infection rate < 1.0%	17.4965	26.6338	7.76133	1085	550	41	307	0.66	Rat	Unspecified	18	2	11.1
Yes	Epidemiological survey of clonorchiasis in the second village of Shitun Township, Lezhi County	Chinese	Tang JL	1993	Before 1990	Sichuan	Areas with population infection rate < 1.0%	16.6648	25.2902	7.2565	1035	574	36	453	0.72	Pig	Stool examination	30	0	0	No	No	No	Yes	Yes	Yes	Yes	Yes	Yes	Yes	Low
No	Epidemiological survey of clonorchiasis in the second village of Shitun Township, Lezhi County	Chinese	Tang JL	1993	Before 1990	Sichuan	Areas with population infection rate < 1.0%	16.6648	25.2902	7.2565	1035	574	36	453	0.72	Dog	Stool examination	13	1	7.69
Yes	Investigation report on Clonorchis sinensis in pig slaughterhouse of Bengbu meat wholesale market	Chinese	Tang H	1996	1990-1999	Anhui	Areas with population infection rate < 1.0%	15.7773	27.1275	3.628	827	424	83	21	0.284	Pig	Necropsy examination	8532	75	0.88	No	No	No	Yes	Yes	Yes	Yes	Yes	Yes	Yes	Low
Yes	Investigation on the epidemic situation of clonorchiasis in Zhuzhaoxin River Basin, Shandong Province	Chinese	Sun YC	1999	Before 1990	Shandong	Areas with population infection rate < 1.0%	14.2425	26.2442	1.2965	643	383	31	53	0.644	Cat	Stool examination	50	30	60	No	No	No	Yes	Yes	Yes	Yes	Yes	Yes	Yes	Low
Yes	Investigation on the epidemic situation of clonorchiasis in Zhuzhaoxin River Basin, Shandong Province	Chinese	Sun YC	1999	Before 1990	Shandong	Areas with population infection rate < 1.0%	14.2425	26.2442	1.2965	643	383	31	53	0.644	Dog	Stool examination	64	10	15.6
Yes	Investigation on the epidemic situation of clonorchiasis in Zhuzhaoxin River Basin, Shandong Province	Chinese	Sun YC	1999	Before 1990	Shandong	Areas with population infection rate < 1.0%	14.2425	26.2442	1.2965	643	383	31	53	0.644	Pig	Stool examination	38	3	7.9
Yes	Investigation on Clonorchis sinensis infection in dogs and cats in Qiqihar section of Nenjiang River basin	Chinese	Sun YH	2015	After 2010	Heilongjiang	Areas with population infection rate ≥ 1.0%	4.10575	21.8148	-15.582	429	296	8	148	0.3	Dog	Stool examination: Kato-Katz	35	3	8.57	No	No	No	Yes	Yes	Yes	Yes	Yes	Yes	Yes	Low
Yes	Investigation on Clonorchis sinensis infection in dogs and cats in Qiqihar section of Nenjiang River basin	Chinese	Sun YH	2015	After 2010	Heilongjiang	Areas with population infection rate ≥ 1.0%	4.10575	21.8148	-15.582	429	296	8	148	0.3	Dog	Necropsy examination	35	2	5.71
No	Investigation on Clonorchis sinensis infection in dogs and cats in Qiqihar section of Nenjiang River basin	Chinese	Sun YH	2015	After 2010	Heilongjiang	Areas with population infection rate ≥ 1.0%	4.10575	21.8148	-15.582	429	296	8	148	0.3	Cat	Stool examination: Kato-Katz	15	1	6.67
Yes	Survey on the prevalence of Clonorchis sinensis in Wuming, Guangxi	Chinese	Su LJ	2006	1990-1999	Guangxi	Areas with population infection rate ≥ 1.0%	21.8408	28.5087	13.7828	1636	800	177	128	0.492	Pig	Necropsy examination	52	0	0	No	No	Yes	Yes	Yes	Yes	Yes	Yes	Yes	Yes	Low
Yes	Survey on the prevalence of Clonorchis sinensis in Wuming, Guangxi	Chinese	Su LJ	2006	1990-1999	Guangxi	Areas with population infection rate ≥ 1.0%	21.8408	28.5087	13.7828	1636	800	177	128	0.492	Rat	Necropsy examination	63	0	0
No	Survey on the prevalence of Clonorchis sinensis in Wuming, Guangxi	Chinese	Su LJ	2006	1990-1999	Guangxi	Areas with population infection rate ≥ 1.0%	21.8408	28.5087	13.7828	1636	800	177	128	0.492	Cat	Necropsy examination	5	2	40
No	Survey on the prevalence of Clonorchis sinensis in Wuming, Guangxi	Chinese	Su LJ	2006	1990-1999	Guangxi	Areas with population infection rate ≥ 1.0%	21.8408	28.5087	13.7828	1636	800	177	128	0.492	Dog	Necropsy examination	6	1	16.67
No	Epidemic characteristics and control effect of clonorchiasis in Zou County, Shandong Province	Chinese	Song JM	1994	Before 1990	Shandong	Areas with population infection rate < 1.0%	13.729	25.6528	0.553167	714	445	36	121	0.788	Pig	Necropsy examination	10	6	60	No	No	No	Yes	Yes	Yes	Yes	Yes	Yes	Yes	Low
No	Epidemic characteristics and control effect of clonorchiasis in Zou County, Shandong Province	Chinese	Song JM	1994	Before 1990	Shandong	Areas with population infection rate < 1.0%	13.729	25.6528	0.553167	714	445	36	121	0.788	Cat	Necropsy examination	1	1	100
No	Epidemic characteristics and control effect of clonorchiasis in Zou County, Shandong Province	Chinese	Song JM	1994	Before 1990	Shandong	Areas with population infection rate < 1.0%	13.729	25.6528	0.553167	714	445	36	121	0.788	Rat	Necropsy examination	5	0	0
No	Survey and control measures on Clonorchis sinensis in Kaiping city	Chinese	Situ RR	2004	2000-2009	Guangdong	Areas with population infection rate ≥ 1.0%	22.6893	28.6137	15.4482	2024	907	127	8	0.512	Dog	Necropsy examination	4	1	25	No	No	No	Yes	Yes	Yes	Yes	Yes	Yes	Yes	Low
No	Survey and control measures on Clonorchis sinensis in Kaiping city	Chinese	Situ RR	2004	2000-2009	Guangdong	Areas with population infection rate ≥ 1.0%	22.6893	28.6137	15.4482	2024	907	127	8	0.512	Cat	Necropsy examination	10	3	30
Yes	Investigation report on clonorchiasis in Suizhou City	Chinese	Shi ZF	1992	Before 1990	Hubei	Areas with population infection rate < 1.0%	15.9533	26.8113	4.352	1048	456	83	83	0.428	Cat	Stool examination	21	2	9.52	No	No	No	Yes	Yes	Yes	Yes	Yes	Yes	Yes	Low
Yes	Investigation report on clonorchiasis in Suizhou City	Chinese	Shi ZF	1992	Before 1990	Hubei	Areas with population infection rate < 1.0%	15.9533	26.8113	4.352	1048	456	83	83	0.428	Dog	Stool examination	24	9	37.5
Yes	Investigation on epidemic status of clonorchiasis in northern Jiangsu Province	Chinese	Shen MX	2010	2000-2009	Jiangsu	Areas with population infection rate < 1.0%	14.8065	26.341	2.405	769	475	74	23	0.304	Dog	Stool examination: sedimentation	26	6	23.08	No	No	No	Yes	Yes	Yes	Yes	Yes	Yes	Yes	Low
No	Investigation on epidemic status of clonorchiasis in northern Jiangsu Province	Chinese	Shen MX	2010	2000-2009	Jiangsu	Areas with population infection rate < 1.0%	14.8065	26.341	2.405	769	475	74	23	0.304	Cat	Stool examination: sedimentation	15	4	26.27
No	Investigation on epidemic status of clonorchiasis in northern Jiangsu Province	Chinese	Shen MX	2010	2000-2009	Jiangsu	Areas with population infection rate < 1.0%	14.8065	26.341	2.405	769	475	74	23	0.304	Pig	Stool examination: sedimentation	12	1	8.33
Yes	Epidemiological investigation of clonorchiasis in Huanggang area, Hubei Province	Chinese	Shao BW	1991	Before 1990	Hubei	Areas with population infection rate < 1.0%	17.0976	27.8638	5.73933	1330	537	139	24	0.256	Cat	Unspecified	27	22	81.5	No	No	No	Yes	Yes	Yes	No	No	Yes	Yes	Moderate
Yes	Epidemiological investigation of clonorchiasis in Huanggang area, Hubei Province	Chinese	Shao BW	1991	Before 1990	Hubei	Areas with population infection rate < 1.0%	17.0976	27.8638	5.73933	1330	537	139	24	0.256	Pig	Unspecified	84	3	3.6
No	Epidemiological investigation of clonorchiasis in Huanggang area, Hubei Province	Chinese	Shao BW	1991	Before 1990	Hubei	Areas with population infection rate < 1.0%	17.0976	27.8638	5.73933	1330	537	139	24	0.256	Dog	Unspecified	14	2	14.3
Yes	Survey on the transmission potential of clonorchiasis by dogs in Shanglin County, Guangxi	Chinese	Ruan TQ	2008	2000-2009	Guangxi	Areas with population infection rate ≥ 1.0%	21.2836	28.2483	13.0097	1786	835	221	138	0.836	Dog	Stool examination: sedimentation	41	22	53.66	No	No	No	Yes	Yes	Yes	Yes	Yes	Yes	Yes	Low
Yes	Investigation and analysis on the prevalence of liver fluke in Pizhou City in 2017	Chinese	Ren JQ	2018	After 2010	Jiangsu	Areas with population infection rate < 1.0%	14.26	25.8592	1.7075	689	435	52	25	0.752	Dog	Stool examination: Kato-Katz	33	1	3.03	No	No	No	Yes	Yes	Yes	Yes	Yes	Yes	Yes	Low
No	Investigation and analysis on the prevalence of liver fluke in Pizhou City in 2017	Chinese	Ren JQ	2018	After 2010	Jiangsu	Areas with population infection rate < 1.0%	14.26	25.8592	1.7075	689	435	52	25	0.752	Cat	Stool examination: Kato-Katz	15	7	46.67
Yes	Epidemiology of clonorchiasis in Sichuan, China	Chinese	Qu ZL	1997	Before 1990	Sichuan	Areas with population infection rate < 1.0%	16.7747	25.2322	7.50317	928	547	29	507	0.44	Dog	Unspecified	891	228	25.59	No	No	Yes	Yes	Yes	Yes	No	No	Yes	Yes	Moderate
Yes	Epidemiology of clonorchiasis in Sichuan, China	Chinese	Qu ZL	1997	Before 1990	Sichuan	Areas with population infection rate < 1.0%	16.7747	25.2322	7.50317	928	547	29	507	0.44	Cat	Unspecified	201	85	42.29
Yes	Epidemiology of clonorchiasis in Sichuan, China	Chinese	Qu ZL	1997	Before 1990	Sichuan	Areas with population infection rate < 1.0%	16.7747	25.2322	7.50317	928	547	29	507	0.44	Pig	Unspecified	1246	44	3.53
Yes	Epidemiology of clonorchiasis in Sichuan, China	Chinese	Qu ZL	1997	Before 1990	Sichuan	Areas with population infection rate < 1.0%	16.7747	25.2322	7.50317	928	547	29	507	0.44	Cattle	Unspecified	44	0	0
No	Epidemiology of clonorchiasis in Sichuan, China	Chinese	Qu ZL	1997	Before 1990	Sichuan	Areas with population infection rate < 1.0%	16.7747	25.2322	7.50317	928	547	29	507	0.44	Rat	Unspecified	19	2	10.53
Yes	Investigation on Clonorchis sinensis infections in marketed cats in Nanning City	Chinese	Qu FQ	2019	After 2010	Guangxi	Areas with population infection rate ≥ 1.0%	21.9163	28.4348	13.965	1436	692	128	97	0.632	Cat	Necropsy examination	105	68	64.76	No	No	No	Yes	Yes	Yes	Yes	Yes	Yes	Yes	Low
Yes	Epidemiological investigation of clonorchiasis in Daxing Town, Linshu County	Chinese	Qiu BD	1998	1990-1999	Shandong	Areas with population infection rate < 1.0%	13.3105	24.9663	0.547333	824	526	41	72	0.688	Cat	Stool examination: sedimentation	31	12	39.35	No	No	No	Yes	Yes	Yes	Yes	Yes	Yes	Yes	Low
Yes	Epidemiological investigation of clonorchiasis in Daxing Town, Linshu County	Chinese	Qiu BD	1998	1990-1999	Shandong	Areas with population infection rate < 1.0%	13.3105	24.9663	0.547333	824	526	41	72	0.688	Duck	Stool examination: sedimentation	100	49	49
Yes	Epidemiological investigation of clonorchiasis in Daxing Town, Linshu County	Chinese	Qiu BD	1998	1990-1999	Shandong	Areas with population infection rate < 1.0%	13.3105	24.9663	0.547333	824	526	41	72	0.688	Chicken	Stool examination: sedimentation	30	0	0
Yes	Epidemiological investigation of clonorchiasis in Daxing Town, Linshu County	Chinese	Qiu BD	1998	1990-1999	Shandong	Areas with population infection rate < 1.0%	13.3105	24.9663	0.547333	824	526	41	72	0.688	Goose	Stool examination: sedimentation	30	0	0
No	Epidemiological investigation of clonorchiasis in Daxing Town, Linshu County	Chinese	Qiu BD	1998	1990-1999	Shandong	Areas with population infection rate < 1.0%	13.3105	24.9663	0.547333	824	526	41	72	0.688	Dog	Stool examination: sedimentation	16	3	18.75
Yes	Preliminary investigation on Clonorchis sinensis infection in pigs in Jiaoling County	Chinese	Psn LX	1983	Before 1990	Guangdong	Areas with population infection rate ≥ 1.0%	19.577	26.4233	11.598	1559	559	169	374	0.9	Pig	Necropsy examination	78	14	17.9	No	No	No	Yes	No	Yes	Yes	Yes	Yes	Yes	Low
No	Preliminary investigation on Clonorchis sinensis infection in pigs in Jiaoling County	Chinese	Psn LX	1983	Before 1990	Guangdong	Areas with population infection rate ≥ 1.0%	19.577	26.4233	11.598	1559	559	169	374	0.9	Pig	Necropsy examination	4	1	25
No	Investigation on the prevalence of clonorchiasis in Xiaojia Village, Ruichang County	Chinese	Ning A	1989	Before 1990	Jiangxi	Areas with population infection rate < 1.0%	17.144	27.9187	5.76033	1437	507	175	71	0.784	Dog	Necropsy examination	5	4	80	No	No	No	Yes	Yes	Yes	Yes	Yes	Yes	Yes	Low
Yes	Study on influence of Clonorchis sinensis or clonorchiasis epidemic caused by ecological environment changes in Weishan lake aera	Chinese	Miu F	2005	2000-2009	Shandong	Areas with population infection rate < 1.0%	14.1875	26.0355	1.38483	688	424	42	34	0.728	Cat	Stool examination	39	15	38.64	No	No	No	Yes	Yes	Yes	Yes	Yes	Yes	Yes	Low
No	Long term effect of clonorchiasis control in Dalang Village, Yangshan County, Guangdong Province	Chinese	Luo XC	2005	Before 1990	Guangdong	Areas with population infection rate ≥ 1.0%	18.965	26.7235	10.0302	1586	551	185	368	0.716	Pig	Necropsy examination	1	0	0	No	No	No	Yes	Yes	Yes	Yes	Yes	Yes	Yes	Low
No	Long term effect of clonorchiasis control in Dalang Village, Yangshan County, Guangdong Province	Chinese	Luo XC	2005	Before 1990	Guangdong	Areas with population infection rate ≥ 1.0%	18.965	26.7235	10.0302	1586	551	185	368	0.716	Dog	Necropsy examination	2	0	0
No	Long term effect of clonorchiasis control in Dalang Village, Yangshan County, Guangdong Province	Chinese	Luo XC	2005	Before 1990	Guangdong	Areas with population infection rate ≥ 1.0%	18.965	26.7235	10.0302	1586	551	185	368	0.716	Pig	Stool examination	8	0	0
No	Long term effect of clonorchiasis control in Dalang Village, Yangshan County, Guangdong Province	Chinese	Luo XC	2005	Before 1990	Guangdong	Areas with population infection rate ≥ 1.0%	18.965	26.7235	10.0302	1586	551	185	368	0.716	Pig	Stool examination	10	0	0
No	Long term effect of clonorchiasis control in Dalang Village, Yangshan County, Guangdong Province	Chinese	Luo XC	2005	Before 1990	Guangdong	Areas with population infection rate ≥ 1.0%	18.965	26.7235	10.0302	1586	551	185	368	0.716	Cattle	Stool examination	5	0	0
No	Long term effect of clonorchiasis control in Dalang Village, Yangshan County, Guangdong Province	Chinese	Luo XC	2005	Before 1990	Guangdong	Areas with population infection rate ≥ 1.0%	18.965	26.7235	10.0302	1586	551	185	368	0.716	Duck	Stool examination	8	0	0
No	Long term effect of clonorchiasis control in Dalang Village, Yangshan County, Guangdong Province	Chinese	Luo XC	2005	Before 1990	Guangdong	Areas with population infection rate ≥ 1.0%	18.965	26.7235	10.0302	1586	551	185	368	0.716	Duck	Necropsy examination	4	0	0
No	Long term effect of clonorchiasis control in Dalang Village, Yangshan County, Guangdong Province	Chinese	Luo XC	2005	2000-2009	Guangdong	Areas with population infection rate ≥ 1.0%	18.965	26.7235	10.0302	1586	551	185	368	0.716	Dog	Necropsy examination	2	0	0
No	Long term effect of clonorchiasis control in Dalang Village, Yangshan County, Guangdong Province	Chinese	Luo XC	2005	2000-2009	Guangdong	Areas with population infection rate ≥ 1.0%	18.965	26.7235	10.0302	1586	551	185	368	0.716	Duck	Necropsy examination	3	0	0
No	Long term effect of clonorchiasis control in Dalang Village, Yangshan County, Guangdong Province	Chinese	Luo XC	2005	2000-2009	Guangdong	Areas with population infection rate ≥ 1.0%	18.965	26.7235	10.0302	1586	551	185	368	0.716	Dog	Stool examination	3	0	0
No	Long term effect of clonorchiasis control in Dalang Village, Yangshan County, Guangdong Province	Chinese	Luo XC	2005	2000-2009	Guangdong	Areas with population infection rate ≥ 1.0%	18.965	26.7235	10.0302	1586	551	185	368	0.716	Pig	Stool examination	3	0	0
No	Long term effect of clonorchiasis control in Dalang Village, Yangshan County, Guangdong Province	Chinese	Luo XC	2005	2000-2009	Guangdong	Areas with population infection rate ≥ 1.0%	18.965	26.7235	10.0302	1586	551	185	368	0.716	Duck	Stool examination	3	0	0
Yes	Analysis of surveillance results of clonorchiasis in Jinxiang County in the past 7 years	Chinese	Luo GW	1996	1990-1999	Shandong	Areas with population infection rate < 1.0%	14.3152	26.3048	1.2825	681	408	36	37	0.644	Dog	Stool examination: Kato-Katz	21	2	13.33	No	No	No	Yes	Yes	Yes	Yes	Yes	Yes	Yes	Low
Yes	Analysis of surveillance results of clonorchiasis in Jinxiang County in the past 7 years	Chinese	Luo GW	1996	1990-1999	Shandong	Areas with population infection rate < 1.0%	14.3152	26.3048	1.2825	681	408	36	37	0.644	Pig	Stool examination: Kato-Katz	180	0	0
No	Analysis of surveillance results of clonorchiasis in Jinxiang County in the past 7 years	Chinese	Luo GW	1996	1990-1999	Shandong	Areas with population infection rate < 1.0%	14.3152	26.3048	1.2825	681	408	36	37	0.644	Cat	Stool examination: Kato-Katz	15	0	0
Yes	Investigation into intestinal parasites infections in clinic dogs and cats in Lanzhou City	Chinese	Lu WY	2010	2000-2009	Gansu	Areas with population infection rate < 1.0%	8.93279	20.4518	-4.0435	345	189	7	1638	0.26	Dog	Stool examination	256	4	1.56	No	No	No	Yes	Yes	Yes	Yes	Yes	Yes	Yes	Low
Yes	Investigation into intestinal parasites infections in clinic dogs and cats in Lanzhou City	Chinese	Lu WY	2010	2000-2009	Gansu	Areas with population infection rate < 1.0%	8.93279	20.4518	-4.0435	345	189	7	1638	0.26	Cat	Stool examination	57	4	7.02
Yes	Investigation of the epidemiological characteristic of clonorchiasis in Jiangmen, Pengjiang District	Chinese	Liu YH	2012	After 2010	Guangdong	Areas with population infection rate ≥ 1.0%	22.5945	28.6645	15.2115	1899	859	136	6	0.236	Cat	Necropsy examination	22	10	45.45
No	Investigation of the epidemiological characteristic of clonorchiasis in Jiangmen, Pengjiang District	Chinese	Liu YH	2012	After 2010	Guangdong	Areas with population infection rate ≥ 1.0%	22.5945	28.6645	15.2115	1899	859	136	6	0.236	Dog	Necropsy examination	19	7	36.84	No	No	No	Yes	Yes	Yes	Yes	Yes	Yes	Yes	Low
Yes	Distribution of Clonorchis sinensis in pig bile duct	Chinese	Liu XM	1995	1990-1999	Anhui	Areas with population infection rate < 1.0%	16.0077	26.9867	4.40667	1152	475	122	8	0.732	Pig	Necropsy examination	87	10	11.5	No	No	No	Yes	Yes	Yes	Yes	Yes	Yes	Yes	Low
No	Epidemic survey of Clonorchis sinensis in Xianjiahu area of Changsha	Chinese	Liu NM	2000	1990-1999	Hunan	Areas with population infection rate < 1.0%	17.783	28.1805	6.88967	1403	420	211	54	0.352	Dog	Necropsy examination	1	0	0	No	No	No	Yes	Yes	Yes	Yes	Yes	Yes	Yes	Low
No	Epidemic survey of Clonorchis sinensis in Xianjiahu area of Changsha	Chinese	Liu NM	2000	1990-1999	Hunan	Areas with population infection rate < 1.0%	17.783	28.1805	6.88967	1403	420	211	54	0.352	Cat	Necropsy examination	3	2	66.67
No	Epidemic survey of Clonorchis sinensis in Xianjiahu area of Changsha	Chinese	Liu NM	2000	1990-1999	Hunan	Areas with population infection rate < 1.0%	17.783	28.1805	6.88967	1403	420	211	54	0.352	Dog	Stool examination: sedimentation	13	4	30.76
No	Epidemic survey of Clonorchis sinensis in Xianjiahu area of Changsha	Chinese	Liu NM	2000	1990-1999	Hunan	Areas with population infection rate < 1.0%	17.783	28.1805	6.88967	1403	420	211	54	0.352	Cat	Stool examination: sedimentation	5	3	60
No	Epidemic survey of Clonorchis sinensis in Xianjiahu area of Changsha	Chinese	Liu NM	2000	1990-1999	Hunan	Areas with population infection rate < 1.0%	17.783	28.1805	6.88967	1403	420	211	54	0.352	Chicken	Necropsy examination	2	0	0
No	Epidemic survey of Clonorchis sinensis in Xianjiahu area of Changsha	Chinese	Liu NM	2000	1990-1999	Hunan	Areas with population infection rate < 1.0%	17.783	28.1805	6.88967	1403	420	211	54	0.352	Duck	Necropsy examination	1	0	0
Yes	Investigation and control of clonorchiasis in Shenyang	Chinese	Liu K	1993	Before 1990	Liaoning	Areas with population infection rate < 1.0%	8.09275	22.9703	-8.9145	671	419	19	47	0.628	Dog	Stool examination: sedimentation	122	12	9.84	No	No	No	Yes	Yes	Yes	Yes	Yes	Yes	Yes	Low
Yes	Investigation and control of clonorchiasis in Shenyang	Chinese	Liu K	1993	Before 1990	Liaoning	Areas with population infection rate < 1.0%	8.09275	22.9703	-8.9145	671	419	19	47	0.628	Pig	Stool examination: sedimentation	134	16	11.94
Yes	Epidemiological investigation of clonorchiasis in Yichun area	Chinese	Liu JY	1995	Before 1990	Jiangxi	Areas with population infection rate < 1.0%	17.4236	27.3583	6.81717	1509	459	201	130	0.748	Dog	Necropsy examination	278	91	32.74	No	No	No	Yes	Yes	Yes	Yes	Yes	Yes	Yes	Low
No	Epidemiological investigation of clonorchiasis in Yichun area	Chinese	Liu JY	1995	Before 1990	Jiangxi	Areas with population infection rate < 1.0%	17.4236	27.3583	6.81717	1509	459	201	130	0.748	Cat	Necropsy examination	6	6	100
Yes	Investigation report on the prevalence of liver fluke disease in Xinyi City	Chinese	Liu GY	2015	After 2010	Jiangsu	Areas with population infection rate < 1.0%	14.2167	25.8353	1.67817	749	473	55	31	0.572	Cat	Stool examination	23	7	30.43	No	No	No	Yes	Yes	Yes	Yes	Yes	Yes	Yes	Low
Yes	Investigation report on the prevalence of liver fluke disease in Xinyi City	Chinese	Liu GY	2015	After 2010	Jiangsu	Areas with population infection rate < 1.0%	14.2167	25.8353	1.67817	749	473	55	31	0.572	Dog	Stool examination	38	5	13.36
Yes	Investigation on the endemic regions of cattle parasites in western Shandong Province	Chinese	Liu CJ	2017	After 2010	Shandong	Areas with population infection rate < 1.0%	13.5515	26.2488	-0.266	584	385	22	34	0.364	Cattle	Stool examination: floating	763	20	2.62	No	No	No	Yes	Yes	Yes	Yes	Yes	Yes	Yes	Low
Yes	Investigation on the epidemic situation of main parasites in dairy cattle's digestive tract in the border area of Hebei, Shandong and Henan	Chinese	Liu CJ	2016	After 2010	Shandong	Areas with population infection rate < 1.0%	13.5438	25.9752	0.0846666	564	358	23	39	0.724	Cattle	Stool examination: floating	385	20	5.19	No	No	No	Yes	Yes	Yes	Yes	Yes	Yes	Yes	Low
Yes	Investigation on the epidemic situation of main parasites in dairy cattle's digestive tract in the border area of Hebei, Shandong and Henan	Chinese	Liu CJ	2016	After 2010	Hebei	Areas with population infection rate < 1.0%	13.2439	26.1185	-0.846167	517	337	22	42	0.32	Cattle	Stool examination: floating	143	5	3.5
Yes	Investigation on the epidemic situation of main parasites in dairy cattle's digestive tract in the border area of Hebei, Shandong and Henan	Chinese	Liu CJ	2016	After 2010	Henan	Areas with population infection rate < 1.0%	13.701	25.9132	0.47	568	348	23	47	0.624	Cattle	Stool examination: floating	235	6	2.55
Yes	Studied on pigs and wild cat naturally infected with Clonorchis sinensis	Chinese	Lin XM	1990	Before 1990	Fujian	Areas with population infection rate < 1.0%	21.4502	27.7582	14.442	1369	515	118	30	0.756	Pig	Necropsy examination	444	97	21.85	No	No	No	Yes	Yes	Yes	Yes	Yes	Yes	Yes	Low
Yes	Studied on pigs and wild cat naturally infected with Clonorchis sinensis	Chinese	Lin XM	1990	Before 1990	Jiangxi	Areas with population infection rate < 1.0%	17.3906	28.2197	5.96817	1408	479	178	20	0.384	Pig	Necropsy examination	69	13	18.8
Yes	Studied on pigs and wild cat naturally infected with Clonorchis sinensis	Chinese	Lin XM	1990	Before 1990	Jiangsu	Areas with population infection rate < 1.0%	14.6045	25.8435	2.57617	859	465	73	10	0.744	Pig	Necropsy examination	138	8	5.8
Yes	Studied on pigs and wild cat naturally infected with Clonorchis sinensis	Chinese	Lin XM	1990	Before 1990	Fujian	Areas with population infection rate < 1.0%	21.4502	27.7582	14.442	1369	515	118	30	0.756	Cat	Necropsy examination	189	78	41.27
Yes	Studied on pigs and wild cat naturally infected with Clonorchis sinensis	Chinese	Lin XM	1990	1990-1999	Jiangsu	Areas with population infection rate < 1.0%	14.6045	25.8435	2.57617	859	465	73	10	0.744	Cat	Necropsy examination	38	11	28.95
No	Studied on pigs and wild cat naturally infected with Clonorchis sinensis	Chinese	Lin XM	1990	Before 1990	Jiangxi	Areas with population infection rate < 1.0%	17.3906	28.2197	5.96817	1408	479	178	20	0.384	Cat	Necropsy examination	11	2	18.18
Yes	Survey of gastrointestinal parasites in dogs in Fuzhou	Chinese	Lin XQ	2015	After 2010	Fujian	Areas with population infection rate < 1.0%	20.5045	28.4847	12.2725	1367	395	162	13	0.44	Dog	Stool examination	526	11	2.09	No	No	Yes	Yes	Yes	Yes	Yes	Yes	Yes	Yes	Low
Yes	Investigation on the fauna of parasitic helminths of dogs and cats in Suifenhe Valley	Chinese	Lin ML	1996	1990-1999	Heilongjiang	Areas with population infection rate ≥ 1.0%	3.52754	18.5112	-13.2025	605	335	23	431	0.9	Dog	Necropsy examination	20	0	0	No	No	No	Yes	Yes	Yes	Yes	Yes	Yes	Yes	Low
No	Investigation on the fauna of parasitic helminths of dogs and cats in Suifenhe Valley	Chinese	Lin ML	1996	1990-1999	Heilongjiang	Areas with population infection rate ≥ 1.0%	3.52754	18.5112	-13.2025	605	335	23	431	0.9	Cat	Necropsy examination	6	1	16.6
No	Epidemiological investigation and treatment report of Clonorchis sinensis in Xiayuan brigade of Lishi Commune, Qujiang County, Guangdong Province	Chinese	Liang ZJ	1975	Before 1990	Guangdong	Areas with population infection rate ≥ 1.0%	20.6316	28.5352	11.6958	1588	578	176	108	0.692	Dog	Stool examination: floating	7	1	14.29	No	No	No	Yes	Yes	Yes	Yes	Yes	Yes	Yes	Low
No	Epidemiological investigation and treatment report of Clonorchis sinensis in Xiayuan brigade of Lishi Commune, Qujiang County, Guangdong Province	Chinese	Liang ZJ	1975	Before 1990	Guangdong	Areas with population infection rate ≥ 1.0%	20.6316	28.5352	11.6958	1588	578	176	108	0.692	Cat	Stool examination: floating	3	3	100
No	Epidemiological investigation and treatment report of Clonorchis sinensis in Xiayuan brigade of Lishi Commune, Qujiang County, Guangdong Province	Chinese	Liang ZJ	1975	Before 1990	Guangdong	Areas with population infection rate ≥ 1.0%	20.6316	28.5352	11.6958	1588	578	176	108	0.692	Pig	Stool examination: floating	4	0	0
No	Epidemiological investigation and treatment report of Clonorchis sinensis in Xiayuan brigade of Lishi Commune, Qujiang County, Guangdong Province	Chinese	Liang ZJ	1975	Before 1990	Guangdong	Areas with population infection rate ≥ 1.0%	20.6316	28.5352	11.6958	1588	578	176	108	0.692	Cattle	Stool examination: floating	6	0	0
No	Epidemiological investigation and treatment report of Clonorchis sinensis in Xiayuan brigade of Lishi Commune, Qujiang County, Guangdong Province	Chinese	Liang ZJ	1975	Before 1990	Guangdong	Areas with population infection rate ≥ 1.0%	20.6316	28.5352	11.6958	1588	578	176	108	0.692	Dog	Necropsy examination	3	2	66.67
Yes	Epidemiological survey of prevalence of clonorchiasis in Binyang County	Chinese	Liang H	2009	2000-2009	Guangxi	Areas with population infection rate ≥ 1.0%	21.1483	28.0452	12.8948	1622	753	189	151	0.688	Dog	Stool examination	35	12	34.29	No	No	No	Yes	Yes	Yes	Yes	Yes	Yes	Yes	Low
Yes	Epidemiological survey of prevalence of clonorchiasis in Binyang County	Chinese	Liang H	2009	2000-2009	Guangxi	Areas with population infection rate ≥ 1.0%	21.1483	28.0452	12.8948	1622	753	189	151	0.688	Cat	Stool examination	26	21	80.77
Yes	Epidemiological survey of prevalence of clonorchiasis in Binyang County	Chinese	Liang H	2009	2000-2009	Guangxi	Areas with population infection rate ≥ 1.0%	21.1483	28.0452	12.8948	1622	753	189	151	0.688	Dog	Necropsy examination	20	8	40
Yes	Epidemiological survey of prevalence of clonorchiasis in Binyang County	Chinese	Liang H	2009	2000-2009	Guangxi	Areas with population infection rate ≥ 1.0%	21.1483	28.0452	12.8948	1622	753	189	151	0.688	Duck	Necropsy examination	67	0	0
Yes	Epidemiological survey of prevalence of clonorchiasis in Binyang County	Chinese	Liang H	2009	2000-2009	Guangxi	Areas with population infection rate ≥ 1.0%	21.1483	28.0452	12.8948	1622	753	189	151	0.688	Rat	Necropsy examination	300	0	0
No	Epidemiological survey of prevalence of clonorchiasis in Binyang County	Chinese	Liang H	2009	2000-2009	Guangxi	Areas with population infection rate ≥ 1.0%	21.1483	28.0452	12.8948	1622	753	189	151	0.688	Cat	Necropsy examination	16	14	87.5
Yes	The investigation on gastrointestinal parasites of dogs in Hunan Province	Chinese	Li ZY	2007	2000-2009	Hunan	Areas with population infection rate < 1.0%	17.3304	27.8445	6.35417	1294	440	159	36	0.332	Dog	Necropsy examination	271	76	28.04	No	No	No	Yes	Yes	Yes	Yes	Yes	Yes	Yes	Low
Yes	Investigationon the parasite infection in blue fox in coasta areas of western Liaoning	Chinese	Li T	2017	After 2010	Liaoning	Areas with population infection rate < 1.0%	17.0976	27.8638	5.73933	1330	537	139	436	0.804	Fox	Necropsy examination	240	51	21.3	No	No	Yes	Yes	Yes	Yes	Yes	Yes	Yes	Yes	Low
Yes	A brief report on the investigation of clonorchiasis in Chaozhou City	Chinese	Li SH	1987	Before 1990	Guangdong	Areas with population infection rate ≥ 1.0%	21.8842	28.1305	14.699	1548	569	138	11	0.636	Pig	Stool examination	20	0	0	No	No	No	Yes	Yes	Yes	Yes	Yes	Yes	Yes	Low
Yes	A brief report on the investigation of clonorchiasis in Chaozhou City	Chinese	Li SH	1987	Before 1990	Guangdong	Areas with population infection rate ≥ 1.0%	21.8842	28.1305	14.699	1548	569	138	11	0.636	Cattle	Stool examination	20	0	0
No	A brief report on the investigation of clonorchiasis in Chaozhou City	Chinese	Li SH	1987	Before 1990	Guangdong	Areas with population infection rate ≥ 1.0%	21.8842	28.1305	14.699	1548	569	138	11	0.636	Cat	Stool examination	9	7	77.78
No	A brief report on the investigation of clonorchiasis in Chaozhou City	Chinese	Li SH	1987	Before 1990	Guangdong	Areas with population infection rate ≥ 1.0%	21.8842	28.1305	14.699	1548	569	138	11	0.636	Dog	Stool examination	3	3	100
No	An epidemiological survey on clonorchiasis in Jiangnan, Ning’an, Hei-longjiang	Chinese	Li SY	2000	1990-1999	Heilongjiang	Areas with population infection rate ≥ 1.0%	3.96442	20.3498	-14.8977	563	346	13	356	0.772	Dog	Stool examination: sedimentation	5	0	0	No	No	No	Yes	Yes	Yes	Yes	Yes	Yes	Yes	Low
Yes	Epidemiological investigation on clonorchiasis in Guangxi	Chinese	Li SL	2002	1990-1999	Guangxi	Areas with population infection rate ≥ 1.0%	21.0557	27.5962	13.191	1591	827	143	418	0.724	Cat	Necropsy examination	71	46	64.79	No	No	Yes	Yes	Yes	Yes	Yes	Yes	Yes	Yes	Low
Yes	Epidemiological investigation on clonorchiasis in Guangxi	Chinese	Li SL	2002	1990-1999	Guangxi	Areas with population infection rate ≥ 1.0%	21.0557	27.5962	13.191	1591	827	143	418	0.724	Dog	Necropsy examination	96	54	56.25
Yes	Epidemiological investigation on clonorchiasis in Guangxi	Chinese	Li SL	2002	1990-1999	Guangxi	Areas with population infection rate ≥ 1.0%	21.0557	27.5962	13.191	1591	827	143	418	0.724	Pig	Stool examination	347	0	0
Yes	Epidemiological investigation on clonorchiasis in Guangxi	Chinese	Li SL	2002	1990-1999	Guangxi	Areas with population infection rate ≥ 1.0%	21.0557	27.5962	13.191	1591	827	143	418	0.724	Duck	Stool examination	278	0	0
Yes	Epidemiological investigation on clonorchiasis in Guangxi	Chinese	Li SL	2002	1990-1999	Guangxi	Areas with population infection rate ≥ 1.0%	21.0557	27.5962	13.191	1591	827	143	418	0.724	Rat	Stool examination	1317	0	0
No	Epidemiological investigation on clonorchiasis in Guangxi	Chinese	Li SL	2002	1990-1999	Guangxi	Areas with population infection rate ≥ 1.0%	21.0557	27.5962	13.191	1591	827	143	418	0.724	Cat	Stool examination	7	4	57.14
No	Epidemiological investigation on clonorchiasis in Guangxi	Chinese	Li SL	2002	1990-1999	Guangxi	Areas with population infection rate ≥ 1.0%	21.0557	27.5962	13.191	1591	827	143	418	0.724	Dog	Stool examination	14	8	57.14
No	Epidemic survey of clonorchiasis in Shaoguan City	Chinese	Li SF	1998	Before 1990	Guangdong	Areas with population infection rate ≥ 1.0%	20.548	28.5513	11.5328	1555	559	174	102	0.672	Cattle	Stool examination	7	0	0	No	No	No	Yes	Yes	Yes	Yes	Yes	Yes	Yes	Low
No	Epidemic survey of clonorchiasis in Shaoguan City	Chinese	Li SF	1998	Before 1990	Guangdong	Areas with population infection rate ≥ 1.0%	20.548	28.5513	11.5328	1555	559	174	102	0.672	Dog	Necropsy examination	8	4	50
Yes	Investigation on host infection of Clonorchis sinensis in Boxing County	Chinese	Li GQ	1998	1990-1999	Shandong	Areas with population infection rate < 1.0%	13.6616	26.225	-0.354	613	408	22	7	0.824	Dog	Stool examination	29	17	58.62	No	No	No	Yes	Yes	Yes	Yes	Yes	Yes	Yes	Low
Yes	Investigation on host infection of Clonorchis sinensis in Boxing County	Chinese	Li GQ	1998	1990-1999	Shandong	Areas with population infection rate < 1.0%	13.6616	26.225	-0.354	613	408	22	7	0.824	Pig	Stool examination	51	0	0
Yes	Investigation on host infection of Clonorchis sinensis in Boxing County	Chinese	Li GQ	1998	1990-1999	Shandong	Areas with population infection rate < 1.0%	13.6616	26.225	-0.354	613	408	22	7	0.824	Duck	Stool examination	42	0	0
No	Investigation on host infection of Clonorchis sinensis in Boxing County	Chinese	Li GQ	1998	1990-1999	Shandong	Areas with population infection rate < 1.0%	13.6616	26.225	-0.354	613	408	22	7	0.824	Cat	Stool examination	4	3	75
Yes	Investigation on important intestinal parasitic diseases in Jiangmen City	Chinese	Li FL	2005	2000-2009	Guangdong	Areas with population infection rate ≥ 1.0%	22.5945	28.6645	15.2115	1899	859	136	6	0.236	Cat	Necropsy examination	22	10	45.45	No	No	No	Yes	Yes	Yes	Yes	Yes	Yes	Yes	Low
No	Investigation on important intestinal parasitic diseases in Jiangmen City	Chinese	Li FL	2005	2000-2009	Guangdong	Areas with population infection rate ≥ 1.0%	22.5945	28.6645	15.2115	1899	859	136	6	0.236	Dog	Necropsy examination	19	7	36.84
Yes	Study on the risk factors for the transmition epidemic of clonorchiasis among the residents near the banks of the Huaihe river system	Chinese	Li DP	2000	1990-1999	Jiangsu	Areas with population infection rate < 1.0%	15.639	26.9235	3.575	897	431	85	49	0.64	Pig	Stool examination: Kato-Katz	30	30	100	No	No	No	Yes	Yes	Yes	Yes	Yes	Yes	Yes	Low
Yes	Study on the risk factors for the transmition epidemic of clonorchiasis among the residents near the banks of the Huaihe river system	Chinese	Li DP	2000	1990-1999	Jiangsu	Areas with population infection rate < 1.0%	15.639	26.9235	3.575	897	431	85	49	0.64	Pig	Necropsy examination	20	15	75
Yes	Epidemic dynamic observation of clonorchiasis	Chinese	Li DJ	1996	1990-1999	Shandong	Areas with population infection rate < 1.0%	12.813	24.5777	-0.223167	741	473	36	279	0.652	Pig	Stool examination: sedimentation	238	2	0.84	No	No	No	Yes	Yes	Yes	Yes	Yes	Yes	Yes	Low
Yes	Epidemic dynamic observation of clonorchiasis	Chinese	Li DJ	1996	1990-1999	Shandong	Areas with population infection rate < 1.0%	12.813	24.5777	-0.223167	741	473	36	279	0.652	Dog	Stool examination: sedimentation	135	8	5.93
Yes	Epidemic dynamic observation of clonorchiasis	Chinese	Li DJ	1996	1990-1999	Shandong	Areas with population infection rate < 1.0%	12.813	24.5777	-0.223167	741	473	36	279	0.652	Cat	Stool examination: sedimentation	38	22	57.89
Yes	The significance of yellow weasel in epidemiological of Clonorchis sinensis	Chinese	Li BZ	1992	Before 1990	Liaoning	Areas with population infection rate < 1.0%	7.72483	22.7037	-9.46317	644	403	16	64	0.804	Yellow weasel	Necropsy examination	28	2	7.1	No	No	No	Yes	Yes	Yes	Yes	Yes	Yes	Yes	Low
Yes	General situation of the prevalent of clonorchiasis in Liaoning Province	Chinese	Li BZ	1981	Before 1990	Liaoning	Areas with population infection rate < 1.0%	7.63992	22.7525	-9.60517	641	403	18	61	0.836	Pig	Necropsy examination	337	37	10.89	No	No	No	Yes	Yes	Yes	Yes	Yes	Yes	Yes	Low
Yes	Infection and distribution of host animals of Clonorchis sinensis in Chengdu	Chinese	Lan XH	2002	Before 1990	Sichuan	Areas with population infection rate < 1.0%	16.5203	25.1143	7.0815	984	564	31	457	0.772	Pig	Unspecified	138	11	7.97	No	No	No	Yes	Yes	Yes	No	No	Yes	Yes	Moderate
Yes	Infection and distribution of host animals of Clonorchis sinensis in Chengdu	Chinese	Lan XH	2002	1990-1999	Sichuan	Areas with population infection rate < 1.0%	16.5203	25.1143	7.0815	984	564	31	457	0.772	Pig	Unspecified	54	2	3.7
Yes	Infection and distribution of host animals of Clonorchis sinensis in Chengdu	Chinese	Lan XH	2002	1990-1999	Sichuan	Areas with population infection rate < 1.0%	16.5203	25.1143	7.0815	984	564	31	457	0.772	Dog	Unspecified	20	0	0
No	Infection and distribution of host animals of Clonorchis sinensis in Chengdu	Chinese	Lan XH	2002	Before 1990	Sichuan	Areas with population infection rate < 1.0%	16.5203	25.1143	7.0815	984	564	31	457	0.772	Dog	Unspecified	6	3	50
No	Infection and distribution of host animals of Clonorchis sinensis in Chengdu	Chinese	Lan XH	2002	Before 1990	Sichuan	Areas with population infection rate < 1.0%	16.5203	25.1143	7.0815	984	564	31	457	0.772	Cat	Unspecified	10	5	50
No	Infection and distribution of host animals of Clonorchis sinensis in Chengdu	Chinese	Lan XH	2002	1990-1999	Sichuan	Areas with population infection rate < 1.0%	16.5203	25.1143	7.0815	984	564	31	457	0.772	Cat	Unspecified	1	0	0
Yes	Control and surveillance of clonorchiasis in Jinxiang County	Chinese	Jin YZ	1998	Before 1990	Shangdong	Areas with population infection rate < 1.0%	14.3152	26.3048	1.2825	681	408	36	37	0.644	Dog	Necropsy examination	43	32	74.1	No	No	No	Yes	Yes	Yes	Yes	Yes	Yes	Yes	Low
Yes	Control and surveillance of clonorchiasis in Jinxiang County	Chinese	Jin YZ	1998	1990-1999	Shandong	Areas with population infection rate < 1.0%	14.3152	26.3048	1.2825	681	408	36	37	0.644	Dog	Stool examination	21	0	0
No	Control and surveillance of clonorchiasis in Jinxiang County	Chinese	Jin YZ	1998	Before 1990	Shandong	Areas with population infection rate < 1.0%	14.3152	26.3048	1.2825	681	408	36	37	0.644	Cat	Necropsy examination	8	8	100
No	Control and surveillance of clonorchiasis in Jinxiang County	Chinese	Jin YZ	1998	1990-1999	Shandong	Areas with population infection rate < 1.0%	14.3152	26.3048	1.2825	681	408	36	37	0.644	Cat	Stool examination	15	2	13.3
No	Epidemiological investigation of clonorchiasis in Dangyang City, Hubei Province	Chinese	Jin HC	1990	Before 1990	Hubei	Areas with population infection rate < 1.0%	16.4833	26.7593	5.49867	1048	461	72	94	0.86	Cat	Unspecified	19	15	79	No	No	No	Yes	Yes	Yes	No	No	Yes	Yes	Moderate
No	Epidemiological investigation of clonorchiasis in Dangyang City, Hubei Province	Chinese	Jin HC	1990	Before 1990	Hubei	Areas with population infection rate < 1.0%	16.4833	26.7593	5.49867	1048	461	72	94	0.86	Dog	Unspecified	11	1	9.1
No	Epidemiological investigation of clonorchiasis in Dangyang City, Hubei Province	Chinese	Jin HC	1990	Before 1990	Hubei	Areas with population infection rate < 1.0%	16.4833	26.7593	5.49867	1048	461	72	94	0.86	Cattle	Unspecified	2	0	0
Yes	Investigation on gastrointestinal parasitic infection of pet dogs in Qujing, Yunnan	Chinese	Jiang T	2016	After 2010	Yunnan	Areas with population infection rate < 1.0%	15.0337	20.1768	8.5835	975	535	41	1884	0.312	Dog	Stool examination	498	17	3.41	No	No	Yes	Yes	Yes	Yes	Yes	Yes	Yes	Yes	Low
Yes	Epidemiological investigation and analysis of clonorchiasis in Chongqing	Chinese	Jiang SG	2003	1990-1999	Chongqing	Areas with population infection rate < 1.0%	18.6493	27.6542	9.14733	1142	524	60	245	0.396	Cat	Stool examination	30	18	60	No	No	No	Yes	Yes	Yes	Yes	Yes	Yes	Yes	Low
Yes	Epidemiological investigation and analysis of clonorchiasis in Chongqing	Chinese	Jiang SG	2003	1990-1999	Chongqing	Areas with population infection rate < 1.0%	18.6493	27.6542	9.14733	1142	524	60	245	0.396	Dog	Stool examination	142	54	38.03
Yes	Epidemiological investigation and analysis of clonorchiasis in Chongqing	Chinese	Jiang SG	2003	1990-1999	Chongqing	Areas with population infection rate < 1.0%	18.6493	27.6542	9.14733	1142	524	60	245	0.396	Pig	Stool examination	189	34	17.99
Yes	Fauna investigation report of cats parasitic worms in Heihe River area	Chinese	Jiang CY	2001	2000-2009	Heilongjiang	Areas with population infection rate ≥ 1.0%	0.818167	19.7298	-20.6913	544	335	20	125	0.731	Cat	Necropsy examination	32	16	50	No	No	No	Yes	Yes	Yes	Yes	Yes	Yes	Yes	Low
Yes	Fauna investigation report of cats parasitic worms in Heihe River area	Chinese	Jiang CY	2001	2000-2009	Heilongjiang	Areas with population infection rate ≥ 1.0%	0.818167	19.7298	-20.6913	544	335	20	125	0.731	Dog	Necropsy examination	39	12	30.77
Yes	Epidemiological investigation of clonorchiasis in Yangshan County	Chinese	Huang XH	1994	Before 1990	Guangdong	Areas with population infection rate ≥ 1.0%	19.6522	27.2595	10.8227	1605	574	182	252	0.9	Dog	Necropsy examination	50	15	30	No	No	No	Yes	Yes	Yes	Yes	Yes	Yes	Yes	Low
Yes	Epidemiological investigation of clonorchiasis in Yangshan County	Chinese	Huang XH	1994	Before 1990	Guangdong	Areas with population infection rate ≥ 1.0%	19.6522	27.2595	10.8227	1605	574	182	252	0.9	Pig	Necropsy examination	24	0	0
Yes	Epidemiological investigation of clonorchiasis in Yangshan County	Chinese	Huang XH	1994	Before 1990	Guangdong	Areas with population infection rate ≥ 1.0%	19.6522	27.2595	10.8227	1605	574	182	252	0.9	Dog	Stool examination	44	2	4.5
Yes	Epidemiological investigation of clonorchiasis in Yangshan County	Chinese	Huang XH	1994	Before 1990	Guangdong	Areas with population infection rate ≥ 1.0%	19.6522	27.2595	10.8227	1605	574	182	252	0.9	Pig	Stool examination	92	0	0
Yes	Epidemiological investigation of clonorchiasis in Yangshan County	Chinese	Huang XH	1994	Before 1990	Guangdong	Areas with population infection rate ≥ 1.0%	19.6522	27.2595	10.8227	1605	574	182	252	0.9	Cattle	Stool examination	98	0	0
No	Epidemiological investigation of clonorchiasis in Yangshan County	Chinese	Huang XH	1994	Before 1990	Guangdong	Areas with population infection rate ≥ 1.0%	19.6522	27.2595	10.8227	1605	574	182	252	0.9	Cat	Necropsy examination	2	1	50
No	Epidemiological investigation of clonorchiasis in Yangshan County	Chinese	Huang XH	1994	Before 1990	Guangdong	Areas with population infection rate ≥ 1.0%	19.6522	27.2595	10.8227	1605	574	182	252	0.9	Cat	Stool examination	5	2	40
No	Epidemiology and control of clonorchiasis in Sanshui City	Chinese	Hang XX	1999	Before 1990	Guangdong	Areas with population infection rate ≥ 1.0%	22.1548	28.569	14.406	1748	749	149	9	0.668	Cat	Necropsy examination	4	3	75	No	No	No	Yes	Yes	Yes	Yes	Yes	Yes	Yes	Low
No	Epidemiology and control of clonorchiasis in Sanshui City	Chinese	Hang XX	1999	Before 1990	Guangdong	Areas with population infection rate ≥ 1.0%	22.1548	28.569	14.406	1748	749	149	9	0.668	Dog	Necropsy examination	3	3	100
No	Epidemiology and control of clonorchiasis in Sanshui City	Chinese	Hang XX	1999	Before 1990	Guangdong	Areas with population infection rate ≥ 1.0%	22.1548	28.569	14.406	1748	749	149	9	0.668	Pig	Necropsy examination	8	2	25
No	Epidemiology and control of clonorchiasis in Sanshui City	Chinese	Hang XX	1999	Before 1990	Guangdong	Areas with population infection rate ≥ 1.0%	22.1548	28.569	14.406	1748	749	149	9	0.668	Rat	Necropsy examination	16	0	0
Yes	Analysis of infection of clonorchiasis in Foshan City	Chinese	Huang WX	2010	2000-2009	Guangdong	Areas with population infection rate ≥ 1.0%	22.4835	28.777	14.8222	1708	736	142	4	0.304	Cat	Necropsy examination	25	0	0	No	No	No	Yes	Yes	Yes	Yes	Yes	Yes	Yes	Low
Yes	Analysis of infection of clonorchiasis in Foshan City	Chinese	Huang WX	2010	2000-2009	Guangdong	Areas with population infection rate ≥ 1.0%	22.4835	28.777	14.8222	1708	736	142	4	0.304	Rat	Necropsy examination	62	0	0
No	Analysis of infection of clonorchiasis in Foshan City	Chinese	Huang WX	2010	2000-2009	Guangdong	Areas with population infection rate ≥ 1.0%	22.4835	28.777	14.8222	1708	736	142	4	0.304	Dog	Necropsy examination	18	0	0
Yes	The epidemiological study on clonorchiasis in southern Fujian and the shrimp infection with the cercariae of Clonorchis sinensis	Chinese	Huang SM	1990	Before 1990	Fujian	Areas with population infection rate < 1.0%	21.1842	27.9807	13.828	1168	392	124	25	0.576	Cat	Necropsy examination	24	11	45.83	No	No	No	Yes	Yes	Yes	Yes	Yes	Yes	Yes	Low
Yes	Investigation on the infection of intestinal parasites in dogs in Yongzhou area	Chinese	Huang JH	2011	After 2010	Hunan	Areas with population infection rate < 1.0%	18.2697	28.1075	7.80967	1359	392	197	118	0.636	Dog	Stool examination: floating	118	5	4.2	No	No	No	Yes	Yes	Yes	Yes	Yes	Yes	Yes	Low
No	An epidemiological survey on clonorchiasis	Chinese	Huang FZ	1985	Before 1990	Heilongjiang	Areas with population infection rate ≥ 1.0%	4.25525	20.3848	-13.9562	551	319	19	191	0.82	Dog	Necropsy examination	3	1	33.33	No	No	No	Yes	Yes	Yes	Yes	Yes	Yes	Yes	Low
No	An epidemiological survey on clonorchiasis	Chinese	Huang FZ	1985	Before 1990	Heilongjiang	Areas with population infection rate ≥ 1.0%	4.25525	20.3848	-13.9562	551	319	19	191	0.82	Cat	Necropsy examination	2	1	50
Yes	Epidemiological investigation of clonorchiasis in Qichun County, Hubei Province	Chinese	Hu Ming	1989	Before 1990	Hubei	Areas with population infection rate < 1.0%	17.2105	28.0727	5.76083	1407	558	152	52	0.752	Rat	Necropsy examination	25	0	0	No	No	No	Yes	Yes	Yes	Yes	Yes	Yes	Yes	Low
No	Epidemiological investigation of clonorchiasis in Qichun County, Hubei Province	Chinese	Hu Ming	1989	Before 1990	Hubei	Areas with population infection rate < 1.0%	17.2105	28.0727	5.76083	1407	558	152	52	0.752	Dog	Stool examination	2	2	100
No	Epidemiological investigation of clonorchiasis in Qichun County, Hubei Province	Chinese	Hu Ming	1989	Before 1990	Hubei	Areas with population infection rate < 1.0%	17.2105	28.0727	5.76083	1407	558	152	52	0.752	Pig	Stool examination	5	0	0
No	Epidemiological investigation of clonorchiasis in Qichun County, Hubei Province	Chinese	Hu Ming	1989	Before 1990	Hubei	Areas with population infection rate < 1.0%	17.2105	28.0727	5.76083	1407	558	152	52	0.752	Cattle	Stool examination	5	0	0
No	Epidemiological investigation of clonorchiasis in Huangshi City	Chinese	Hu CX	1991	Before 1990	Hubei	Areas with population infection rate < 1.0%	17.0565	27.905	5.61133	1396	553	153	69	0.464	Cat	Stool examination: sedimentation	1	1	100	No	No	No	Yes	Yes	Yes	Yes	Yes	Yes	Yes	Low
No	Epidemiological investigation of clonorchiasis in Huangshi City	Chinese	Hu CX	1991	Before 1990	Hubei	Areas with population infection rate < 1.0%	17.0565	27.905	5.61133	1396	553	153	69	0.464	Dog	Stool examination: sedimentation	7	0	0
Yes	Epidemiological investigation of clonorchiasis in Baise, Guangxi	Chinese	He G	1994	1990-1999	Guangxi	Areas with population infection rate ≥ 1.0%	22.521	28.7403	14.8657	1359	751	70	163	0.844	Cat	Stool examination	24	1	4.17	No	No	No	Yes	Yes	Yes	Yes	Yes	Yes	Yes	Low
Yes	Epidemiological investigation of clonorchiasis in Baise, Guangxi	Chinese	He G	1994	1990-1999	Guangxi	Areas with population infection rate ≥ 1.0%	22.521	28.7403	14.8657	1359	751	70	163	0.844	Pig	Necropsy examination	100	0	0
Yes	Epidemiological investigation of clonorchiasis in Baise, Guangxi	Chinese	He G	1994	1990-1999	Guangxi	Areas with population infection rate ≥ 1.0%	22.521	28.7403	14.8657	1359	751	70	163	0.844	Pig	Stool examination	25	0	0
Yes	Report on the investigation and treatment of clonorchiasis in Pingyin County	Chinese	Hao YY	1992	Before 1990	Shandong	Areas with population infection rate < 1.0%	13.5595	25.966	-0.0533332	648	421	22	67	0.332	Dog	Stool examination	69	34	49.27	No	No	No	Yes	Yes	Yes	Yes	Yes	Yes	Yes	Low
No	Report on the investigation and treatment of clonorchiasis in Pingyin County	Chinese	Hao YY	1992	Before 1990	Shandong	Areas with population infection rate < 1.0%	13.5595	25.966	-0.0533332	648	421	22	67	0.332	Cat	Stool examination	5	5	100
Yes	Long term effect of the control of clonorchiasis in Shenqiu County	Chinese	Han GT	1993	1990-1999	Henan	Areas with population infection rate < 1.0%	15.035	26.5567	2.844	820	414	52	41	0.82	Dog	Unspecified	29	20	68.97	No	No	No	Yes	Yes	Yes	No	No	Yes	Yes	Moderate
Yes	Long term effect of the control of clonorchiasis in Shenqiu County	Chinese	Han GT	1993	1990-1999	Henan	Areas with population infection rate < 1.0%	15.035	26.5567	2.844	820	414	52	41	0.82	Cat	Unspecified	132	19	14.4
Yes	Long term effect of the control of clonorchiasis in Shenqiu County	Chinese	Han GT	1993	1990-1999	Henan	Areas with population infection rate < 1.0%	15.035	26.5567	2.844	820	414	52	41	0.82	Pig	Unspecified	110	0	0
Yes	A survey on the natural foci of clonorchiasis in Mianyang district, Sichuan province	Chinese	Gu XH	1988	Before 1990	Sichuan	Areas with population infection rate < 1.0%	16.55	25.406	6.87217	955	565	25	497	0.372	Dog	Necropsy examination	30	29	96.97	No	No	No	Yes	Yes	Yes	Yes	Yes	Yes	Yes	Low
Yes	A survey on the natural foci of clonorchiasis in Mianyang district, Sichuan province	Chinese	Gu XH	1988	Before 1990	Sichuan	Areas with population infection rate < 1.0%	16.55	25.406	6.87217	955	565	25	497	0.372	Dog	Stool examination	247	95	38.46
Yes	A survey on the natural foci of clonorchiasis in Mianyang district, Sichuan province	Chinese	Gu XH	1988	Before 1990	Sichuan	Areas with population infection rate < 1.0%	16.55	25.406	6.87217	955	565	25	497	0.372	Pig	Stool examination	189	0	0
No	A survey on the natural foci of clonorchiasis in Mianyang district, Sichuan province	Chinese	Gu XH	1988	Before 1990	Sichuan	Areas with population infection rate < 1.0%	16.55	25.406	6.87217	955	565	25	497	0.372	Cat	Stool examination	4	3	75
No	A survey on the natural foci of clonorchiasis in Mianyang district, Sichuan province	Chinese	Gu XH	1988	Before 1990	Sichuan	Areas with population infection rate < 1.0%	16.55	25.406	6.87217	955	565	25	497	0.372	Pig	Necropsy examination	12	0	0
No	A survey on the natural foci of clonorchiasis in Mianyang district, Sichuan province	Chinese	Gu XH	1988	Before 1990	Sichuan	Areas with population infection rate < 1.0%	16.55	25.406	6.87217	955	565	25	497	0.372	Duck	Necropsy examination	14	0	0
Yes	Current status and influencing factors of Clonorchis sinensis infection in rural areas of Ninghai County in Zhejiang Province	Chinese	GuMX	2017	After 2010	Zhejiang	Areas with population infection rate < 1.0%	16.4192	26.0503	6.30433	1302	427	159	105	0.884	Dog	Stool examination	25	0	0	No	No	Yes	Yes	Yes	Yes	Yes	Yes	Yes	Yes	Low
Yes	The achievements of 3-year efforts of clonorchiasis control in the demonstration area of Xinfeng County in Jiangxi Province	Chinese	Ge J	2020	After 2010	Jiangxi	Areas with population infection rate < 1.0%	19.7392	28.1035	10.3128	1543	497	204	166	0.772	Cat	Stool examination: sedimentation	120	5	4.17	No	No	Yes	Yes	Yes	Yes	Yes	Yes	Yes	Yes	Low
Yes	The achievements of 4-year efforts of clonorchiasis control in the demonstration area of Xinfeng County in Jiangxi Province	Chinese	Ge J	2020	After 2010	Jiangxi	Areas with population infection rate < 1.0%	19.7392	28.1035	10.3128	1543	497	204	166	0.772	Dog	Stool examination: sedimentation	245	3	1.22
Yes	The achievements of 5-year efforts of clonorchiasis control in the demonstration area of Xinfeng County in Jiangxi Province	Chinese	Ge J	2020	After 2010	Jiangxi	Areas with population infection rate < 1.0%	19.7392	28.1035	10.3128	1543	497	204	166	0.772	Pig	Stool examination: sedimentation	20	0	0
Yes	Investigation of Clonorchis sinensis in rabbits	Chinese	Fu AQ	1986	Before 1990	Jiangsu	Areas with population infection rate < 1.0%	14.26	25.8592	1.7075	689	435	52	25	0.752	Rabbit	Necropsy examination	13177	15	0.11	No	No	No	Yes	Yes	Yes	Yes	Yes	Yes	Yes	Low
Yes	Investigation on clonorchiasis of Manchurongtun (Korean nationality) in Shenyang suburb	Chinese	Geng LB	1983	Before 1990	Liaoning	Areas with population infection rate < 1.0%	8.31213	23.1587	-8.5995	662	413	19	40	0.428	Chicken	Necropsy examination	22	0	0	No	No	No	Yes	Yes	Yes	Yes	Yes	Yes	Yes	Low
Yes	Investigation on clonorchiasis of Manchurongtun (Korean nationality) in Shenyang suburb	Chinese	Geng LB	1983	Before 1990	Liaoning	Areas with population infection rate < 1.0%	8.31213	23.1587	-8.5995	662	413	19	40	0.428	Duck	Necropsy examination	30	0	0
No	Investigation on clonorchiasis of Manchurongtun (Korean nationality) in Shenyang suburb	Chinese	Geng LB	1983	Before 1990	Liaoning	Areas with population infection rate < 1.0%	8.31213	23.1587	-8.5995	662	413	19	40	0.428	Goose	Necropsy examination	1	0	0
Yes	Investigation on clonorchiasis of Manchurongtun (Korean nationality) in Shenyang suburb	Chinese	Feng HP	1984	Before 1990	Sichuan	Areas with population infection rate < 1.0%	17.2908	26.4875	7.56933	1228	519	60	431	0.66	Dog	Stool examination	32	13	40.6	No	No	No	Yes	Yes	Yes	Yes	Yes	Yes	Yes	Low
Yes	Investigation on clonorchiasis of Manchurongtun (Korean nationality) in Shenyang suburb	Chinese	Feng HP	1984	Before 1990	Sichuan	Areas with population infection rate < 1.0%	17.2908	26.4875	7.56933	1228	519	60	431	0.66	Pig	Stool examination	43	2	4.7
No	Epidemic characteristics and control measures of clonorchiasis in Guizhou, Shunde	Chinese	Fang YY	1996	1990-1999	Guangdong	Areas with population infection rate ≥ 1.0%	22.4726	28.5807	15.0433	1796	811	135	3	0.252	Dog	Necropsy examination	12	6	50	No	No	No	Yes	Yes	Yes	Yes	Yes	Yes	Yes	Low
No	Epidemic characteristics and control measures of clonorchiasis in Guizhou, Shunde	Chinese	Fang YY	1996	1990-1999	Guangdong	Areas with population infection rate ≥ 1.0%	22.4726	28.5807	15.0433	1796	811	135	3	0.252	Cat	Necropsy examination	10	8	80
No	Investigation on clonorchiasis in Jiangshan City	Chinese	Fan LJ	1997	1990-1999	Zhejiang	Areas with population infection rate < 1.0%	17.7325	27.5282	7.24833	1637	538	219	136	0.736	Cat	Necropsy examination	1	1	100	No	No	No	Yes	Yes	Yes	Yes	Yes	Yes	Yes	Low
No	Investigation on clonorchiasis in Jiangshan City	Chinese	Fan LJ	1997	1990-1999	Zhejiang	Areas with population infection rate < 1.0%	17.7325	27.5282	7.24833	1637	538	219	136	0.736	Dog	Necropsy examination	1	0	0
No	Investigation on clonorchiasis in Jiangshan City	Chinese	Fan LJ	1997	1990-1999	Zhejiang	Areas with population infection rate < 1.0%	17.7325	27.5282	7.24833	1637	538	219	136	0.736	Duck	Necropsy examination	2	0	0
No	Epidemiological survey of clonorchiasis in a highly endemic area in Yongzhou City, Hunan Province	Chinese	Duan JH	2009	2000-2009	Hunan	Areas with population infection rate < 1.0%	18.2697	28.1075	7.80967	1359	392	197	118	0.636	Dog	Necropsy examination	3	3	100	No	No	No	Yes	Yes	Yes	Yes	Yes	Yes	Yes	Low
No	Epidemiological survey of clonorchiasis in a highly endemic area in Yongzhou City, Hunan Province	Chinese	Duan JH	2009	2000-2009	Hunan	Areas with population infection rate < 1.0%	18.2697	28.1075	7.80967	1359	392	197	118	0.636	Rat	Necropsy examination	6	0	0
No	Epidemiological survey of clonorchiasis in a highly endemic area in Yongzhou City, Hunan Province	Chinese	Duan JH	2009	2000-2009	Hunan	Areas with population infection rate < 1.0%	18.2697	28.1075	7.80967	1359	392	197	118	0.636	Cat	Necropsy examination	1	0	0
Yes	Investigation and analysis of clonorchiasis	Chinese	Deng RY	1989	Before 1990	Shandong	Areas with population infection rate < 1.0%	14.2425	26.2442	1.2965	643	383	31	53	0.608	Pig	Stool examination	21	4	19.05	No	No	No	Yes	Yes	Yes	Yes	Yes	Yes	Yes	Low
No	Investigation and analysis of clonorchiasis	Chinese	Deng RY	1989	Before 1990	Shandong	Areas with population infection rate < 1.0%	14.2425	26.2442	1.2965	643	383	31	53	0.608	Dog	Stool examination	6	1	16.67
No	Investigation and analysis of clonorchiasis	Chinese	Deng RY	1989	Before 1990	Shandong	Areas with population infection rate < 1.0%	14.2425	26.2442	1.2965	643	383	31	53	0.608	Cat	Stool examination	1	1	100
No	Survey of mixed infections of fish-borne trematodes in Pingyuan County and DNA（RAPD）analysis	Chinese	Cheng YZ	2000	2000-2009	Guangdong	Areas with population infection rate ≥ 1.0%	20.4833	27.4282	12.3168	1574	565	172	224	0.856	Dog	Stool examination: sedimentation	17	8	47.1	No	No	No	Yes	Yes	Yes	Yes	Yes	Yes	Yes	Low
No	Survey of mixed infections of fish-borne trematodes in Pingyuan County and DNA（RAPD）analysis	Chinese	Cheng YZ	2000	2000-2009	Guangdong	Areas with population infection rate ≥ 1.0%	20.4833	27.4282	12.3168	1574	565	172	224	0.856	Cat	Stool examination: sedimentation	7	7	100
No	Epidemiological investigation of liver fluke disease in Xinchengzi District of Shenyang City	Chinese	Cheng ZY	1985	Before 1990	Liaoning	Areas with population infection rate < 1.0%	8.09275	22.9703	-8.9145	671	419	19	47	0.628	Cat	Necropsy examination	1	1	100	No	No	No	Yes	Yes	Yes	Yes	Yes	Yes	Yes	Low
No	Epidemiological investigation of liver fluke disease in Xinchengzi District of Shenyang City	Chinese	Cheng ZY	1985	Before 1990	Liaoning	Areas with population infection rate < 1.0%	8.09275	22.9703	-8.9145	671	419	19	47	0.628	Pig	Unspecified	6	1	16.67
No	Epidemiological investigation of liver fluke disease in Xinchengzi District of Shenyang City	Chinese	Cheng ZY	1985	Before 1990	Liaoning	Areas with population infection rate < 1.0%	8.09275	22.9703	-8.9145	671	419	19	47	0.628	Dog	Stool examination	2	1	50
No	Epidemiological investigation of liver fluke disease in Xinchengzi District of Shenyang City	Chinese	Cheng ZY	1985	Before 1990	Liaoning	Areas with population infection rate < 1.0%	8.09275	22.9703	-8.9145	671	419	19	47	0.628	Rat	Necropsy examination	2	1	50
Yes	A preliminary investigation on the prevalence of clonorchiasis in Guangdong Province	Chinese	Chen ZZ	1983	Before 1990	Guangdong	Areas with population infection rate ≥ 1.0%	21.8402	28.1843	14.1837	1724	764	155	46	0.712	Cat	Stool examination	28	14	50	No	No	No	Yes	Yes	Yes	Yes	Yes	Yes	Yes	Low
Yes	A preliminary investigation on the prevalence of clonorchiasis in Guangdong Province	Chinese	Chen ZZ	1983	Before 1990	Guangdong	Areas with population infection rate ≥ 1.0%	21.8402	28.1843	14.1837	1724	764	155	46	0.712	Dog	Stool examination	92	16	17.39
Yes	A preliminary investigation on the prevalence of clonorchiasis in Guangdong Province	Chinese	Chen ZZ	1983	Before 1990	Guangdong	Areas with population infection rate ≥ 1.0%	21.8402	28.1843	14.1837	1724	764	155	46	0.712	Pig	Stool examination	103	0	0
Yes	A preliminary investigation on the prevalence of clonorchiasis in Guangdong Province	Chinese	Chen ZZ	1983	Before 1990	Guangdong	Areas with population infection rate ≥ 1.0%	21.8402	28.1843	14.1837	1724	764	155	46	0.712	Cattle	Stool examination	38	0	0
Yes	A preliminary investigation on the prevalence of clonorchiasis in Guangdong Province	Chinese	Chen ZZ	1983	Before 1990	Guangdong	Areas with population infection rate ≥ 1.0%	21.8402	28.1843	14.1837	1724	764	155	46	0.712	Dog	Necropsy examination	43	16	37.21
Yes	A preliminary investigation on the prevalence of clonorchiasis in Guangdong Province	Chinese	Chen ZZ	1983	Before 1990	Guangdong	Areas with population infection rate ≥ 1.0%	21.8402	28.1843	14.1837	1724	764	155	46	0.712	Pig	Necropsy examination	51	0	0
No	A preliminary investigation on the prevalence of clonorchiasis in Guangdong Province	Chinese	Chen ZZ	1983	Before 1990	Guangdong	Areas with population infection rate ≥ 1.0%	21.8402	28.1843	14.1837	1724	764	155	46	0.712	Cat	Necropsy examination	8	3	37.5
No	Observation on the control effect of hepatosomiasis in a village of Sanshui County	Chinese	Chen XQ	1990	Before 1990	Guangdong	Areas with population infection rate ≥ 1.0%	22.1548	28.569	14.406	1748	749	149	9	0.668	Dog	Necropsy examination	2	2	100	No	No	No	Yes	Yes	Yes	Yes	Yes	Yes	Yes	Low
Yes	Epidemiological survey of clonorchiasis in Panqiao Township, Yangxin County, Hubei Province	Chinese	Chen SL	1996	1990-1999	Hubei	Areas with population infection rate < 1.0%	16.5699	27.2792	5.2725	1435	544	159	183	0.712	Pig	Stool examination: Kato-Katz	24	4	16.67	No	No	No	Yes	Yes	Yes	Yes	Yes	Yes	Yes	Low
No	Epidemiological survey of clonorchiasis in Panqiao Township, Yangxin County, Hubei Province	Chinese	Chen SL	1996	1990-1999	Hubei	Areas with population infection rate < 1.0%	16.5699	27.2792	5.2725	1435	544	159	183	0.712	Cat	Stool examination: Kato-Katz	11	4	36.36
No	Epidemiological survey of clonorchiasis in Panqiao Township, Yangxin County, Hubei Province	Chinese	Chen SL	1996	1990-1999	Hubei	Areas with population infection rate < 1.0%	16.5699	27.2792	5.2725	1435	544	159	183	0.712	Cattle	Stool examination: Kato-Katz	19	0	0
No	Epidemiological survey of clonorchiasis in Panqiao Township, Yangxin County, Hubei Province	Chinese	Chen SL	1996	1990-1999	Hubei	Areas with population infection rate < 1.0%	16.5699	27.2792	5.2725	1435	544	159	183	0.712	Rat	Necropsy examination	10	0	0
Yes	Investigation and study on canine zoonosis	Chinese	Chen SL	1996	Before 1990	Hunan	Areas with population infection rate < 1.0%	18.4228	28.4587	7.77267	1430	422	207	73	0.692	Dog	Necropsy examination	106	50	47.16	No	No	No	Yes	Yes	Yes	Yes	Yes	Yes	Yes	Low
No	Study on risk factors and comprehensive control and prevention mode of Clonorchis sinensis infection in high－risk areas in Hunan Province	Chinese	Chen PH	2012	2000-2009	Hunan	Areas with population infection rate < 1.0%	18.2697	28.1075	7.80967	1359	392	197	118	0.636	Dog	Necropsy examination	7	6	85.71	No	No	Yes	Yes	Yes	Yes	Yes	Yes	Yes	Yes	Low
Yes	Investigation of parasitic infections in alimentary canal of cats and dogs in Wuhua County	Chinese	Chen DX	2004	2000-2009	Guangdong	Areas with population infection rate ≥ 1.0%	21.3695	27.9017	13.6432	1591	613	169	122	0.672	Cat	Stool examination: direct smear	90	26	28.89	No	No	No	Yes	Yes	Yes	Yes	Yes	Yes	Yes	Low
Yes	Investigation of parasitic infections in alimentary canal of cats and dogs in Wuhua County	Chinese	Chen DX	2004	2000-2009	Guangdong	Areas with population infection rate ≥ 1.0%	21.3695	27.9017	13.6432	1591	613	169	122	0.672	Dog	Stool examination: direct smear	114	0	0
No	Epidemiological investigation of clonorchiasis in Linan commune, Lixian county, Hunan province	Chinese	Chen CE	1983	Before 1990	Hunan	Areas with population infection rate < 1.0%	17.0031	27.274	6.17	1209	464	116	42	0.608	Duck	Necropsy examination	2	1	50	No	No	No	Yes	Yes	Yes	Yes	Yes	Yes	Yes	Low
No	Epidemiological investigation of clonorchiasis in Linan commune, Lixian county, Hunan province	Chinese	Chen CE	1983	Before 1990	Hunan	Areas with population infection rate < 1.0%	17.0031	27.274	6.17	1209	464	116	42	0.608	Dog	Necropsy examination	5	4	80
No	Epidemiological investigation of clonorchiasis in Linan commune, Lixian county, Hunan province	Chinese	Chen CE	1983	Before 1990	Hunan	Areas with population infection rate < 1.0%	17.0031	27.274	6.17	1209	464	116	42	0.608	Cat	Necropsy examination	4	4	100
No	Epidemiological investigation of clonorchiasis in Sanshui City	Chinese	Cai WA	1994	Before 1990	Guangdong	Areas with population infection rate ≥ 1.0%	22.1548	28.569	14.406	1748	749	149	9	0.668	Dog	Necropsy examination	3	3	100	No	No	No	Yes	Yes	Yes	Yes	Yes	Yes	Yes	Low
Yes	Epidemic investigation of clonorchiasis in the eastern area of Heilongjiang Province	Chinese	Cai LS	2002	2000-2009	Heilongjiang	Areas with population infection rate ≥ 1.0%	3.32983	19.9227	-15.5568	559	321	19	227	0.9	Cat	Necropsy examination	32	30	93.75	No	No	No	Yes	Yes	Yes	Yes	Yes	Yes	Yes	Low
Yes	Epidemic investigation of clonorchiasis in the eastern area of Heilongjiang Province	Chinese	Cai LS	2002	2000-2009	Heilongjiang	Areas with population infection rate ≥ 1.0%	3.32983	19.9227	-15.5568	559	321	19	227	0.9	Dog	Necropsy examination	21	7	33.33
No	Epidemic investigation of clonorchiasis in the eastern area of Heilongjiang Province	Chinese	Cai LS	2002	2000-2009	Heilongjiang	Areas with population infection rate ≥ 1.0%	3.32983	19.9227	-15.5568	559	321	19	227	0.9	Pig	Necropsy examination	3	3	100
Yes	Investigation on Clonorchis sinensis in Chaozhou City, Guangdong Province	Chinese	Lin SS	1990	1990-1999	Guangdong	Areas with population infection rate ≥ 1.0%	21.8842	28.1305	14.699	1548	569	138	11	0.636	Cat	Unspecified	27	17	65.38	No	No	No	Yes	Yes	Yes	No	No	Yes	Yes	Moderate
Yes	Investigation on Clonorchis sinensis in Chaozhou City, Guangdong Province	Chinese	Lin SS	1990	1990-1999	Guangdong	Areas with population infection rate ≥ 1.0%	21.8842	28.1305	14.699	1548	569	138	11	0.636	Dog	Unspecified	30	26	86.67
Yes	Investigation on Clonorchis sinensis in Yanting County, Sichuan Province	Chinese	Ma DD	1990	Before 1990	Sichuan	Areas with population infection rate < 1.0%	16.605	25.559	6.91667	996	558	27	434	0.688	Cat	Stool examination	38	2	5.26
Yes	Investigation on Clonorchis sinensis in Yanting County, Sichuan Province	Chinese	Ma DD	1990	Before 1990	Sichuan	Areas with population infection rate < 1.0%	16.605	25.559	6.91667	996	558	27	434	0.688	Dog	Stool examination	55	0	0
Yes	Investigation on Clonorchis sinensis in Yanting County, Sichuan Province	Chinese	Ma DD	1990	Before 1990	Sichuan	Areas with population infection rate < 1.0%	16.605	25.559	6.91667	996	558	27	434	0.688	Pig	Necropsy examination	77	0	0
No	Investigation on Clonorchis sinensis in Yanting County, Sichuan Province	Chinese	Ma DD	1990	Before 1990	Sichuan	Areas with population infection rate < 1.0%	16.605	25.559	6.91667	996	558	27	434	0.688	Duck	Necropsy examination	11	0	0
No	Investigation on Clonorchis sinensis infection among school students in Huaiyuan County, Anhui Province	Chinese	Zhen SL	1990	Before 1990	Sichuan	Areas with population infection rate < 1.0%	16.605	25.559	6.91667	996	558	27	434	0.688	Cat	Necropsy examination	3	2	66.6667
No	Investigation on Clonorchis sinensis infection among school students in Huaiyuan County, Anhui Province	Chinese	Zhen SL	1990	Before 1990	Sichuan	Areas with population infection rate < 1.0%	16.605	25.559	6.91667	996	558	27	434	0.688	Pig	Necropsy examination	10	10	100
No	Epidemiological investigation and treatment report of clonorchiasis in Xiayuan brigade of Lishi Commune, Qujiang County	Chinese	Unspecifiedn	1976	Before 1990	Guangdong	Areas with population infection rate ≥ 1.0%	20.6316	28.5352	11.6958	1588	578	176	108	0.692	Dog	Necropsy examination	3	2	66.6667	No	No	No	Yes	Yes	Yes	Yes	Yes	Yes	Yes	Low
No	Epidemiological investigation of clonorchiasis in Meixian County	Chinese	Unspecifiedn	1976	Before 1990	Guangdong	Areas with population infection rate ≥ 1.0%	21.3695	27.9017	13.6432	1591	613	169	122	0.672	Cat	Unspecified	3	2	66.6667	No	No	No	Yes	Yes	Yes	No	No	Yes	Yes	Moderate
No	Epidemiological investigation of clonorchiasis in Meixian County	Chinese	Unspecifiedn	1976	Before 1990	Guangdong	Areas with population infection rate ≥ 1.0%	21.3695	27.9017	13.6432	1591	613	169	122	0.672	Cat	Necropsy examination	7	6	85.7143
No	Epidemiological investigation of clonorchiasis in Meixian County	Chinese	Unspecifiedn	1976	Before 1990	Guangdong	Areas with population infection rate ≥ 1.0%	21.3695	27.9017	13.6432	1591	613	169	122	0.672	Dog	Necropsy examination	1	1	100
Yes	Study on the distribution and examination method of Clonorchis sinensis in Hubei Province	Chinese	Yang F	2002	2000-2009	Hubei	Areas with population infection rate < 1.0%	16.7981	27.209	5.73433	1070	416	91	33	0.692	Cat	Unspecified	225	79	35.11	No	No	No	Yes	Yes	Yes	No	No	Yes	Yes	Moderate
Yes	Study on the distribution and examination method of Clonorchis sinensis in Hubei Province	Chinese	Yang F	2002	2000-2009	Hubei	Areas with population infection rate < 1.0%	16.7981	27.209	5.73433	1070	416	91	33	0.692	Dog	Unspecified	115	13	11.3
Yes	Study on the distribution and examination method of Clonorchis sinensis in Hubei Province	Chinese	Yang F	2002	2000-2009	Hubei	Areas with population infection rate < 1.0%	16.7981	27.209	5.73433	1070	416	91	33	0.692	Pig	Unspecified	329	11	3.44
Yes	Study on the distribution and examination method of Clonorchis sinensis in Hubei Province	Chinese	Yang F	2002	2000-2009	Hubei	Areas with population infection rate < 1.0%	16.3495	27.1297	4.8045	985	429	63	70	0.288	Hog badger	Unspecified	28	2	7.14
Yes	Study on the distribution and examination method of Clonorchis sinensis in Hubei Province	Chinese	Yang F	2002	2000-2009	Hubei	Areas with population infection rate < 1.0%	16.7981	27.209	5.73433	1070	416	91	33	0.692	Rat	Unspecified	196	5	2.55
Yes	Study on the distribution and examination method of Clonorchis sinensis in Hubei Province	Chinese	Yang F	2002	2000-2009	Hubei	Areas with population infection rate < 1.0%	16.7981	27.209	5.73433	1070	416	91	33	0.692	Cattle	Unspecified	172	1	0.58
Yes	Study on the distribution and examination method of Clonorchis sinensis in Hubei Province	Chinese	Yang F	2002	2000-2009	Hubei	Areas with population infection rate < 1.0%	15.9086	26.6992	4.36433	1056	454	84	76	0.736	Chicken	Unspecified	178	0	0
Yes	Study on the distribution and examination method of Clonorchis sinensis in Hubei Province	Chinese	Yang F	2002	2000-2009	Hubei	Areas with population infection rate < 1.0%	15.9086	26.6992	4.36433	1056	454	84	76	0.736	Duck	Unspecified	98	0	0
Yes	Study on the distribution and examination method of Clonorchis sinensis in Hubei Province	Chinese	Yang F	2002	2000-2009	Hubei	Areas with population infection rate < 1.0%	15.9086	26.6992	4.36433	1056	454	84	76	0.736	Rabbit	Unspecified	55	0	0
Yes	Study on the distribution and examination method of Clonorchis sinensis in Hubei Province	Chinese	Yang F	2002	2000-2009	Hubei	Areas with population infection rate < 1.0%	15.9086	26.6992	4.36433	1056	454	84	76	0.736	Sheep	Unspecified	42	0	0
Yes	Fauna investigation of dog parasitic worms in Tangwanghe Valley, Heilongjiang Province	Chinese	Zhou YC	1987	Before 1990	Heilongjiang	Areas with population infection rate ≥ 1.0%	1.13804	18.9327	-19.221	637	416	18	323	0.9	Dog	Necropsy examination	84	21	25	No	No	No	Yes	Yes	Yes	Yes	Yes	Yes	Yes	Low
Yes	Pathogenic investigation of gastrointestinal parasites in domestic dogs and cats in Beijing	Chinese	Yu YL	2006	2000-2009	Beijing	Areas with population infection rate < 1.0%	12.3484	25.2813	-1.90633	559	422	11	56	0.488	Dog	Stool examination	2296	4	0.17	No	No	No	Yes	Yes	Yes	Yes	Yes	Yes	Yes	Low
Yes	Pathogenic investigation of gastrointestinal parasites in domestic dogs and cats in Beijing	Chinese	Yu YL	2006	2000-2009	Beijing	Areas with population infection rate < 1.0%	12.3484	25.2813	-1.90633	559	422	11	56	0.488	Cat	Stool examination	126	7	5.56
No	Ectopic parasitism of Clonorchis sinensis in cats	Chinese	Yi MH	1993	1990-1999	Jiangxi	Areas with population infection rate < 1.0%	17.5525	27.7765	6.67533	1542	501	200	84	0.876	Cat	Necropsy examination	3	3	100	No	No	No	Yes	Yes	Yes	Yes	Yes	Yes	Yes	Low
Yes	Investigation on the species of parasites in canine digestive tract	Chinese	Yang WL	2004	2000-2009	Beijing	Areas with population infection rate < 1.0%	12.3484	25.2813	-1.90633	559	422	11	56	0.488	Dog	Stool examination: direct smear	3152	15	0.48	No	No	No	Yes	Yes	Yes	Yes	Yes	Yes	Yes	Low
Yes	Detection of gastrointestinal parasite eggs in dogs and cats from Minhang District of Shanghai	Chinese	Xing T	2020	After 2010	Shanghai	Areas with population infection rate < 1.0%	16.4126	26.7033	5.67717	1011	422	136	6	0.428	Dog	Stool examination	200	43	21.5	No	No	No	Yes	Yes	Yes	Yes	Yes	Yes	Yes	Low
Yes	Detection of gastrointestinal parasite eggs in dogs and cats from Minhang District of Shanghai	Chinese	Xing T	2020	After 2010	Shanghai	Areas with population infection rate < 1.0%	16.4126	26.7033	5.67717	1011	422	136	6	0.428	Cat	Stool examination	80	25	31.25
No	An epidemiological study of clonorchiasis in the county of Luo-bei , Heilongjiang Province	Chinese	Wen GZ	1986	Before 1990	Heilongjiang	Areas with population infection rate ≥ 1.0%	2.51408	20.1965	-17.6085	583	353	18	77	0.9	Cat	Necropsy examination	9	8	88.8889	No	No	No	Yes	Yes	Yes	Yes	Yes	Yes	Yes	Low
No	An epidemiological study of clonorchiasis in the county of Luo-bei , Heilongjiang Province	Chinese	Wen GZ	1986	Before 1990	Heilongjiang	Areas with population infection rate ≥ 1.0%	2.51408	20.1965	-17.6085	583	353	18	77	0.9	Dog	Necropsy examination	6	0	0
Yes	Investigation of intestinal parasite infections in dogs in Taizhou and studies of efficacy of drugs against canine parasitic diseases	Chinese	Wei DX	2018	After 2010	Jiangsu	Areas with population infection rate < 1.0%	15.2715	26.4232	3.606	987	479	108	5	0.62	Dog	Stool examination	621	4	0.64	No	No	No	Yes	Yes	Yes	Yes	Yes	Yes	Yes	Low
Yes	Investigation on domestic dog and cat gastro-intestinal tract parasite etiology of Hunan Yongzhou area	Chinese	Tang W	2008	2000-2009	Hunan	Areas with population infection rate < 1.0%	18.2697	28.1075	7.80967	1359	392	197	118	0.636	Dog	Stool examination	1632	131	8.03	No	No	No	Yes	Yes	Yes	Yes	Yes	Yes	Yes	Low
Yes	Investigation on domestic dog and cat gastro-intestinal tract parasite etiology of Hunan Yongzhou area	Chinese	Tang W	2008	2000-2009	Hunan	Areas with population infection rate < 1.0%	18.2697	28.1075	7.80967	1359	392	197	118	0.636	Cat	Stool examination	57	12	21.05
No	Fauna investigation of dog parasitic worms in Luobei County	Chinese	Xu SK	1997	1990-1999	Heilongjiang	Areas with population infection rate ≥ 1.0%	2.51408	20.1965	-17.6085	583	353	18	77	0.9	Dog	Necropsy examination	10	5	50	No	No	No	Yes	Yes	Yes	Yes	Yes	Yes	Yes	Low
Yes	Investigation report on clonorchiasis in cats and dogs	Chinese	Xuan CZ	1990	Before 1990	Heilongjiang	Areas with population infection rate ≥ 1.0%	2.71671	20.2532	-17.2805	581	363	16	89	0.804	Cat	Necropsy examination	31	19	61.29	No	No	No	Yes	Yes	Yes	Yes	Yes	Yes	Yes	Low
Yes	Investigation report on clonorchiasis in cats and dogs	Chinese	Xuan CZ	1990	Before 1990	Heilongjiang	Areas with population infection rate ≥ 1.0%	2.71671	20.2532	-17.2805	581	363	16	89	0.804	Dog	Necropsy examination	32	9	28.13
Yes	Investigation on the epidemic situation of clonorchiasis in Fuyang County, Anhui Province	Chinese	Li XX	1964	Before 1990	Anhui	Areas with population infection rate < 1.0%	15.4833	26.7502	3.45467	888	417	70	28	0.728	Rat	Unspecified	140	8	5.71	No	No	No	Yes	Yes	Yes	No	No	Yes	Yes	Moderate
No	Investigation on the epidemic situation of clonorchiasis in Fuyang County, Anhui Province	Chinese	Li XX	1964	Before 1990	Anhui	Areas with population infection rate < 1.0%	15.4833	26.7502	3.45467	888	417	70	28	0.728	Pig	Unspecified	17	12	70.5882
No	Investigation on the epidemic situation of clonorchiasis in Fuyang County, Anhui Province	Chinese	Li XX	1964	Before 1990	Anhui	Areas with population infection rate < 1.0%	15.4833	26.7502	3.45467	888	417	70	28	0.728	Dog	Unspecified	11	5	45.4545
No	Investigation on the epidemic situation of clonorchiasis in Fuyang County, Anhui Province	Chinese	Li XX	1964	Before 1990	Anhui	Areas with population infection rate < 1.0%	15.4833	26.7502	3.45467	888	417	70	28	0.728	Cat	Unspecified	2	1	50
No	Investigation on the epidemic situation of clonorchiasis in Fuyang County, Anhui Province	Chinese	Li XX	1964	Before 1990	Anhui	Areas with population infection rate < 1.0%	15.4833	26.7502	3.45467	888	417	70	28	0.728	Other	Unspecified	5	1	20
No	Investigation on the epidemic situation of clonorchiasis in Fuyang County, Anhui Province	Chinese	Li XX	1964	Before 1990	Anhui	Areas with population infection rate < 1.0%	15.4833	26.7502	3.45467	888	417	70	28	0.728	Rabbit	Unspecified	3	0	0
Yes	Survey of gastrointestinal parasites in dogs in Ganzhou	Chinese	Song J	2015	After 2010	Jiangxi	Areas with population infection rate < 1.0%	19.41	28.386	9.47233	1460	429	217	123	0.28	Dog	Stool examination	516	35	6.78	No	No	No	Yes	Yes	Yes	Yes	Yes	Yes	Yes	Low
No	A preliminary investigation on clonorchiasis in three communes of Qianwu, Pujiang County	Chinese	Lou LD	1982	Before 1990	Zhejiang	Areas with population infection rate < 1.0%	16.3844	26.33	5.8715	1448	503	182	198	0.808	Dog	Necropsy examination	3	2	66.67	No	No	No	Yes	Yes	Yes	Yes	Yes	Yes	Yes	Low
Yes	Investigation on the first clonorchiasis in Shanggao County	Chinese	Yi MH	1983	Before 1990	Jiangxi	Areas with population infection rate < 1.0%	17.5525	27.7765	6.67533	1542	501	200	84	0.78	Dog	Necropsy examination	52	22	42.3	No	No	No	Yes	Yes	Yes	Yes	Yes	Yes	Yes	Low
No	Investigation on the first clonorchiasis in Shanggao County	Chinese	Yi MH	1983	Before 1990	Jiangxi	Areas with population infection rate < 1.0%	17.5525	27.7765	6.67533	1542	501	200	84	0.78	Cat	Necropsy examination	3	3	100
No	Investigation on the first clonorchiasis in Shanggao County	Chinese	Yi MH	1983	Before 1990	Jiangxi	Areas with population infection rate < 1.0%	17.5525	27.7765	6.67533	1542	501	200	84	0.78	Duck	Necropsy examination	2	2	100
Yes	Epidemiological investigation of Clonorchis sinensis in dogs and cats and study on specific PCR detection method	Chinese	Tang JD	2008	2000-2009	Guangdong	Areas with population infection rate ≥ 1.0%	22.5945	28.6645	15.2115	1899	859	136	6	0.236	Dog	Necropsy examination	503	102	20.28	No	No	No	Yes	Yes	Yes	Yes	Yes	Yes	Yes	Low
Yes	Epidemiological investigation of Clonorchis sinensis in dogs and cats and study on specific PCR detection method	Chinese	Tang JD	2008	2000-2009	Guangdong	Areas with population infection rate ≥ 1.0%	22.2874	28.5095	14.693	1692	728	153	17	0.388	Cat	Necropsy examination	208	95	45.67
No	Epidemic status of Clonorchis sinensis in an epidemic spot	Chinese	Zeng MA	1989	Before 1990	Sichuan	Areas with population infection rate < 1.0%	16.756	25.3552	7.39633	1044	570	41	442	0.832	Dog	Necropsy examination	2	1	50	No	No	No	Yes	Yes	Yes	Yes	Yes	Yes	Yes	Low
No	Epidemic status of Clonorchis sinensis in an epidemic spot	Chinese	Zeng MA	1989	Before 1990	Sichuan	Areas with population infection rate < 1.0%	16.756	25.3552	7.39633	1044	570	41	442	0.832	Dog	Necropsy examination	8	2	25
No	Epidemiological investigation and clinical observation of clonorchiasis	Chinese	Li YQ	1980	Before 1990	Beijing	Areas with population infection rate < 1.0%	12.132	25.1272	-2.31667	562	438	10	28	0.592	Cat	Necropsy examination	8	6	75	No	No	No	Yes	Yes	Yes	Yes	Yes	Yes	Yes	Low
No	Epidemiological investigation and clinical observation of clonorchiasis	Chinese	Li YQ	1980	Before 1990	Beijing	Areas with population infection rate < 1.0%	12.132	25.1272	-2.31667	562	438	10	28	0.592	Dog	Necropsy examination	1	1	100
No	Epidemiological investigation and clinical observation of clonorchiasis	Chinese	Li YQ	1980	Before 1990	Beijing	Areas with population infection rate < 1.0%	12.132	25.1272	-2.31667	562	438	10	28	0.592	Chicken	Necropsy examination	1	0	0
No	Epidemiological investigation and clinical observation of clonorchiasis	Chinese	Li YQ	1980	Before 1990	Beijing	Areas with population infection rate < 1.0%	12.132	25.1272	-2.31667	562	438	10	28	0.592	Duck	Necropsy examination	1	0	0
No	Epidemiological investigation and clinical observation of clonorchiasis	Chinese	Li YQ	1980	Before 1990	Beijing	Areas with population infection rate < 1.0%	12.132	25.1272	-2.31667	562	438	10	28	0.592	Pig	Necropsy examination	1	0	0
No	Epidemiological survey of clonorchiasis in Gong'an County, Hubei Province	Chinese	Zou SC	2006	2000-2009	Hubei	Areas with population infection rate < 1.0%	16.7553	27.1508	5.806	1135	436	103	35	0.796	Cat	Stool examination	10	7	70	No	No	No	Yes	Yes	Yes	Yes	Yes	Yes	Yes	Low
No	Epidemiological survey of clonorchiasis in Gong'an County, Hubei Province	Chinese	Zou SC	2006	2000-2009	Hubei	Areas with population infection rate < 1.0%	16.7553	27.1508	5.806	1135	436	103	35	0.796	Pig	Necropsy examination	19	7	36.8421
No	Epidemiological survey of clonorchiasis in Gong'an County, Hubei Province	Chinese	Zou SC	2006	2000-2009	Hubei	Areas with population infection rate < 1.0%	16.7553	27.1508	5.806	1135	436	103	35	0.796	Cattle	Stool examination	3	0	0
No	Epidemiological survey of clonorchiasis in Gong'an County, Hubei Province	Chinese	Zou SC	2006	2000-2009	Hubei	Areas with population infection rate < 1.0%	16.7553	27.1508	5.806	1135	436	103	35	0.796	Cattle	Necropsy examination	2	0	0
No	Epidemiological survey of clonorchiasis in Gong'an County, Hubei Province	Chinese	Zou SC	2006	2000-2009	Hubei	Areas with population infection rate < 1.0%	16.7553	27.1508	5.806	1135	436	103	35	0.796	Chicken	Necropsy examination	10	0	0
Yes	Study on the control measures of clonorchiasis	Chinese	Cheng YL	1991	Before 1990	Sichuan	Areas with population infection rate < 1.0%	17.2908	26.4875	7.56933	1228	519	60	431	0.66	Dog	Stool examination: sedimentation	71	15	21.13	No	No	No	Yes	Yes	Yes	Yes	Yes	Yes	Yes	Low
Yes	Study on the control measures of clonorchiasis	Chinese	Cheng YL	1991	Before 1990	Sichuan	Areas with population infection rate < 1.0%	17.2908	26.4875	7.56933	1228	519	60	431	0.66	Pig	Stool examination: sedimentation	135	1	0.74
Yes	Study on the control measures of clonorchiasis	Chinese	Cheng YL	1991	1990-1999	Sichuan	Areas with population infection rate < 1.0%	17.2908	26.4875	7.56933	1228	519	60	431	0.66	Pig	Stool examination: sedimentation	60	0	0
No	Study on the control measures of clonorchiasis	Chinese	Cheng YL	1991	Before 1990	Sichuan	Areas with population infection rate < 1.0%	17.2908	26.4875	7.56933	1228	519	60	431	0.66	Cat	Stool examination: sedimentation	7	3	42.86
No	Study on the control measures of clonorchiasis	Chinese	Cheng YL	1991	1990-1999	Sichuan	Areas with population infection rate < 1.0%	17.2908	26.4875	7.56933	1228	519	60	431	0.66	Dog	Stool examination: sedimentation	13	1	7.69231
No	Study on the control measures of clonorchiasis	Chinese	Cheng YL	1991	1990-1999	Sichuan	Areas with population infection rate < 1.0%	17.2908	26.4875	7.56933	1228	519	60	431	0.66	Cat	Stool examination: sedimentation	4	2	50
No	Epidemiological investigation and control of clonorchiasis in Xinyi City	Chinese	Zhang ZC	2007	2000-2009	Jiangsu	Areas with population infection rate < 1.0%	14.26	25.8592	1.7075	689	435	52	25	0.752	Dog	Necropsy examination	10	6	60	No	No	No	Yes	Yes	Yes	Yes	Yes	Yes	Yes	Low
No	Epidemiological study on clonorchiasis in endemic areas	Chinese	Liu XN	2003	2000-2009	Guangdong	Areas with population infection rate ≥ 1.0%	22.3578	28.5407	14.8382	1765	797	139	-1	0.332	Dog	Necropsy examination	4	1	25	No	No	No	Yes	Yes	Yes	Yes	Yes	Yes	Yes	Low
No	Epidemiological study on clonorchiasis in endemic areas	Chinese	Liu XN	2003	2000-2009	Guangdong	Areas with population infection rate ≥ 1.0%	22.3578	28.5407	14.8382	1765	797	139	-1	0.332	Cat	Necropsy examination	18	6	33.3333
Yes	Epidemiological investigation of clonorchiasis in Nenjiang River basin, Jilin Province	Chinese	Wang F	2007	2000-2009	Jilin	Areas with population infection rate ≥ 1.0%	0.590542	19.2572	-20.5842	494	335	11	261	0.872	Dog	Necropsy examination	33	9	27.27	No	No	No	Yes	Yes	Yes	Yes	Yes	Yes	Yes	Low
No	Epidemiological investigation of Clonorchis sinensis and echinochloa crassipes in the Whitefish Race brigade of Yanglin Commune, Hanchuan County, Hubei Province	Chinese	Wang XD	1979	Before 1990	Hubei	Areas with population infection rate < 1.0%	16.7808	27.5232	5.42817	1199	474	117	26	0.64	Cat	Necropsy examination	3	3	100	No	No	No	Yes	Yes	Yes	Yes	Yes	Yes	Yes	Low
Yes	Survey on Clonorchis sinensis infection and in fluencing factors, Jinhu County, 2018-2020	Chinese	Li SM	2022	After 2010	Jiangsu	Areas with population infection rate < 1.0%	15.0159	26.1722	3.18233	886	460	82	7	0.432	Cat	Stool examination: Kato-Katz	62	2	3.23	No	No	No	Yes	Yes	Yes	Yes	Yes	Yes	Yes	Low
Yes	Survey on Clonorchis sinensis infection and in fluencing factors, Jinhu County, 2018-2020	Chinese	Li SM	2022	After 2010	Jiangsu	Areas with population infection rate < 1.0%	15.0159	26.1722	3.18233	886	460	82	7	0.432	Dog	Stool examination: Kato-Katz	61	1	1.64
Yes	Survey on Clonorchis sinensis infection and in fluencing factors, Jinhu County, 2018-2020	Chinese	Li SM	2022	After 2010	Jiangsu	Areas with population infection rate < 1.0%	15.0159	26.1722	3.18233	886	460	82	7	0.432	Pig	Stool examination: Kato-Katz	60	0	0
Yes	Preliminary report on the intestinal parasites and their diversity in captive chinese alligators	English	Zhao JH	2015	After 2010	Anhui	Areas with population infection rate < 1.0%	15.4741	26.0642	4.72533	1373	588	108	185	0.852	Crocodile	Stool examination	328	9	2.74	No	No	No	Yes	Yes	Yes	Yes	Yes	Yes	Yes	Low
Yes	Prevalence of helminthes in adult dogs in Heilongjiang Province, the people's republic of China	English	Wang, C. R.	2006	2000-2009	Heilongjiang	Areas with population infection rate ≥ 1.0%	4.53879	22.071	-15.1675	516	346	12	117	0.612	Dog	Necropsy examination	178	47	26.4	No	No	No	Yes	Yes	Yes	Yes	Yes	Yes	Yes	Low
Yes	Prevalence of intestinal helminth infections in Jiangsu Province, eastern China; a cross-sectional survey conducted in 2015	English	Dai, Y.	2019	After 2010	Jiangsu	Areas with population infection rate < 1.0%	14.9522	26.1315	3.029	883	452	82	20	0.864	Cat	Stool examination: Kato-Katz	435	28	6.44	No	No	No	Yes	Yes	Yes	Yes	Yes	Yes	Yes	Low
Yes	Prevalence of intestinal helminth infections in Jiangsu Province, eastern China; a cross-sectional survey conducted in 2015	English	Dai, Y.	2019	After 2010	Jiangsu	Areas with population infection rate < 1.0%	14.9522	26.1315	3.029	883	452	82	20	0.864	Dog	Stool examination: Kato-Katz	440	3	0.68
Yes	Prevalence of intestinal helminth infections in Jiangsu Province, eastern China; a cross-sectional survey conducted in 2015	English	Dai, Y.	2019	After 2010	Jiangsu	Areas with population infection rate < 1.0%	14.9522	26.1315	3.029	883	452	82	20	0.864	Pig	Stool examination: Kato-Katz	296	6	2.03
Yes	Severe infection of adult dogs with helminths in Hunan Province, China poses significant public health concerns	English	Dai, R. S.	2009	2000-2009	Hunan	Areas with population infection rate < 1.0%	17.7463	28.0162	7.025	1391	430	191	136	0.22	Dog	Necropsy examination	438	129	29.45	No	No	No	Yes	Yes	Yes	Yes	Yes	Yes	Yes	Low
Yes	Prevalence of fish-borne zoonotic trematode infection in Jilin Province, China	English	Wang, Y. R.	2022	After 2010	Jilin	Areas with population infection rate ≥ 1.0%	4.78671	21.1588	-14.1063	651	420	19	250	0.9	Dog	Stool examination: direct smear	28	13	46.43	No	No	No	Yes	Yes	Yes	Yes	Yes	Yes	Yes	Low
Yes	Prevalence of fish-borne zoonotic trematode infection in Jilin Province, China	English	Wang, Y. R.	2022	After 2010	Jilin	Areas with population infection rate ≥ 1.0%	4.78671	21.1588	-14.1063	651	420	19	250	0.9	Pig	Stool examination: direct smear	78	0	0
Yes	Prevalence of fish-borne zoonotic trematode infection in Jilin Province, China	English	Wang, Y. R.	2022	After 2010	Jilin	Areas with population infection rate ≥ 1.0%	4.78671	21.1588	-14.1063	651	420	19	250	0.9	Duck	Stool examination: direct smear	37	0	0
