# Supplementary material for: Spatio-temporal disparities of Clonorchis sinensis infection in animal hosts in China: a systematic review and meta-analysis
Source: Infect Dis Poverty. 2023 Oct 17;12:97. doi: 10.1186/s40249-023-01146-4 (PMC10580589; doi:10.1186/s40249-023-01146-4)
Supplement: Supplementary file 13 — Additional file 13: Table S5. Multivariable meta-regression analysis for Clonorchis sinensis infection in the first intermediate hosts, the second intermediate hosts, and animal reservoirs. [file 40249_2023_1146_MOESM13_ESM.xls]

## Sheet: Sheet1 
Table S5. Multivariable meta-regression analysis for Clonorchis sinensis infection in the first intermediate hosts, the second intermediate hosts, and animal reservoirs
	All areas								Areas with population infection rate ≥ 1.0%								Areas with population infection rate < 1.0%
	Estimate (95% CI)	S.E.	Z	P	I2	R2 , % (QM P value)	QE P value		Estimate (95% CI)	S.E.	Z	P	I2	R2 , % (QM P value)	QE P value		Estimate (95% CI)	S.E.	Z	P	I2	R2 , % (QM P value)	QE P value
All first intermediate hosts					0.989	0.9 (0.3233)	< 0.0001						0.972	0.2 (0.3867)	< 0.0001						0.9918	14.9 (0.0054)	< 0.0001
Taxonomic class
Bithynia vs. Parafossarulus	-0.0386 (-0.0835; 0.0063)	0.0229	-1.6835	0.0923					0.0139 (-0.0407; 0.0685)	0.0279	0.4976	0.6187					-0.0704 (-0.1363; -0.0046)	0.0336	-2.0971	0.036
Alocinma vs. Parafossarulus	-0.02 (-0.0604; 0.0204)	0.0206	-0.9704	0.3319					-0.003 (-0.0493; 0.0433)	0.0236	-0.1258	0.8999					-0.0427 (-0.1054; 0.0199)	0.032	-1.3364	0.1814
Semisulcospira vs. Parafossarulus	-0.0361 (-0.124; 0.0517)	0.0448	-0.8063	0.4201					-0.0309 (-0.1228; 0.0611)	0.0469	-0.6579	0.5106					-0.0431 (-0.1997; 0.1135)	0.0799	-0.539	0.5899
Melanoides vs. Parafossarulus	-0.0646 (-0.3078; 0.1787)	0.1241	-0.5202	0.6029					-0.075 (-0.2814; 0.1313)	0.1053	-0.7126	0.4761
Oncomelania vs. vs. Parafossarulus	-0.1057 (-0.3189; 0.1075)	0.1088	-0.9716	0.3313													-0.1093 (-0.3402; 0.1217)	0.1178	-0.9273	0.3538
Cipangopaludina vs. Parafossarulus	-0.0728 (-0.1591; 0.0136)	0.044	-1.6521	0.0985					-0.1012 (-0.2053; 0.0028)	0.0531	-1.9071	0.0565					-0.0683 (-0.2003; 0.0638)	0.0674	-1.0134	0.3109
Lymnaea vs. Parafossarulus	-0.0671 (-0.1988; 0.0646)	0.0672	-0.9987	0.3179					-0.0873 (-0.2258; 0.0513)	0.0707	-1.2341	0.2172					-0.0896 (-0.3256; 0.1465)	0.1204	-0.7437	0.457
Unspecified vs. Parafossarulus	-0.0039 (-0.0611; 0.0533)	0.0292	-0.1323	0.8947					-0.076 (-0.1422; -0.0098)	0.0338	-2.2516	0.0243					0.0779 (-0.0182; 0.1739)	0.049	1.5888	0.1121
Period of investigating
1990–1999 vs. before 1990	0.0443 (0.0017; 0.0869)	0.0217	2.0372	0.0416					-0.0174 (-0.072; 0.0372)	0.0279	-0.6258	0.5314					0.0714 (0.0109; 0.132)	0.0309	2.3122	0.0208
2000–2009 vs. before 1990	0.0122 (-0.0255; 0.05)	0.0193	0.6355	0.5251					0.021 (-0.0228; 0.0648)	0.0224	0.9383	0.3481					-0.013 (-0.0753; 0.0493)	0.0318	-0.4081	0.6832
After 2010 vs. before 1990	-0.0388 (-0.1358; 0.0583)	0.0495	-0.7832	0.4335					-0.0356 (-0.1387; 0.0675)	0.0526	-0.6765	0.4987					-0.0829 (-0.2539; 0.0881)	0.0873	-0.9504	0.3419
Season of investigating
Summer vs. spring	-0.0356 (-0.1212; 0.0499)	0.0436	-0.8159	0.4146					-0.06 (-0.1767; 0.0566)	0.0595	-1.0084	0.3132					0.001 (-0.133; 0.1349)	0.0683	0.0139	0.9889
Autumn vs. spring	0.0052 (-0.0782; 0.0887)	0.0426	0.123	0.9021					0.0079 (-0.1094; 0.1252)	0.0599	0.1322	0.8948					0.0205 (-0.1053; 0.1463)	0.0642	0.3198	0.7491
Winter vs. spring	0.081 (-0.0541; 0.2162)	0.069	1.1752	0.2399					-0.0723 (-0.2377; 0.0931)	0.0844	-0.8564	0.3918					0.3391 (0.1268; 0.5514)	0.1083	3.1309	0.0017
Unspecified vs. spring	0.0015 (-0.0678; 0.0709)	0.0354	0.0435	0.9653					-0.038 (-0.1451; 0.0691)	0.0546	-0.6952	0.4869					0.0436 (-0.0496; 0.1369)	0.0476	0.9165	0.3594
P. striatulus					0.988	0.0 (0.4855)	< 0.0001						0.9852	0.0 (0.9418)	< 0.0001						0.9874	15.6 (0.0295)	< 0.0001
Period of investigating
1990–1999 vs. before 1990	0.0083 (-0.0472; 0.0637)	0.0283	0.2924	0.77					-0.0358 (-0.1293; 0.0578)	0.0477	-0.7491	0.4538					0.0308 (-0.0374; 0.099)	0.0348	0.8847	0.3763
2000–2009 vs. before 1990	0.0131 (-0.0427; 0.069)	0.0285	0.4615	0.6444					0.0004 (-0.0813; 0.0821)	0.0417	0.0088	0.993					0.0012 (-0.0841; 0.0865)	0.0435	0.028	0.9776
After 2010 vs. before 1990	-0.0549 (-0.1586; 0.0487)	0.0529	-1.0392	0.2987					-0.0217 (-0.1751; 0.1317)	0.0783	-0.2775	0.7814					-0.0856 (-0.2226; 0.0515)	0.0699	-1.2239	0.221
Season of investigating
Summer vs. spring	-0.0014 (-0.1371; 0.1344)	0.0693	-0.0197	0.9843					-0.1146 (-0.3565; 0.1274)	0.1234	-0.9281	0.3533					0.0423 (-0.1202; 0.2049)	0.0829	0.5105	0.6097
Autumn vs. spring	0.0099 (-0.1224; 0.1422)	0.0675	0.1467	0.8833					-0.1361 (-0.3638; 0.0915)	0.1162	-1.172	0.2412					0.0704 (-0.0912; 0.232)	0.0825	0.854	0.3931
Winter vs. spring	0.1566 (-0.0224; 0.3357)	0.0913	1.7148	0.0864					-0.1471 (-0.4256; 0.1314)	0.1421	-1.0353	0.3005					0.4004 (0.1605; 0.6403)	0.1224	3.2709	0.0011
Unspecified vs. spring	0.0207 (-0.0966; 0.1379)	0.0598	0.3452	0.7299					-0.1093 (-0.3193; 0.1007)	0.1071	-1.0203	0.3076					0.0799 (-0.0609; 0.2208)	0.0719	1.1122	0.266
All second intermediate hosts					0.9769	35.3 (< 0.0001)	< 0.0001						0.9683	33.1 (< 0.0001)	< 0.0001						0.9798	38.2 (< 0.0001)	< 0.0001
Taxonomic class
Cyprininae vs. Gobioninae	-0.4239 (-0.4801; -0.3677)	0.0287	-14.7774	<.0001					-0.3916 (-0.4764; -0.3068)	0.0433	-9.0516	<.0001					-0.4368 (-0.5131; -0.3604)	0.039	-11.2118	<.0001
Leuciscinae vs. Gobioninae	-0.3087 (-0.3783; -0.2391)	0.0355	-8.6959	<.0001					-0.2615 (-0.3513; -0.1718)	0.0458	-5.7134	<.0001					-0.393 (-0.5147; -0.2712)	0.0621	-6.3247	<.0001
Culterinae vs. Gobioninae	-0.3679 (-0.4304; -0.3055)	0.0319	-11.5477	<.0001					-0.3309 (-0.4242; -0.2375)	0.0476	-6.9457	<.0001					-0.3884 (-0.4732; -0.3036)	0.0433	-8.9795	<.0001
Acheilognathinae vs. Gobioninae	-0.3043 (-0.3923; -0.2163)	0.0449	-6.7752	<.0001					-0.181 (-0.3208; -0.0413)	0.0713	-2.5398	0.0111					-0.3731 (-0.4872; -0.2591)	0.0582	-6.4134	<.0001
Hypophthaemichthyinae vs. Gobioninae	-0.4013 (-0.4739; -0.3286)	0.0371	-10.829	<.0001					-0.3942 (-0.4894; -0.299)	0.0486	-8.1167	<.0001					-0.3997 (-0.5201; -0.2793)	0.0614	-6.5063	<.0001
Labeoninae vs. Gobioninae	-0.4033 (-0.5048; -0.3018)	0.0518	-7.7882	<.0001					-0.3933 (-0.5044; -0.2822)	0.0567	-6.9402	<.0001					-0.4627 (-0.781; -0.1445)	0.1624	-2.8498	0.0044
Cobitidae vs. Gobioninae	-0.4465 (-0.5654; -0.3277)	0.0606	-7.3639	<.0001					-0.4687 (-0.637; -0.3004)	0.0859	-5.4587	<.0001					-0.4249 (-0.5898; -0.2601)	0.0841	-5.052	<.0001
Other fish in Cyprinidae vs. Gobioninae	-0.4147 (-0.5684; -0.261)	0.0784	-5.2876	<.0001					-0.435 (-0.6353; -0.2346)	0.1022	-4.2554	<.0001					-0.4072 (-0.6384; -0.1761)	0.1179	-3.4534	0.0006
Cichlidae vs. Gobioninae	-0.4831 (-0.6007; -0.3654)	0.06	-8.0486	<.0001					-0.4851 (-0.6179; -0.3524)	0.0677	-7.1629	<.0001					-0.4459 (-0.6973; -0.1946)	0.1282	-3.4777	0.0005
Eleotridae vs. Gobioninae	-0.2073 (-0.3393; -0.0753)	0.0673	-3.079	0.0021					-0.2168 (-0.3947; -0.039)	0.0907	-2.3898	0.0169					-0.2503 (-0.4432; -0.0574)	0.0984	-2.5433	0.011
Other fish in Perciformes vs. Gobioninae	-0.4012 (-0.4939; -0.3084)	0.0473	-8.4781	<.0001					-0.4019 (-0.541; -0.2628)	0.071	-5.6626	<.0001					-0.4053 (-0.5296; -0.281)	0.0634	-6.3893	<.0001
Other fish except Perciformes and Cypriniformes vs. Gobioninae	-0.4841 (-0.5678; -0.4004)	0.0427	-11.338	<.0001					-0.5052 (-0.6258; -0.3847)	0.0615	-8.2174	<.0001					-0.4753 (-0.5911; -0.3595)	0.0591	-8.0441	<.0001
Unspecified fish vs. Gobioninae	-0.4556 (-0.5343; -0.3768)	0.0402	-11.3364	<.0001					-0.5032 (-0.6155; -0.391)	0.0573	-8.7851	<.0001					-0.396 (-0.5073; -0.2847)	0.0568	-6.9735	<.0001
Shellfish vs. Gobioninae	-0.6067 (-0.6973; -0.5161)	0.0462	-13.1219	<.0001					-0.5737 (-0.7509; -0.3966)	0.0904	-6.3478	<.0001					-0.604 (-0.7131; -0.4948)	0.0557	-10.841	<.0001
Period of investigating
1990–1999 vs. before 1990	0.0364 (-0.0234; 0.0963)	0.0306	1.193	0.2329					0.0577 (-0.0417; 0.1572)	0.0507	1.1376	0.2553					0.0274 (-0.0522; 0.1071)	0.0406	0.6754	0.4994
2000–2009 vs. before 1990	-0.0143 (-0.0618; 0.0332)	0.0242	-0.5886	0.5562					0.0337 (-0.032; 0.0994)	0.0335	1.0042	0.3153					-0.0382 (-0.1079; 0.0314)	0.0355	-1.0754	0.2822
After 2010 vs. before 1990	-0.0553 (-0.1068; -0.0037)	0.0263	-2.0995	0.0358					0.0507 (-0.0236; 0.1249)	0.0379	1.3365	0.1814					-0.1191 (-0.1945; -0.0436)	0.0385	-3.0918	0.002
Season of investigating
Summer vs. spring	-0.1858 (-0.2727; -0.0989)	0.0443	-4.1913	<.0001					-0.2889 (-0.4068; -0.1709)	0.0602	-4.8006	<.0001					-0.1168 (-0.2529; 0.0194)	0.0695	-1.681	0.0928
Autumn vs. spring	-0.2216 (-0.3023; -0.1408)	0.0412	-5.3795	<.0001					-0.2447 (-0.3569; -0.1325)	0.0572	-4.2756	<.0001					-0.2233 (-0.3484; -0.0982)	0.0638	-3.498	0.0005
Winter vs. spring	-0.201 (-0.3643; -0.0376)	0.0833	-2.4115	0.0159					-0.387 (-0.6821; -0.0918)	0.1506	-2.5697	0.0102					-0.2037 (-0.4184; 0.0111)	0.1096	-1.8583	0.0631
Unspecified vs. spring	-0.1801 (-0.2482; -0.112)	0.0348	-5.1822	<.0001					-0.171 (-0.2559; -0.0862)	0.0433	-3.9504	<.0001					-0.2027 (-0.3131; -0.0923)	0.0563	-3.5986	0.0003
Detecting method
Artificial digestion vs. direct compression	0.0426 (-0.002; 0.0872)	0.0228	1.8704	0.0614					-0.0154 (-0.0731; 0.0422)	0.0294	-0.5254	0.5993					0.055 (-0.0359; 0.1459)	0.0464	1.1864	0.2355
Unspecified vs. direct compression	0.0134 (-0.0292; 0.0559)	0.0217	0.6171	0.5372					0.007 (-0.0613; 0.0754)	0.0349	0.202	0.8399					-0.006 (-0.0635; 0.0514)	0.0293	-0.2064	0.8365
Pseudorasbora spp.					0.9918	8.4 (0.0103)	< 0.0001						0.9796	20.5 (0.0183)	< 0.0001						0.9923	20.2 (0.0001)	< 0.0001
Period of investigating
1990–1999 vs. before 1990	-0.0079 (-0.1751; 0.1593)	0.0853	-0.0928	0.926					-0.0025 (-0.3326; 0.3276)	0.1684	-0.0147	0.9883					-0.0843 (-0.276; 0.1074)	0.0978	-0.862	0.3887
2000–2009 vs. before 1990	-0.1172 (-0.2695; 0.0351)	0.0777	-1.5077	0.1316					0.1784 (-0.0589; 0.4158)	0.1211	1.4733	0.1407					-0.2435 (-0.4263; -0.0607)	0.0933	-2.6105	0.009
After 2010 vs. before 1990	-0.2147 (-0.3718; -0.0577)	0.0801	-2.6797	0.0074					0.2737 (0.0365; 0.5109)	0.121	2.2614	0.0237					-0.438 (-0.6314; -0.2446)	0.0987	-4.4384	<.0001
Season of investigating
Summer vs. spring	0.1924 (-0.3222; 0.7071)	0.2626	0.7328	0.4637					-0.5101 (-0.8736; -0.1466)	0.1855	-2.7501	0.006					-0.2905 (-0.6035; 0.0225)	0.1597	-1.8188	0.0689
Autumn vs. spring	-0.2023 (-0.4471; 0.0425)	0.1249	-1.6194	0.1054					-0.3969 (-0.7872; -0.0066)	0.1991	-1.9932	0.0462					-0.2469 (-0.5432; 0.0493)	0.1512	-1.6337	0.1023
Winter vs. spring	-0.2778 (-0.5245; -0.0311)	0.1259	-2.2072	0.0273													0.0288 (-0.5062; 0.5637)	0.2729	0.1054	0.9161
Unspecified vs. spring	-0.2134 (-0.418; -0.0088)	0.1044	-2.0441	0.0409					-0.3679 (-0.6669; -0.0688)	0.1526	-2.4111	0.0159					-0.2846 (-0.541; -0.0281)	0.1308	-2.175	0.0296
Detecting method
Artificial digestion vs. direct compression	-0.0276 (-0.1965; 0.1412)	0.0862	-0.3209	0.7483					-0.3442 (-0.5667; -0.1217)	0.1135	-3.0318	0.0024					0.1614 (-0.1085; 0.4314)	0.1377	1.1723	0.2411
Unspecified vs. direct compression	0.0399 (-0.0923; 0.1721)	0.0675	0.5912	0.5544					0.1038 (-0.134; 0.3415)	0.1213	0.8553	0.3924					-0.0296 (-0.1809; 0.1218)	0.0772	-0.3829	0.7018
All animal reservoirs					0.9702	48.1 (<0.0001)	<0.0001						0.9193	71.9 (<0.0001)	<0.0001						0.9745	38.0 (<0.0001)	<0.0001
Category
Dog vs. cat	-0.218 (-0.3053; -0.1307)	0.0446	-4.8923	<.0001					-0.2488 (-0.3676; -0.13)	0.0606	-4.1037	<.0001					-0.166 (-0.2805; -0.0515)	0.0584	-2.8425	0.0045
Other Carnivora (yellow weasel, hog badger, fox) vs. cat	-0.3463 (-0.6386; -0.054)	0.1491	-2.3222	0.0202													-0.2707 (-0.581; 0.0396)	0.1583	-1.7096	0.0873
Herbivores (cattle, sheep, rabbit) vs. cat	-0.6178 (-0.7826; -0.4529)	0.0841	-7.3448	<.0001					-0.6876 (-0.9058; -0.4694)	0.1113	-6.1755	<.0001					-0.5131 (-0.7436; -0.2826)	0.1176	-4.3631	<.0001
Pig vs. cat	-0.5339 (-0.6295; -0.4383)	0.0488	-10.9459	<.0001					-0.6808 (-0.8122; -0.5494)	0.067	-10.1564	<.0001					-0.4375 (-0.5618; -0.3133)	0.0634	-6.9017	<.0001
Poultry (duck, chicken, goose) vs. cat	-0.6402 (-0.7812; -0.4992)	0.0719	-8.8981	<.0001					-0.7484 (-0.9284; -0.5685)	0.0918	-8.1504	<.0001					-0.5188 (-0.7121; -0.3255)	0.0986	-5.2598	<.0001
Rat vs. cat	-0.5932 (-0.7489; -0.4374)	0.0795	-7.4647	<.0001					-0.7295 (-0.9137; -0.5453)	0.094	-7.7609	<.0001					-0.4389 (-0.6677; -0.2102)	0.1167	-3.7607	0.0002
Crocodile vs. cat	-0.2474 (-0.728; 0.2332)	0.2452	-1.0089	0.313													-0.1884 (-0.6866; 0.3098)	0.2542	-0.7411	0.4586
Period of investigating
1990–1999 vs. before 1990	0.0011 (-0.0862; 0.0883)	0.0445	0.024	0.9808					0.0082 (-0.1256; 0.1419)	0.0682	0.1201	0.9044					0.0464 (-0.072; 0.1649)	0.0604	0.7683	0.4423
2000–2009 vs. before 1990	-0.1246 (-0.2124; -0.0368)	0.0448	-2.7802	0.0054					-0.0229 (-0.161; 0.1152)	0.0705	-0.3254	0.7449					-0.1794 (-0.301; -0.0578)	0.0621	-2.8908	0.0038
After 2010 vs. before 1990	-0.2677 (-0.382; -0.1534)	0.0583	-4.5915	<.0001					-0.0197 (-0.2173; 0.1779)	0.1008	-0.1954	0.8451					-0.2953 (-0.4375; -0.153)	0.0726	-4.069	<.0001
Detecting method
Stool examination: direct smear vs. necropsy examination	-0.113 (-0.2641; 0.0382)	0.0771	-1.4652	0.1429					-0.1141 (-0.2637; 0.0354)	0.0763	-1.4957	0.1347					-0.2888 (-0.5964; 0.0188)	0.157	-1.8401	0.0658
Stool examination: Kato-Katz vs. necropsy examination	-0.0149 (-0.1504; 0.1207)	0.0692	-0.2149	0.8298					-0.2618 (-0.7086; 0.1849)	0.2279	-1.1487	0.2507					-0.0279 (-0.1975; 0.1417)	0.0865	-0.3222	0.7473
Stool examination: sedimentation vs. necropsy examination	-0.1228 (-0.2343; -0.0112)	0.0569	-2.1575	0.031					-0.006 (-0.2131; 0.201)	0.1056	-0.0571	0.9544					-0.2044 (-0.3552; -0.0536)	0.0769	-2.657	0.0079
Stool examination: floating vs. necropsy examination	0.1349 (-0.131; 0.4009)	0.1357	0.9942	0.3201													0.0991 (-0.2101; 0.4082)	0.1577	0.6282	0.5299
Stool examination vs. necropsy examination	-0.1814 (-0.2666; -0.0961)	0.0435	-4.1692	<.0001					-0.1163 (-0.2391; 0.0066)	0.0627	-1.8544	0.0637					-0.1818 (-0.3079; -0.0557)	0.0643	-2.8258	0.0047
Unspecified vs. necropsy examination	-0.0654 (-0.165; 0.0341)	0.0508	-1.2878	0.1978					0.3182 (0.0049; 0.6315)	0.1599	1.9908	0.0465					-0.1206 (-0.2468; 0.0056)	0.0644	-1.8727	0.0611
Dogs					0.9683	35.5 (<0.0001)	<0.0001						0.936	12.9 (0.2054)	<0.0001						0.9657	53.5 (<0.0001)	<0.0001
Period of investigating
1990–1999 vs. before 1990	0.018 (-0.1531; 0.1891)	0.0873	0.2058	0.837					0.1867 (-0.1599; 0.5334)	0.1769	1.0558	0.2911					-0.0754 (-0.2674; 0.1165)	0.0979	-0.7705	0.441
2000–2009 vs. before 1990	-0.1815 (-0.32; -0.043)	0.0707	-2.5687	0.0102					0.0075 (-0.2505; 0.2655)	0.1316	0.0571	0.9545					-0.3121 (-0.4677; -0.1564)	0.0794	-3.9297	<.0001
After 2010 vs. before 1990	-0.2618 (-0.4224; -0.1011)	0.082	-3.1939	0.0014					0.039 (-0.3944; 0.4724)	0.2211	0.1764	0.8599					-0.3273 (-0.4898; -0.1648)	0.0829	-3.9477	<.0001
Detecting method
Stool examination: direct smear vs. necropsy examination	-0.2312 (-0.4683; 0.0059)	0.121	-1.9109	0.056					-0.1615 (-0.4986; 0.1755)	0.172	-0.9392	0.3476					-0.4169 (-0.7379; -0.096)	0.1637	-2.5462	0.0109
Stool examination: Kato-Katz vs. necropsy examination	-0.2597 (-0.4715; -0.0478)	0.1081	-2.4022	0.0163					-0.2682 (-0.8935; 0.3572)	0.3191	-0.8405	0.4006					-0.3182 (-0.5494; -0.087)	0.118	-2.6975	0.007
Stool examination: sedimentation vs. necropsy examination	-0.2037 (-0.3902; -0.0173)	0.0951	-2.1415	0.0322					0.078 (-0.3084; 0.4645)	0.1972	0.3957	0.6923					-0.3581 (-0.5747; -0.1415)	0.1105	-3.2409	0.0012
Stool examination: floating vs. necropsy examination	-0.2501 (-0.7332; 0.2331)	0.2465	-1.0144	0.3104													-0.3142 (-0.7559; 0.1275)	0.2254	-1.3941	0.1633
Stool examination vs. necropsy examination	-0.2384 (-0.3759; -0.1009)	0.0701	-3.3991	0.0007					-0.1141 (-0.4068; 0.1785)	0.1493	-0.7645	0.4446					-0.3049 (-0.4772; -0.1326)	0.0879	-3.4688	0.0005
Unspecified vs. necropsy examination	-0.0946 (-0.2898; 0.1006)	0.0996	-0.9502	0.342					0.4482 (-0.1213; 1.0177)	0.2906	1.5426	0.1229					-0.2506 (-0.4603; -0.0408)	0.107	-2.3417	0.0192
Cats					0.9541	18.3 (0.0214)	<0.0001						0.9687	0.0 (0.9926)	<0.0001						0.946	16.7 (0.0.96)	<0.0001
Period of investigating
1990–1999 vs. before 1990	-0.0557 (-0.2799; 0.1686)	0.1144	-0.4866	0.6266					-0.0317 (-0.4979; 0.4345)	0.2379	-0.1331	0.8941					-0.0912 (-0.3936; 0.2111)	0.1543	-0.5914	0.5543
2000–2009 vs. before 1990	-0.0356 (-0.2453; 0.1741)	0.107	-0.3328	0.7393					0.0286 (-0.4074; 0.4646)	0.2225	0.1285	0.8978					-0.1181 (-0.4017; 0.1655)	0.1447	-0.8164	0.4143
After 2010 vs. before 1990	-0.2249 (-0.482; 0.0323)	0.1312	-1.7141	0.0865					-0.0655 (-0.5953; 0.4644)	0.2703	-0.2421	0.8087					-0.279 (-0.6399; 0.0819)	0.1841	-1.5153	0.1297
Detecting method
Stool examination: direct smear vs. necropsy examination	-0.2044 (-0.4764; 0.0676)	0.1388	-1.473	0.1407					-0.1493 (-0.5233; 0.2247)	0.1908	-0.7823	0.4341					-0.341 (-0.9921; 0.3102)	0.3322	-1.0262	0.3048
Stool examination: Kato-Katz vs. necropsy examination	-0.367 (-0.7151; -0.0189)	0.1776	-2.0662	0.0388													-0.3051 (-0.7589; 0.1488)	0.2316	-1.3175	0.1877
Stool examination: sedimentation vs. necropsy examination	-0.2 (-0.4795; 0.0795)	0.1426	-1.4025	0.1608					-0.0865 (-0.7612; 0.5882)	0.3442	-0.2514	0.8015					-0.1894 (-0.5952; 0.2163)	0.207	-0.915	0.3602
Stool examination vs. necropsy examination	-0.2971 (-0.4903; -0.1038)	0.0986	-3.0129	0.0026					-0.145 (-0.5656; 0.2755)	0.2146	-0.676	0.4991					-0.285 (-0.5925; 0.0226)	0.1569	-1.8162	0.0693
Unspecified vs. necropsy examination	-0.137 (-0.3785; 0.1044)	0.1232	-1.1123	0.266					0.0854 (-0.6198; 0.7907)	0.3598	0.2374	0.8123					-0.1406 (-0.4597; 0.1785)	0.1628	-0.8635	0.3879
CI = Confidence interval, QM = The regression model heterogeneity, QE =The residual error heterogeneity.
