# Supplementary material for: Spatio-temporal disparities of Clonorchis sinensis infection in animal hosts in China: a systematic review and meta-analysis
Source: Infect Dis Poverty. 2023 Oct 17;12:97. doi: 10.1186/s40249-023-01146-4 (PMC10580589; doi:10.1186/s40249-023-01146-4)
Supplement: Supplementary file 14 — Additional file 14: Table S6. Sensitivity analysis of the pooled prevalence of Clonorchis sinensis in animal hosts. [file 40249_2023_1146_MOESM14_ESM.xls]

## Sheet: Sheet1
Table S6. Sensitivity analysis of the pooled prevalence of Clonorchis sinensis in animal hosts
		Main analyses			Outlier analyses				Smallest-20%-excluded analyses				Excluding studies with moderate or high risk of bias
	No. of data points	Pooled prevalence, % (95% CI)	I² ,% (95% CI, P value)		Data points removed	Pooled prevalence, % (95% CI)	I² ,% (95% CI, P value)		Data points removed	Pooled prevalence, % (95% CI)	I² ,% (95% CI, P value)		Data points removed	Pooled prevalence, % (95% CI)	I² ,% (95% CI, P value)
C. sinensis in the first intermediate hosts in China	210	0.9 (0.6–1.2)	97.0 (96.8–97.2, < 0.001)		9	0.6 (0.4–0.7)	95.7 (95.4–96.1, < 0.001)		42	0.8 (0.6–1.2)	97.5 (97.3–97.7, < 0.001)		36	0.9 (0.6–1.3)	96.7 (96.4–96.9, < 0.001)
C. sinensis in the second intermediate hosts in China	927	14.2 (12.7–15.7)	98.6 (98.6–98.7, < 0.001)		49	11.9 (10.7–13.2)	98.4 (98.4–98.5, < 0.001)		185	14.7 (13.0–16.4)	98.9(98.9–99.0, < 0.001)		243	13.8 (12.2–15.6)	98.5 (98.4–98.5, < 0.001)
C. sinensis in animal reservoirs in China	239	14.3 (11.4–17.6)	98.3 (98.2–98.4, < 0.001)		13	11.9 (9.5–14.6)	98.2 (98.1–98.3, < 0.001)		48	13.6 (10.5–17.0)	98.6 (98.5–98.6, < 0.001)		33	14.3 (11.1–17.8)	98.3 (98.4–98.5, < 0.001)
The ‘main analyses’ columns are taken from Table 1. The ‘smallest-20%-excluded’ columns refer to analyses where the smallest quintile (20%, by sample size) of data-points were dropped from each database. CI = Confidence interval.
