# Supplementary material for: Spatio-temporal disparities of Clonorchis sinensis infection in animal hosts in China: a systematic review and meta-analysis
Source: Infect Dis Poverty. 2023 Oct 17;12:97. doi: 10.1186/s40249-023-01146-4 (PMC10580589; doi:10.1186/s40249-023-01146-4)
Supplement: Supplementary file 15 — Additional file 15: Table S7. Sensitive analysis for spatio-temporal disparity of Clonorchis sinensis in animals in China. [file 40249_2023_1146_MOESM15_ESM.xls]

## Sheet: Sheet1
Table S7. Sensitive analysis for spatio–temporal disparity of Clonorchis sinensis in animals in China
	Areas with population infection rate ≥ 1.0%								Areas with population infection rate < 1.0%
	No. of data points	Sample size	No. of positive	Pooled prevalence, % (95% CI)	I², % (95% CI)	R2 , % (QM P value)	QE P value		No. of data points	Sample size	No. of positive	Pooled prevalence, % (95% CI)	I², % (95% CI)	R2 , % (QM P value)	QE P value
Outlier analyses
All first intermediate hosts	98	144483	1422	0.6 (0.4–0.9)	92.8 (91.8–93.7)	0.4 (0.9476)	< 0.0001		103	306061	2510	0.5 (0.3–1.7)	96.9 (96.6–97.2)	12.2 (0.0066)	< 0.0001
Before 1990	43	43674	479	0.6 (0.3–1.0)	93.4				59	240156	1910	0.4 (0.2–0.7)	97.8
1990–1999	16	59764	729	0.9 (0.4–1.5)	95				20	34744	359	1.4 (0.7–2.3)	95.4
2000–2009	35	39741	206	0.6 (0.3–1.1)	86.2				22	29761	241	0.3 (0.0–0.8)	87.7
After 2010	4	1304	8	0.2 (0.0–1.8)	0				2	1400	0	0.0 (0.0–1.2)	0
P. striatulus	33	78395	516	0.7 (0.4–1.0)	93.1 (91.2–94.5)	1.3 (0.7328)	< 0.0001		48	140459	1877	0.8 (0.4–1.3)	97.8 (97.5–98.1)	4.8 (0.1887)	< 0.0001
Before 1990	17	28557	270	0.9 (0.4–1.5)	94.5				30	105906	1522	0.7 (0.3–1.3)	98.4
1990–1999	6	20307	136	0.5 (0.0–1.4)	94.4				10	18076	209	1.6 (0.5–3.2)	95.5
2000–2009	8	28815	105	0.5 (0.1–1.2)	81.5				6	15077	146	0.9 (0.0–2.5)	92.8
After 2010	2	716	5	0.3 (0.0–2.6)	0				2	1400	0	0.0 (0.0–1.5)	0
All second intermediate hosts	461	76461	12407	10.0 (8.7–11.5)	97.5 (97.4–97.6)	5.1 (0.1671)	< 0.0001		417	79164	19300	14.1 (12.0–16.4)	98.8 (98.8–98.9)	11.6 (0.0089)	< 0.0001
Before 1990	102	11498	2159	11.2 (8.3–14.5)	97.3				108	34840	11161	17.5 (13.2–22.3)	99.4
1990–1999	39	5855	716	11.4 (6.7–16.9)	95.9				69	11357	3097	20.3 (14.7–26.5)	98.7
2000–2009	171	35807	6255	11.1 (8.8–13.6)	97.3				147	18285	3014	10.6 (7.6–14.0)	97.9
After 2010	149	23301	3277	7.9 (5.8–10.2)	97.8				93	14682	2028	11.9 (8.0–16.5)	97.1
Pseudorasbora spp.	43	10171	3886	43.2 (35.9–50.7)	98.2 (98.0–98.4)	0.9 (0.8181)	< 0.0001		83	33847	15354	48.4 (41.8–55.0)	99.1 (99.0–99.2)	17.9 (0.0005)	< 0.0001
Before 1990	19	3235	1284	40.7 (29.7–52.2)	95.9				26	18307	9868	61.2 (50.4–71.4)	98.8
1990–1999	5	668	236	40.6 (20.3–62.7)	97.1				17	4493	2174	56.6 (43.1–69.6)	98.6
2000–2009	8	1668	660	50.7 (33.3–68.1)	98.9				23	5372	2068	44.1 (32.8–55.8)	98.9
After 2010	11	4600	1706	43.2 (28.7–58.3)	99.1				17	5675	1244	27.1 (16.1–39.7)	98.6
All animal reservoirs	79	8296	1731	14.0 (9.0–19.7)	98.2 (98.0;98.4)	2.8 (0.4261)	< 0.0001		147	52049	2806	10.9 (8.3–13.8)	97.9 (97.8–98.1)	11.7 (0.0085)	< 0.0001
Before 1990	22	1142	179	11.7 (3.8–22.8)	93.3				59	24145	1491	16.0 (11.3–21.2)	98.7
1990–1999	22	3589	460	9.0 (2.3–18.9)	98.8				28	10705	402	11.7 (5.9–18.7)	97.3
2000–2009	28	2737	795	19.5 (10.3–30.6)	97.9				29	10068	569	8.8 (4.0–15.1)	97.8
After 2010	7	828	297	17.8 (2.8–40.7)	97.4				31	7131	344	4.7 (1.4–9.4)	90.5
Dogs	22	1826	485	23.3 (16.8–30.5)	89.8 (85.9–92.6)	7.2 (0.0656)	< 0.0001		53	15068	1436	14.4 (9.9–20.6)	98.2 (98.0–98.4)	38.2 (< 0.0001)	< 0.0001
Before 1990	8	447	102	22.6 (13.2–33.5)	69				18	2501	790	33.5 (24.6–42.9)	92.5
1990–1999	1	96	54	56.3(24.6–85.3)	NE				7	397	101	20.6 (8.8–35.3)	95
2000–2009	11	1148	249	24.2 (15.7–33.7)	91.6				12	8314	392	8.5 (2.9–16.4)	98.7
After 2010	2	70	5	7.1 (0.0–25.6)	0				16	3856	153	3.5 (0.5–8.5)	89.7
Cats	20	2273	1270	52.5 (42.9–61.9)	93.2 (90.8–94.9)	0.1 (0.9971)	< 0.0001		28	2520	685	30.3 (21.7–39.6)	95.2 (94.0–96.2)	9.2 (0.0262)	< 0.0001
Before 1990	3	119	61	52.5 (26.0–78.3)	0				8	640	284	42.0 (26.4–58.4)	91.1
1990–1999	6	586	371	51.4 (32.7–69.9)	95.8				7	509	174	37.9 (21.9–55.4)	87.5
2000–2009	8	925	546	53.7 (37.4–69.7)	92.1				7	566	153	28.9 (14.6–45.7)	94.2
After 2010	3	643	292	50.8 (25.3–76.1)	89.6				6	805	74	11.4 (2.2–25.8)	88.9
Smallest–20%–excluded analyses
All first intermediate hosts	78	143900	1503	0.8 (0.5–1.1)	95.0 (94.3–95.7)	0.3 (0.9678)	< 0.0001		90	305847	2910	0.9 (0.4–1.5)	98.2 (98.1–98.4)	9.9 (0.0198)	< 0.0001
Before 1990	36	43912	560	0.8 (0.4–1.3)	95.7				54	239894	1948	0.5 (0.1–1.1)	98.1
1990–1999	15	59707	729	0.9 (0.4–1.7)	95.3				18	35051	693	3.0 (1.3–5.3)	99.1
2000–2009	25	39091	206	0.7 (0.3–1.3)	90.8				16	29502	269	0.9 (0.1–2.5)	93.9
After 2010	2	1190	8	0.7 (0.0–3.3)	0				2	1400	0	0.0 (0.0–3.5)	0
P. striatulus	31	79136	638	1.1 (0.5–1.8)	96.2 (95.3–96.9)	0.5 (0.9107)	< 0.0001		45	140462	1945	1.2 (0.6–1.9)	98.1 (97.8–98.3)	3.5 (0.3200)	< 0.0001
Before 1990	16	29197	351	1.2 (04–2.4)	96.8				29	105978	1563	1.0 (0.3–1.9)	98.5
1990–1999	5	20250	136	0.7 (0.0–2.6)	95.6				8	17930	207	1.7 (0.3–4.2)	96.5
2000–2009	9	29019	146	1.3 (0.3–3.0)	95.4				6	15154	175	2.4 (0.4–5.7)	96.6
After 2010	1	670	5	0.8 (0.0–7.2)	NE				2	1400	0	0.0 (0.0–2.6)	0
All second intermediate hosts	385	76972	14108	12.1 (10.3–14.1)	98.3 (98.2–98.4)	7.4 (0.0599)	< 0.0001		357	81088	21191	17.7 (14.9–20.7)	99.2 (99.1–99.2)	10.0 (0.0300)	< 0.0001
Before 1990	87	11353	2361	14.8 (10.7–19.3)	98.1				98	35437	12014	23.1 (17.3–29.4)	99.5
1990–1999	28	7002	1676	16.0 (8.9–24.5)	99				63	11443	3204	22.4 (15.4–30.3)	98.9
2000–2009	142	35547	6630	13.1 (10.0–16.5)	98.1				126	18962	3918	14.1 (9.9–18.8)	98.8
After 2010	128	23070	3441	8.7 (6.0–11.8)	98.3				70	15246	2055	13.4 (8.1–19.8)	98.1
Pseudorasbora spp.	44	10326	4041	46.6 (37.8–55.5)	98.4 (98.2–98.6)	0.4 (0.9440)	< 0.0001		89	35798	16177	48.8 (40.9–56.6)	99.3 (99.2–99.3)	24.4 (< 0.0001)	< 0.0001
Before 1990	20	3296	1354	46.9 (33.5–60.5)	96.7				29	18992	10527	68.2 (56.3–79.1)	99
1990–1999	5	668	236	40.7 (16.5–67.4)	97.1				16	4511	2207	58.5 (41.9–74.2)	98.8
2000–2009	8	1676	651	44.5 (24.2–65.8)	99				23	5554	2150	39.9 (26.8–53.7)	99.1
After 2010	11	4686	1800	50.3 (32.4–68.2)	99.2				21	6741	1293	24.8 (13.4–38.2)	99
All animal reservoirs	65	8026	1767	16.7 (10.3–24.2)	98.6 (98.4;98.7)	0.8 (0.8490)	< 0.0001		126	51640	2815	12.1 (8.9–15.8)	98.3 (98.2–98.4)	14.2 (0.0027)	< 0.0001
Before 1990	16	998	163	14.5 (3.7–30.2)	94.5				51	23965	1504	19.1 (13.3–25.7)	98.9
1990–1999	20	3590	532	14.4 (4.6–28.1)	99.1				24	10691	438	14.2 (7.0–23.3)	98.1
2000–2009	23	2632	785	22.4 (9.8–35.5)	98.3				24	9942	537	7.5 (2.4–14.7)	98.1
After 2010	6	806	287	14.2 (0.2–41.4)	97.8				27	7042	336	4.7 (1.1–10.3)	91.3
Dogs	22	1826	485	27.7 (18.2–38.4)	94.6 (92.9–95.8)	30.1 (< 0.0001)	< 0.0001		43	14840	1408	16.7 (10.6–23.8)	98.6 (98.4–98.7)	37.2 (< 0.0001)	< 0.0001
Before 1990	8	447	102	22.6 (13.0–33.8)	69				18	2507	810	36.9 (27.3–47.0)	94.3
1990–1999	3	202	144	76.0 (57.1–91.0)	90.1				2	277	62	19.4 (2.3–46.9)	97.9
2000–2009	9	1107	234	22.3 (13.4–32.6)	92.9				9	8246	384	8.6 (2.3–18.1)	99.1
After 2010	2	70	5	7.1 (0.0–26.2)	0				14	3810	152	3.9 (0.5–9.6)	91
Cats	15	2159	1233	58.3 (47.0–69.3)	94.7 (92.6–96.1)	0.2 (0.9732)	< 0.0001		24	2430	655	30.1 (20.1–41.1)	96.1 (95.1–96.9)	13.6 (0.0035)	< 0.0001
Before 1990	2	91	47	53.8 (20.0–85.7)	41.1				6	603	283	51.2 (32.6–69.6)	95.3
1990–1999	4	535	353	61.0 (36.7–82.7)	95.9				7	509	174	37.9 (21.6–55.7)	87.5
2000–2009	7	912	551	59.7 (41.0–77.0)	94.5				6	536	131	22.8 (9.0–40.3)	93
After 2010	2	621	282	53.0 (21.0–83.7)	94.8				5	782	67	9.1 (0.8–23.9)	89.1
Excluding studies with moderate or high risk of bias
All first intermediate hosts	92	132471	1514	0.94 (0.57–1.39)	94.6 (93.8–95.2)	0.7 (0.8829)	< 0.0001		82	160479	1464	0.9 (0.4–1.6)	97.6 (97.3–97.8)	5.5 (0.0499)	< 0.0001
Before 1990	37	33081	526	1.05 (0.44–1.85)	95.6				38	96095	502	0.5 (0.1–1.3)	96
1990–1999	14	58044	721	0.92 (0.19–2.10)	95.5				18	32835	691	3.3 (1.4–5.8)	99.1
2000–2009	37	40042	259	1.05 (0.44–1.81)	91.3				24	30149	271	0.6 (0.0–1.8)	90.9
After 2010	4	1304	8	0.22 (0.00–2.64)	0				2	1400	0	0.0 (0.0–3.7)	0
P. striatulus	32	69200	603	1.13 (0.53–1.92)	96.0 (95.1–96.7)	1.3 (0.7379)	< 0.0001		37	77998	756	1.2 (0.5–2.1)	96.8 (96.2–97.3)	2.7 (0.4471)	< 0.0001
Before 1990	15	19158	316	1.48 (0.52–2.88)	96.6				19	43378	373	1.0 (0.2–2.2)	97.5
1990–1999	6	20307	136	0.49 (0.00–2.21)	94.4				9	17976	208	1.7 (0.2–4.3)	96
2000–2009	9	29019	146	1.28 (0.00–3.00)	95.4				7	15244	175	1.9 (0.2–5.0)	95.9
After 2010	2	716	5	0.25 (0.00–4.45)	0				2	1400	0	0.0 (0.0–2.9)	0
All second intermediate hosts	350	59872	11891	13.0 (11.0–15.1)	97.9 (97.8–98.0)	1.7 (0.6319)	< 0.0001		334	49544	11813	14.7 (12.1–17.6)	98.8 (98.8–98.9)	10.0 (0.0189)	< 0.0001
Before 1990	68	7246	1272	15.0 (10.3–20.3)	97.7				58	12980	4815	18.1 (11.6–25.6)	99.4
1990–1999	24	4631	1425	15.0 (7.6–24.2)	99				55	7224	2000	21.4 (14.1–29.6)	98.6
2000–2009	148	32265	5967	13.0 (10.0–16.4)	97.7				110	10519	3026	15.8 (11.2–21.0)	98.4
After 2010	110	15730	3227	11.4 (8.1–15.1)	97.8				111	18821	1972	9.3 (5.7–13.6)	97.4
Pseudorasbora spp.	34	7217	3164	43.9 (33.4–54.6)	98.0 (97.7–98.3)	0.5 (0.9256)	< 0.0001		66	21939	8852	46.0 (36.6–55.6)	99.4 (99.3–99.4)	19.6 (0.0002)	< 0.0001
Before 1990	12	1794	682	39.9 (22.5–58.6)	97.6				15	7460	4463	67.9 (50.5–83.2)	99.2
1990–1999	3	492	179	44.0 (11.9–79.2)	98.3				11	3222	1549	63.7 (42.7–82.3)	98.8
2000–2009	9	1706	660	42.9 (22.7–64.5)	98.8				20	3517	1618	45.5 (30.3–61.1)	98.9
After 2010	10	3225	1643	49.5 (29.5–69.5)	96.4				20	7740	1222	21.8 (10.5–35.7)	98.9
All animal reservoirs	84	8476	1842	15.4 (10.0–21.5)	98.2 (98.0;98.4)	4.2 (0.2434)	< 0.0001		122	46776	2136	13.5 (9.7–17.8)	98.0 (97.8–98.2)	11.8 (0.0082)	< 0.0001
Before 1990	22	1142	179	11.7 (3.2–23.9)	93.3				46	20693	940	18.1 (11.5–25.7)	98.6
1990–1999	23	3658	507	9.2 (2.2–19.5)	98.9				26	10322	394	20.1 (11.1–30.8)	98
2000–2009	31	2820	846	22.4 (12.6–34.0)	97.9				19	8630	458	12.9 (4.8–24.0)	98.3
After 2010	8	856	310	20.8 (4.4–44.2)	97				31	7131	344	4.7 (0.9–10.6)	90.5
Dogs	25	1885	487	25.3 (17.4–33.1)	93.3 (91.2–94.8)	2.8 (0.4311)	< 0.0001		47	13680	1072	14.9 (9.1–21.6)	98.1 (97.9–98.3)	36.6 (< 0.0001)	< 0.0001
Before 1990	8	447	102	22.6 (10.3–37.9)	69				15	1277	459	38.9 (27.9–50.5)	94.8
1990–1999	3	192	118	44.8 (19.5–71.6)	97.2				5	348	81	18.3 (4.9–36.8)	94.9
2000–2009	11	1148	249	24.7 (13.4–37.9)	91.6				11	8199	379	8.3 (2.1–17.4)	98.8
After 2010	3	98	18	17.3 (1.6–42.7)	88.5				16	3856	153	3.5 (0.4–9.0)	89.7
Cats	22	2329	1304	52.2 (40.3–63.9)	94.3 (92.5–95.6)	0.1 (0.9894)	< 0.0001		23	1672	379	29.9 (19.0–42.0)	95.5 (94.2–96.5)	6.9 (0.0749)	< 0.0001
Before 1990	3	119	61	52.6 (19.5–84.5)	0				6	357	157	43.2 (21.9–65.8)	95.5
1990–1999	5	559	354	48.5 (23.2–74.2)	96.7				5	169	74	43.8 (20.5–68.6)	63.4
2000–2009	11	1008	597	54.1 (36.0–71.6)	94.4				6	341	74	28.1 (10.5–49.9)	94.1
After 2010	3	643	292	50.7 (18.7–82.5)	89.6				6	805	74	11.6 (1.2–29.2)	88.9
CI = Confidence interval, QM The regression model heterogeneity, QE The residual error heterogeneity.
